# Supplementary material for: Assessing the Control of Preservational Environment on Taphonomic and Ecological Patterns in an Oligocene Mammal Fauna from Badlands National Park, South Dakota
Source: PLoS One. 2016 Jun 15;11(6):e0157585. doi: 10.1371/journal.pone.0157585 (PMC4909216; doi:10.1371/journal.pone.0157585)
Supplement: S2 Appendix — Measured variables for all specimens studied in this analysis. (XLSX) [file pone.0157585.s002.xlsx]

## Sheet: Complete
Field #	taxon	Reference Element	Weathering	Abrasion	size(mm)	size category	Density	Flatness	Columnarity	SA:V	%MAU	Site	Other	Orientation	In Situ
JM110805001	Gar	scale	0	0	5 mm c								??	N/A	N
JM110805002	Mesohippus	Lower M	1	0	10 mm									N/A	N
JM110805003	UID	Femur	0	1	10		1.5	-1	-0.25	3	370.417	C
JM110805004	UID	Vertebra	0	0	13		1.23	-1	-1	2	114.845	C
JM110805005	Paleolagus	Lower M	0	0	6 mm c									N/A	N
JM110805006	UID	Tibia	0	0	6		1.5	-1	-0.25	3	493.889	C
JM110805007	Eumys	Jaw w/ teeth	0	0	5	1	1.93	-1	-0.25	4	926.042	C
JM110805008	UID	Calcaneum	1	1	28		1.37	-1	-0.67	2	555.625	C
JM110805009	Eumys	Jaw w/ teeth	1	0	15	1	1.93	-1	-0.25	4	926.042	C
JM110805010	Reptile	Femur	0	0	6		1.5	-1	-0.25	3	370.417	C
JM110805011	Merycoidodon	Femur	2	1	5	4	1.5	-1	-0.25	3	370.417	C
JM110805012	Rodent	Maxilla w/ Teeth	0	0	6	1.5	1.93	-1	-0.25	5	1234.72	C
JM110805013	Rodent	Jaw w/ teeth	0	0	9	1.5	1.93	-1	-0.25	4	926.042	C
JM110805014	UID	Phalanx	0	1	10		1.23	-0.83	-0.5	2	87.6055	C
JM110805015	UID	Jaw w/ teeth	3	2	27		1.93	-1	-0.25	4	926.042	C
JM110805016	Oreodont	Skull	0	0	25	4	1.58	-1	-0.4	5	1234.72	C
JM110805017	lept	Lower M1	0	0	5 mm c									N/A	N
JM110805018	UID	Femur	0	0	9		1.5	-1	-0.25	3	370.417	C
JM110805019	UID	Phalanx	1	0	10		1.23	-0.83	-0.5	2	87.6055	C
JM110805020	Paleolagus	Maxilla w/ Teeth	0	0	6	2	1.93	-1	-0.25	5	1234.72	C
JM110805021	UID	Skull	0	0	28		1.58	-1	-0.4	5	1234.72	C
JM110805022	Rod/paleo	incisor	0	0	3.5 mm c									N/A	N
JM110805023	UID	Tibia	2	3	62		1.5	-1	-0.25	3	493.889	C
JM110805024	Oreodont	Humerus	2	0	70	4	1.5	-1	-0.25	3	370.417	C
JM110805025	Paleolagus	Premolar	0	0	6 mm c									N/A	N
JM110805026	??	incisor	1	0	7 mm									N/A	N
JM110805027	UID	UID	1	0	18 mm								pic (long bone)	N/A	N
JM110805028	leptomeryx	Molar	0	0	6 mm c									N/A	N
JM110805029	UID	Podial	0	0	8		1.3	-1	-1	1	66.4104	C
JM110805030	UID	Calcaneum	2	1	26		1.37	-1	-0.67	2	555.625	C
JM110805031	Oreodont	Metapodial	1	0	23	4	1.5	-1	-0.25	3	149.62	C
JM110805032	UID	Phalanx	0	0	11		1.23	-0.83	-0.5	2	87.6055	C
JM110805033	Camel	Jaw w/ Teeth	1	0	16	4	1.93	-1	-0.25	4	926.042	C
JM110805034	Not artiodactyl	Astragalus	0	0	21		1.51	-1	-0.83	1	308.681	C
JM110805035	UID	Tibia	0	0	21		1.5	-1	-0.25	3	493.889	C
JM110805036	UID	Phalanx	0	0	13		1.23	-0.83	-0.5	2	87.6055	C
JM110805037	mesohippus	tooth	0	0	7 mm									N/A	N
JM110805038	Oreodont	Podial	0	0	13	4	1.3	-1	-1	1	66.4104	C
JM110805039	UID	Phalanx	0	0	8		1.23	-0.83	-0.5	2	87.6055	C
JM110805040	UID	Jaw w/ teeth	3	2	25		1.93	-1	-0.25	4	926.042	C
JM110805041	mesohippus	tooth	0	0	13 mm									N/A	N
JM110805042	UID	Vertebra	0	1	28		1.23	-1	-1	2	114.845	C
JM110805043	UID	Jaw w/ out Teeth	0	1	10		1.58	-0.25	-0.25	4	926.042	C
JM110805044	Fish	Vertebra	0	0	5		1.23	-1	-1	2	114.845	C
JM110805045	UID	Tibia	0	0	20		1.5	-1	-0.25	3	493.889	C
JM110805046	UID	Metapodial	0	0	7		1.5	-1	-0.25	3	149.62	C
JM110805047	UID	Phalanx	1	0	15		1.23	-0.83	-0.5	2	87.6055	C
JM110805048	UID	Skull	1	0	23		1.58	-1	-0.4	5	1234.72	C
JM110805049	UID	Tibia	0	0	15		1.5	-1	-0.25	3	493.889	C
JM110805050	oreodont	Podial	0	0	18	4	1.3	-1	-1	1	66.4104	C
JM110805051	UID	Podial	0	0	13		1.3	-1	-1	1	66.4104	C
JM110805052	UID	Phalanx	0	0	12		1.23	-0.83	-0.5	2	87.6055	C
JM110805053	UID	Vertebra	0	0	17		1.23	-1	-1	2	114.845	C
JM110805054	UID	Vertebra	0	0	28		1.23	-1	-1	2	114.845	C
JM110805055	UID	Vertebra	0	0	26		1.23	-1	-1	2	114.845	C
JM110805056	UID	Rib	0	0	12		1.38	-1	-0.1	4	13.1915	C
JM110805057	UID	Metapodial	1	0	27		1.5	-1	-0.25	3	149.62	C
JM110805058	UID	long bone	0	0	>33 mm									148	yes
JM110805059	UID	Humerus	1	0	116		1.5	-1	-0.25	3	370.417	C
JM110805060	UID	Metapodial	1	0	31		1.5	-1	-0.25	3	149.62	C
JM110805061	Carnivore	Ulna	0	0	23		1.5	-1	-0.25	3	370.417	C
JM110805062	UID	Podial	2	0	9		1.3	-1	-1	1	66.4104	C
JM110805063	UID	Vertebra	1	1	23		1.23	-1	-1	2	114.845	C
JM110805064	UID	Vertebra	0	0	17		1.23	-1	-1	2	114.845	C
JM110805065	UID	Femur	0	1	13		1.5	-1	-0.25	3	370.417	C
JM110805066	UID	Calcaneum	0	0	23		1.37	-1	-0.67	2	555.625	C
JM110805067	UID	Vertebra	1	0	19		1.23	-1	-1	2	114.845	C
JM110805068	UID	Vertebra	1	0	23		1.23	-1	-1	2	114.845	C
JM110805069	UID	long bone	2	0	28 mm									N/A	N
JM110805070	UID	Ungual	0	0	19		1.3	-1	-1	2	87.6055	C
JM110805071	UID	Metapodial	1	0	12		1.5	-1	-0.25	3	149.62	C
JM110805072	UID	Phalanx	0	1	10		1.23	-0.83	-0.5	2	87.6055	C
JM110805073	UID	Podial	0	0	17		1.3	-1	-1	1	66.4104	C
JM110805074	UID	Astragalus	0	0	15		1.51	-1	-0.83	1	308.681	C
JM110805075	UID	Phalanx	0	0	10		1.23	-0.83	-0.5	2	87.6055	C
JM110805076	UID	Ungual	1	0	15		1.3	-1	-1	2	87.6055	C
JM110805077	UID	Skull	0	1	22		1.58	-1	-0.4	5	1234.72	C
JM110805078		long bone	1	0	22 mm
JM110805079	UID	Vertebra	1	1	62		1.23	-1	-1	2	114.845	C
JM110805080	UID	Vertebra	1	2	37		1.23	-1	-1	2	114.845	C
JM110805081	UID	Vertebra	1	0	35		1.23	-1	-1	2	114.845	C
JM110805082	UID	Vertebra	1	1	15		1.23	-1	-1	2	114.845	C
JM110805083	UID	Calcaneum	1	1	22		1.37	-1	-0.67	2	555.625	C
JM110805084	UID	Vertebra	0	0	10		1.23	-1	-1	2	114.845	C
JM110805085	UID	Metapodial	0	2	13		1.5	-1	-0.25	3	149.62	C
JM110805086	UID	Phalanx	0	1	14		1.23	-0.83	-0.5	2	87.6055	C
JM110805087	UID	Metapodial	2	0	30		1.5	-1	-0.25	3	149.62	C
JM110805088	oreodont	tooth	0	0	13 mm
JM110805089	Hesperocyon	Jaw w/ teeth	0	0	13		1.93	-1	-0.25	4	926.042	C
JM110805090	UID	Metapodial	1	0	14		1.5	-1	-0.25	3	149.62	C
JM110805091	UID	Metapodial	1	0	17		1.5	-1	-0.25	3	149.62	C
JM110805092	UID	Phalanx	0	0	11		1.23	-0.83	-0.5	2	87.6055	C
JM110805093	UID	Phalanx	1	0	17		1.23	-0.83	-0.5	2	87.6055	C
JM110805094	Hyracodon	Podial	0	0	30	5	1.3	-1	-1	1	66.4104	C
JM110805095	UID	Vertebra	0	0	10		1.23	-1	-1	2	114.845	C
JM110805096	UID	Phalanx	0	1	10		1.23	-0.83	-0.5	2	87.6055	C
JM110805097	UID	Phalanx	0	1	16		1.23	-0.83	-0.5	2	87.6055	C
JM110805098	UID	Vertebra	0	0	7		1.23	-1	-1	2	114.845	C
JM110805099	UID	Vertebra	0	0	23		1.23	-1	-1	2	114.845	C
JM110805100		long bone?	1	0	23 mm
JM110805101	UID	Podial	0	2	13		1.3	-1	-1	1	66.4104	C
JM110805102	UID	Metapodial	0	0	28		1.5	-1	-0.25	3	149.62	C
JM110805103	UID	Metapodial	0	0	21		1.5	-1	-0.25	3	149.62	C
JM110805104	UID	Vertebra	2	1	23		1.23	-1	-1	2	114.845	C
JM110805105	UID	Ungual	0	1	18		1.3	-1	-1	2	87.6055	C
JM110805106	UID	UID	0	0	28	3	1.51	-1	-0.83	1	308.681	C
JM110805107	UID	Phalanx	1	2	30		1.23	-0.83	-0.5	2	87.6055	C
JM110805108	Leptomeryx	Maxilla w/ Teeth	0	0	12	3	1.93	-1	-0.25	5	1234.72	C
JM110805109	UID	Scapula	1	1	15		1.69	-0.1	-0.1	5	123.472	C
JM110805110	UID	Metapodial	0	0	15		1.5	-1	-0.25	3	149.62	C
JM110805111	UID	Metapodial	0	0	12		1.5	-1	-0.25	3	149.62	C
JM110805112	UID	Podial	0	0	16		1.3	-1	-1	1	66.4104	C
JM110805113	UID	long bone	0	0	18 mm								pic	N/A	N
JM110805114	UID	Vertebra	0	0	9		1.23	-1	-1	2	114.845	C
JM110805115	UID	Phalanx	1	1	14		1.23	-0.83	-0.5	2	87.6055	C
JM110805116	UID	Vertebra	1	0	17		1.23	-1	-1	2	114.845	C
JM110805117	UID	Phalanx	0	0	10		1.23	-0.83	-0.5	2	87.6055	C
JM110805118	UID	Phalanx	1	0	16		1.23	-0.83	-0.5	2	87.6055	C
JM110805119	UID	Vertebra	0	0	26		1.23	-1	-1	2	114.845	C
JM110805120	UID	Phalanx	1	0	15		1.23	-0.83	-0.5	2	87.6055	C
JM110805121	UID	Phalanx	0	0	8		1.23	-0.83	-0.5	2	87.6055	C
JM110805122	UID	Vertebra	1	2	19		1.23	-1	-1	2	114.845	C
JM110805123	UID	Vertebra	0	0	8		1.23	-1	-1	2	114.845	C
JM110805124	UID	Vertebra	0	0	18		1.23	-1	-1	2	114.845	C
JM110805125	UID	Vertebra	0	0	12		1.23	-1	-1	2	114.845	C
JM110805126	UID	Vertebra	0	1	13		1.23	-1	-1	2	114.845	C
JM110805127	UID	Metapodial	0	0	13		1.5	-1	-0.25	3	149.62	C
JM110805128	Nimravid	Humerus	0	0	6		1.51	-1	-0.83	1	308.681	C
JM110805129	UID	Vertebra	0	0	1		1.23	-1	-1	2	114.845	C
JM110805130	UID	Sesamoid	0	0	19		1.32	-1	-0.83	1	3.36712	C
JM110805131	UID	Vertebra	1	0	26		1.23	-1	-1	2	114.845	C
JM110805132	UID	Vertebra	0	1	14		1.23	-1	-1	2	114.845	C
JM110805133	UID	Vertebra	0	0	21		1.23	-1	-1	2	114.845	C
JM110805134	UID	Skull	0	0	12		1.58	-1	-0.4	5	1234.72	C
JM110805135	UID	Metapodial	0	0	12		1.5	-1	-0.25	3	149.62	C
JM110805136	UID	Vertebra	0	0	15		1.23	-1	-1	2	114.845	C
JM110805137	Artiodactyl	Ungual	0	0	17	3	1.3	-1	-1	2	87.6055	C
JM110805138	UID	Phalanx	0	0	16		1.23	-0.83	-0.5	2	87.6055	C
JM110805139	UID	Phalanx	0	0	11		1.23	-0.83	-0.5	2	87.6055	C
JM110805140	UID	Metapodial	0	0	28		1.5	-1	-0.25	3	149.62	C
JM110805141	UID	Phalanx	1	2	15		1.23	-0.83	-0.5	2	87.6055	C
JM110805142	UID	Fibula	1	1	12		1.5	-1	-0.25	4	61.7361	C
JM110805143	UID	Phalanx	0	0	17		1.23	-0.83	-0.5	2	87.6055	C
JM110805144	mesohippus	molar	0	2	16 mm									N/A	N
JM110805145	UID	Vertebra	0	0	15		1.23	-1	-1	2	114.845	C
JM110805146	Hyracodon	Calcaneum	1	1	29	5	1.37	-1	-0.67	2	555.625	C
JM110805147	UID	Metapodial	0	2	19		1.5	-1	-0.25	3	149.62	C
JM110805148	UID	Metapodial	1	0	13		1.5	-1	-0.25	3	149.62	C
JM110805149	Leptomeryx	Jaw w/ teeth	1	2	14	3	1.93	-1	-0.25	4	926.042	C
JM110805150	UID	Phalanx	1	0	9		1.23	-0.83	-0.5	2	87.6055	C
JM110805151	UID	Vertebra	0	0	26		1.23	-1	-1	2	114.845	C
JM110805152	UID	Phalanx	1	0	9		1.23	-0.83	-0.5	2	87.6055	C
JM110805153	UID	Vertebra	2	1	24		1.23	-1	-1	2	114.845	C
JM110805154	Paleolagus	Jaw w/ teeth	0	0	13	2	1.93	-1	-0.25	4	926.042	C
JM110805155	rhino	incisor	1	2	22 mm									N/A	N
JM110805156	UID	Femur	0	0	14		1.5	-1	-0.25	3	370.417	C
JM110805157	UID	Phalanx	0	2.5	19		1.23	-0.83	-0.5	2	87.6055	C
JM110805158	UID	Rib	0	0	14		1.38	-1	-0.1	4	13.1915	C
JM110805159	oreodont	Ulna	1	0	140	4	1.5	-1	-0.25	3	61.7361	C
JM110805160	UID	Tibia	1	0	160		1.5	-1	-0.25	3	493.889	C
JM110805161	Poebrotherium	Jaw w/ teeth	2	0	120	4	1.93	-1	-0.25	4	926.042	C
JM110805162	UID	Vertebra	2	1	56		1.23	-1	-1	2	114.845	C
JM110805163	mesophippus	tooth	0	0	6 mm									N/A	N
JM110805164	UID	Vertebra	0	1	19		1.23	-1	-1	2	114.845	C
JM110805165	UID	Phalanx	1	0	22		1.23	-0.83	-0.5	2	87.6055	C
JM110805166	UID	Skull	1	0	15		1.58	-1	-0.4	5	1234.72	C
JM110805167	fish	vert	0	0	6 mm									N/A	N
JM110805168	UID	Humerus	2	2	24		1.5	-1	-0.25	3	370.417	C
JM110805169	Ischromys	tooth	0	0	3 mm									N/A	N
JM110805170	UID	Vertebra	1	1	59		1.23	-1	-1	2	114.845	C
JM110805171	UID	Vertebra	1	0	24		1.23	-1	-1	2	114.845	C
JM110805172	UID	Metapodial	1	0	14		1.5	-1	-0.25	3	149.62	C
JM110805173	UID	Podial	1	0	19		1.3	-1	-1	1	66.4104	C
JM110805174	UID	Calcaneum	0	0	13		1.37	-1	-0.67	2	555.625	C
JM110805175	Leptochoerid	Jaw w/ teeth	0	0	11	4	1.93	-1	-0.25	4	926.042	C
JM110805176	Eumys	Jaw w/ teeth	0	0	10	1	1.93	-1	-0.25	4	926.042	C
JM110805177	UID	Tibia	1	2.5	47		1.5	-1	-0.25	3	493.889	C
JM110805178	UID	Calcaneum	0	1	9		1.37	-1	-0.67	2	555.625	C
JM110805179	UID	Podial	0	1	20		1.3	-1	-1	1	66.4104	C
JM110805180	UID	Metapodial	0	0	11		1.5	-1	-0.25	3	149.62	C
JM110805181	UID	Rib	1	0	22		1.38	-1	-0.1	4	13.1915	C
JM110805182	UID	Calcaneum	2	0	34		1.37	-1	-0.67	2	555.625	C
JM110805183	Leptomeryx	Jaw w/ teeth	1	0	11	3	1.93	-1	-0.25	4	926.042	C
JM110805184	Leptomeryx	Jaw w/ teeth	0	0	11	3	1.93	-1	-0.25	4	926.042	C
JM110805185	UID	Astragalus	0	0	12		1.51	-1	-0.83	1	308.681	C
JM110805186	UID	Phalanx	0	0	19		1.23	-0.83	-0.5	2	87.6055	C
JM110805187	UID	Innominate	0	1	38		1.18	-0.33	-0.2	4	185.208	C
JM110805188	UID	Podial	0	0	11		1.3	-1	-1	1	66.4104	C
JM110805189	UID	Skull	0	0	13		1.58	-1	-0.4	5	1234.72	C
JM110805190	UID	tooth	0	0	7 mm								pic	N/A	N
JM110805191	UID	tooth	0	0	12 mm								pic	N/A	N
JM110805192	UID	Podial	1	1	32		1.3	-1	-1	1	66.4104	C
JM110805193	UID	Humerus	1	0	23		1.5	-1	-0.25	3	370.417	C
JM110805194	UID	Radius	1	0	29		1.5	-1	-0.25	3	61.7361	C
JM110805195	UID	Tibia	1	0	30		1.5	-1	-0.25	3	493.889	C
JM110805196	UID	Innominate	1	0	30		1.18	-0.33	-0.2	4	185.208	C
JM110805197	UID	Innominate	1	0	32		1.18	-0.33	-0.2	4	185.208	C
JM110805198	UID	Phalanx	0	0	19		1.23	-0.83	-0.5	2	87.6055	C
JM110805199	UID	Scapula	1	0	25		1.69	-0.1	-0.1	5	123.472	C
JM110805200	UID	Humerus	0	0	26		1.5	-1	-0.25	3	370.417	C
JM110805201	UID	Vertebra	0	0	23		1.23	-1	-1	2	114.845	C
JM110805202	UID	Calcaneum	1	0	24		1.37	-1	-0.67	2	555.625	C
JM110805203	UID	Metapodial	0	0	27		1.5	-1	-0.25	3	149.62	C
PW110801001	oreodont	partial molar/premolar?	0	0									offset 1 meter off hill, 1.5 meter upslope
PW110801002	UID	Metapodial	1	0	17	4	1.5	-1	-0.25	3	82.0177	A
PW110801003	UID	Vertebra	0	1	13	4	1.23	-1	-1	2	79.1472	A
PW110801004	UID	Vertebra	0	0	7	2	1.23	-1	-1	2	79.1472	A
PW110801005	UID	Calcaneum	0	0	10.5	3	1.37	-1	-0.67	2	323.038	A
PW110801006	Oreodont	Molar	1	2									1 m up
PW110801007	UID	Femur	0	2	19.5	5	1.5	-1	-0.25	3	581.468	A
PW110801008	UID	bone fragment	1	0									0.5 m up
PW110801009	UID	bone fragment	2	1									offset 2 m upslope
PW110801010	UID	bone fragment	1	0									offset 2 m upslope
PW110801011	Canid ?Hesperocyon	Tibia	0	0	12	3	1.5	-1	-0.25	3	969.113	A
PW110801012	Hesperocyon	Skull	1	0	10	3	1.58	-1	-0.4	5	2325.87	A
PW110801013	Turtle	Vertebra	0	0	52	4	1.23	-1	-1	2	79.1472	A
PW110801014	UID	UID	0	0									0.5 m up
PW110801015	UID	Vertebra	1	0	11	3	1.23	-1	-1	2	79.1472	A
PW110801016	Oreodont	Skull	1	0	59	4	1.58	-1	-0.4	5	2325.87	A
PW110801017	oreodont?	L max. tooth missing chunk	0	0									20 cm up
PW110801018	UID	UID	0	0									ground
PW110801019	Ischromys	Jaw w/ teeth	1	0	27	2	1.93	-1	-0.25	4	3682.63	A
PW110801020	Oreodont	Skull	1	0	34.5	4	1.58	-1	-0.4	5	2325.87	A
PW110801021	Leptomeryx	Jaw w/ teeth	0	0	14	3	1.93	-1	-0.25	4	3682.63	A
PW110801022	UID	Jaw w/ teeth	0	0	43	5	1.93	-1	-0.25	4	3682.63	A
PW110801023	UID	Humerus	0	0	26	5	1.5	-1	-0.25	3	323.038	A
PW110801024	UID	Vertebra	0	1	39	5	1.23	-1	-1	2	79.1472	A
PW110801025	UID	Femur	0	1	31	5	1.5	-1	-0.25	3	581.468	A
PW110801026	Eumys	Maxilla w/ teeth	0	0	7	1	1.93	-1	-0.25	5	2325.87	A
PW110801027	Artiodactyl	tooth fragment	1	0									surface (where PW11080112 found)
PW110801028	UID	Vertebra	1	1	17	5	1.23	-1	-1	2	79.1472	A
PW110802001	Oreodont	Calcaneum	1	0	27	3	1.5	-1	-0.25	3	581.468	A
PW110802002	UID	Scapula	1	0	24	3	1.69	-0.1	-0.1	5	516.86	A
PW110802003	Eumys	Jaw w/ teeth	0	0	10	1	1.93	-1	-0.25	4	3682.63	A
PW110802004	Paleolagus	Jaw w/ teeth	0	0	15	2	1.93	-1	-0.25	4	3682.63	A
PW110802005	Leptomeryx	Jaw w/ teeth	0	0	10	3	1.93	-1	-0.25	4	3682.63	A
PW110802006(A)	Oreodont	Maxilla w/ teeth	1	0	36	4	1.93	-1	-0.25	5	2325.87	A
PW110802006(B)	Oreodont	Maxilla w/ teeth	1	0	7.5	4	1.93	-1	-0.25	5	2325.87	A
PW110802006(C)	Oreodont	Maxilla w/ teeth	1	0	24	4	1.93	-1	-0.25	5	2325.87	A
PW110802006(D)	Oreodont	Maxilla w/ teeth	1	0	14	4	1.93	-1	-0.25	5	2325.87	A
PW110802006(E)	Oreodont	Maxilla w/ teeth	1	0	27	4	1.93	-1	-0.25	5	2325.87	A
PW110802007	UID	Vertebra	1	0	14	3	1.23	-1	-1	2	79.1472	A
PW110802008	Paleolagus	Jaw w/ teeth	0	0	13	2	1.93	-1	-0.25	4	3682.63	A
PW110802009	UID	Maxilla w/ teeth	0	0	9.5	2	1.93	-1	-0.25	5	2325.87	A
PW110802010	UID	Vertebra	1	0	27	4	1.23	-1	-1	2	79.1472	A
PW110802011	Stibarus	Jaw w/ teeth	1	0	14.5	4	1.93	-1	-0.25	4	3682.63	A
PW110802012	Merycoidodon	Jaw w/ teeth	0	0	21.5	4	1.93	-1	-0.25	4	3682.63	A
PW110802013	mesohippus	partial molar	0	0									surface
PW110802014	UID	distal humerus	0	0									1/2 m up
PW110802015	?Hypertragulus	lower jaw P3/4? Broken caps	0	0									1/2 m up
PW110802016	UID	Metapodial	0	0	21	4	1.5	-1	-0.25	3	82.0177	A
PW110802017	UID	Tibia	0	1	26.5	5	1.5	-1	-0.25	3	969.113	A
PW110802018	UID	Vertebra	1	0	28	4	1.23	-1	-1	2	79.1472	A
PW110802019	Mistake	Mistake	Mistake	Mistake									Mistake
PW110802020	UID	Tibia	1	0	19	4	1.5	-1	-0.25	3	969.113	A
PW110802021	Hyaenodon	Molar	1	0									1.5 m upslope
PW110802022	Oreodont	Jaw w/ teeth	1	1	41	4	1.93	-1	-0.25	4	3682.63	A
PW110802023	Leptomeryx	Astragalus	0	1	12	3	1.51	-1	-0.83	1	387.645	A
PW110802024(A)	UID	Jaw w/ teeth	0	0	10	3	1.93	-1	-0.25	4	3682.63	A
PW110802024(B)	UID	Jaw w/ teeth	0	0	10	3	1.93	-1	-0.25	4	3682.63	A
PW110802025	Ischromys	Jaw w/ teeth	0	0	9.5	2	1.93	-1	-0.25	4	3682.63	A
PW110802026	UID	2 shards of tooth	0	0									in gully
PW110802027	UID	Ulna	0	1	13	3	1.5	-1	-0.25	3	64.6076	A
PW110802028	Mesohippus	Jaw w/ teeth	0	1	15	5	1.93	-1	-0.25	4	3682.63	A
PW110802029	Paleolagus	Jaw w/ teeth	0	0	16	2	1.93	-1	-0.25	4	3682.63	A
PW110802030	Subhyracodon	Jaw w/ teeth	1	0	47.5	5	1.93	-1	-0.25	4	3682.63	A
PW110802031	UID	Innominate	0	0	35	5	1.69	-0.1	-0.1	5	516.86	A
PW110802032	Oreodont	tooth	0	0									in gully
PW110802033	Oreodont	2 teeth	0	0									in gully
PW110802034(A)	Subhyracodon	Jaw w/ teeth	2	1	73	5	1.93	-1	-0.25	4	3682.63	A
PW110802034(E)	Subhyracodon	Jaw w/ teeth	2	1	54	5	1.93	-1	-0.25	4	3682.63	A
PW110802035	UID	vertebra	0	0									in gully
PW110802036	UID	Scapula	1	0	27	4	1.69	-0.1	-0.1	5	516.86	A
PW110802037	UID	Vertebra	0	0	4	2	1.23	-1	-1	2	79.1472	A
PW110802038	Ischyromys	Maxilla w/ teeth	0	0	12	1	1.93	-1	-0.25	5	2325.87	A
PW110802039	Glires	incisor?	0	0									in gully
PW110802040	Leptomeryx	Maxilla w/ teeth	0	0	12	3	1.93	-1	-0.25	5	2325.87	A
PW110802041	UID	incisor	0	0									surface
PW110802042	Eumys	Jaw w/ teeth	0	0	12	1	1.93	-1	-0.25	4	3682.63	A
PW110802043	Oreodont	Jaw w/ teeth	0	0	25	4	1.93	-1	-0.25	4	3682.63	A
PW110802044	UID	Innominate	0	0	35.5	5	1.69	-0.1	-0.1	5	516.86	A
PW110802045	UID	Metapodial	0	0	7	2	1.23	-0.83	-0.5	2	16.1789	A
PW110802046	Ischromys	Maxilla w/ teeth	0	0	14.5	2	1.93	-1	-0.25	5	2325.87	A
PW110802047	Paleolagus	Jaw w/ teeth	0	0	13.5	2	1.93	-1	-0.25	4	3682.63	A
PW110802048	UID	Vertebra	0	0	21	4	1.23	-1	-1	2	79.1472	A
PW110802049	Glires	incisor	0	0									1/2 m upslope
PW110802050	UID	Vertebra	1	0	11	3	1.23	-1	-1	2	79.1472	A
PW110802051	UID	Vertebra	0	0	27	5	1.23	-1	-1	2	79.1472	A
PW110802052	UID	Tibia	1	0	52	4	1.5	-1	-0.25	3	969.113	A
PW110802053	Mistake	Mistake	Mistake	Mistake									Mistake
PW110802054	UID	Jaw w/ teeth	1	0	13.5	2	1.93	-1	-0.25	4	3682.63	A
PW110802055	Leptomeryx	Jaw w/ teeth	0	0	12	3	1.93	-1	-0.25	4	3682.63	A
PW110802056	UID	Jaw w/ teeth	1	0	13	4	1.93	-1	-0.25	4	3682.63	A
PW110802057	Leptomeryx	Metatarsals	0	0	9	3	1.5	-1	-0.25	3	969.113	A
PW110802058	Merycoidodon	Jaw w/ teeth	1	0	37	4	1.93	-1	-0.25	4	3682.63	A
PW110802059(A)	Paleolagus	Jaw w/ teeth	1	0	18	2	1.93	-1	-0.25	4	3682.63	A
PW110802059(B)	Paleolagus	Jaw w/ teeth	1	0	13	2	1.93	-1	-0.25	4	3682.63	A
PW110802060	Leptomeryx	Tibia	0	0	11	3	1.5	-1	-0.25	3	969.113	A
PW110802061(A)	Ischromys	Jaw w/ teeth	1	0	18	2	1.93	-1	-0.25	4	3682.63	A
PW110802061(B)	Ischromys	Jaw w/ teeth	1	0	12	2	1.93	-1	-0.25	4	3682.63	A
PW110802062	UID	Tibia	1	1	21	4	1.5	-1	-0.25	3	969.113	A
PW110802063	Lizard	Vertebra	0	0	6		1.23	-1	-1	2	79.1472	A
PW110802064	Subhyracodon	very worn molar	1	0									surface
PW110802065	Canid ?Hesperocyon	molar	0	0									surface
PW110802066	UID	Vertebra	2	1	18	4	1.23	-1	-1	2	79.1472	A
PW110802067	UID	proximal metapoidial	2	0
PW110802068	UID	Jaw w/ teeth	1	0	24	3	1.93	-1	-0.25	4	3682.63	A
PW110802069	UID	Calcaneum	1	1	42.5	5	1.37	-1	-0.67	2	323.038	A
PW110802070	Mesohippus	Astragalus	1	1	27	5	1.51	-1	-0.83	1	387.645	A
PW110803001	UID	Vertebra	1	0	31	4	1.23	-1	-1	2	72.4421	D
PW110803002	Elomeryx	Premolar	0	0	0.5"
PW110803003	Oreodont	premolar	0	0	0.5"
PW110803004	UID	Jaw w/ teeth	2	0	47	4	1.93	-1	-0.25	4	894.109	D
PW110803005	UID	Calcaneum	1	0	16.5	5	1.23	-0.83	-0.5	2	63.9716	D
PW110803006	UID	Calcaneum	0	0	0.75"
PW110803007	UID	Femur	1	1	37	5	1.5	-1	-0.25	3	1468.89	D
PW110803008	UID	Jaw w/ teeth	2	1	64	4	1.93	-1	-0.25	4	894.109	D
PW110803009	UID	Jaw w/ teeth	2	1	33	5	1.93	-1	-0.25	4	894.109	D
PW110803010	UID	Jaw w/ teeth	3	1	65	5	1.93	-1	-0.25	4	894.109	D
PW110803011	Oreodont	Jaw w/ teeth	2	0	17	4	1.93	-1	-0.25	4	894.109	D
PW110803012	Merycoidodon	Jaw w/ teeth	2	0	45	4	1.93	-1	-0.25	4	894.109	D
PW110803013	UID	Phalanx	1	0	8.5	3	1.5	-1	-0.25	3	88.4454	D
PW110803014	UID	Vertebra	1	1	17	3	1.23	-1	-1	2	72.4421	D
PW110803015	UID	Metapodial	1	0	10	4	1.5	-1	-0.25	3	88.4454	D
PW110803016	UID	Humerus	1	1	17	5	1.5	-1	-0.25	3	766.379	D
PW110803017	UID	Podial	1	1	14	4	1.3	-1	-1	1	58.1311	D
PW110803018	Subhyracodon	Astragalus	2	2	60	5	1.51	-1	-0.83	1	894.109	D
PW110803019	UID	Scapula	0	1	32	4	1.69	-0.1	-0.1	5	574.784	D
PW110803020	UID	Femur	1	2	27	4	1.5	-1	-0.25	3	1468.89	D
PW110803021	UID	Podial	1	2	21	4	1.3	-1	-1	1	58.1311	D
PW110803022	UID	Tibia	1	2	32	4	1.5	-1	-0.25	3	1021.84	D
PW110803023	UID	premolar	0	0	0.25"
PW110803024	UID	Jaw w/ teeth	2	0	63	4	1.93	-1	-0.25	4	894.109	D
PW110803025	UID	molar (broken)	0	0	1/2"
PW110803026	UID	Vertebra	1	1	21	4	1.23	-1	-1	2	72.4421	D
PW110803027	UID	Phalanx	2	0	17	5	1.23	-0.83	-0.5	2	63.9716	D
PW110803028	UID	Humerus	1	0	18	4	1.5	-1	-0.25	3	766.379	D
PW110803029	Leptomeryx	Astragalus	1	1	10.5	3	1.51	-1	-0.83	1	894.109	D
PW110803030	UID	Vertebra	1	0	23	4	1.23	-1	-1	2	72.4421	D
PW110803031	Anthracothere	molar	0	0	0.25"
PW110803032	UID	Jaw w/ teeth	1	1	28	4	1.93	-1	-0.25	4	894.109	D
PW110803033	UID	tibia	1	1	1"
PW110803034	UID	Humerus	1	0	40	5	1.5	-1	-0.25	3	766.379	D
PW110803035	Anthracothere - Heptacodon?	molar (aux. cusps 4 cusps)	0	0	1/2"
PW110803036	Heptacodon	molar (4 cusps)	0	0	1/2"
PW110803037	Rhino?	molar (red color)	0	0	1/2"
PW110803038	UID	Phalanx	1	0	21	5	1.23	-0.83	-0.5	2	63.9716	D
PW110803039	UID	Astragalus	1	0	1"
PW110803040	leptomeryx	molar	0	0	0.25"
PW110803041	paleolagus	tooth	0	0	tiny
PW110803042	Anthracothere	molar (not worn very flat 4 cusps?)	0	0	0.25"
PW110803043	Mustelid?	Molar	0	0	0.25"
PW110803044	UID	Sesamoid	0	0	17	4	1.32	-1	-0.83	1	3.48323	D
PW110803045	Rhino?	Phalanx	1	0	35	5	1.23	-0.83	-0.5	2	63.9716	D
PW110803046	UID	Metapodial	1	1	25	5	1.5	-1	-0.25	3	88.4454	D
PW110803047	UID	Phalanx	1	0	22	4	1.23	-0.83	-0.5	2	63.9716	D
PW110803048	UID	enamel shard	0	0	1"
PW110803049	UID	Humerus	1	2	22	3	1.5	-1	-0.25	3	766.379	D
PW110803050	UID	Vertebra	1	1	30	4	1.23	-1	-1	2	72.4421	D
PW110803051	Hyracodon	Radius	1	2	42	5	1.5	-1	-0.25	3	1468.89	D
PW110803052	UID	Tibia	1	1	30	4	1.5	-1	-0.25	3	1021.84	D
PW110803053	Rhino	Tibia	2	1	30	4	1.5	-1	-0.25	3	1021.84	D
PW110803054	Stibarus	molar	0	0	small
PW110803055	Eutypomys	molar	0	0	tiny
PW110803056	Oreodont	cracked molar	0	0	1/2"
PW110803057	UID	incisor? Canine? Cusp?	0	0	1"
PW110803058	Leptomeryx	molar	0	0	small
PW110803059	UID	Podial	0	0	12	4	1.3	-1	-1	1	58.1311	D
PW110803060	Anthracothere	molar	0	0	1"
PW110803061	rhino?	shard of molar	0	0	1"
PW110803062	UID	Vertebra	1	1	21	4	1.23	-1	-1	2	72.4421	D
PW110803063	UID	Vertebra	1	1	30	5	1.23	-1	-1	2	72.4421	D
PW110803064	Rhino	Enamel shard	0	0	1"
PW110803065	paleolagus	tooth	0	0	1/2"
PW110803066	UID	Phalanx	1	0	16.5	5	1.23	-0.83	-0.5	2	63.9716	D
PW110803067	UID	Femur	1	0	22	5	1.5	-1	-0.25	3	1468.89	D
PW110803068	Leptomeryx	molar (red)	0	0	small
PW110803069	leptomeryx	molar	0	0	0.25"
PW110803070	UID	Maxilla	1	0	1"
PW110803071	UID	premolar? Molar?	0	0	0.5"
PW110803072	Leptomeryx	molar	0	0	0.25"
PW110803073	Oreodont	molar	0	0
PW110803074	Leptomeryx	Astragalus	0	0	13	3	1.51	-1	-0.83	1	894.109	D
PW110803075	UID	Calcaneum	2	0	29.5	4	1.37	-1	-0.67	2	63.8649	D
PW110803076	Rhino	enamel shard	0	0
PW110803077	Oreodont	molar			1"
PW110803078	UID	Vertebra	0	1	14	3	1.23	-1	-1	2	72.4421	D
PW110803079	UID	Tibia	2	1	40	4	1.5	-1	-0.25	3	1468.89	D
PW110803080	UID	Tibia	2	2	42	4	1.5	-1	-0.25	3	1021.84	D
PW110803081	UID	Skull	1	0	1"
PW110803082	Rhino	Skull	1	1	68	5	1.58	-1	-0.4	5	255.46	D
PW110803083	UID	Phalanx	1	0	24	5	1.23	-0.83	-0.5	2	63.9716	D
PW110803084	UID	Phalanx	2	0	18	5	1.23	-0.83	-0.5	2	63.9716	D
PW110803085	UID	Innominate	1	2	28	5	1.18	-0.33	-0.2	4	319.325	D
PW110803086	UID	Podial	2	2	17.5	4	1.3	-1	-1	1	58.1311	D
PW110803087	UID	Vertebra	1	1	59	5	1.23	-1	-1	2	72.4421	D
PW110803088	Oreodont	molar	0	0	1"
PW110803089	UID	Tibia	1	0	33	4	1.5	-1	-0.25	3	1021.84	D
PW110803090	UID	Metapodial	1	1	31	5	1.5	-1	-0.25	3	88.4454	D
PW110803091	UID	Phalanx	1	0	12	4	1.23	-0.83	-0.5	2	63.9716	D
PW110803092	UID	Jaw w/ teeth	0	0	20	4	1.93	-1	-0.25	4	894.109	D
PW110803093	UID	UID	1	0	25	4	1.5	-1	-0.25	3	1468.89	D
PW110803094	leptomeryx	2 molars	0	0	0.5"
PW110803095	Mesohippus	molar (3 cusps and aux)	0	0	small
PW110803096	Leptomeryx	Astragalus	0	0	11	3	1.51	-1	-0.83	1	894.109	D
PW110803097	UID	Vertebra	1	0	38	4	1.23	-1	-1	2	72.4421	D
PW110803098	UID	UID	0	0	1"
PW110803099	UID	Phalanx	1	0	13	3	1.5	-1	-0.25	3	1021.84	D
PW110803100	UID	Femur	1	0	38	5	1.5	-1	-0.25	3	1468.89	D
PW110803101	UID	Podial	1	1	27	5	1.3	-1	-1	1	58.1311	D
PW110803102	UID	Femur	1	0	31	4	1.5	-1	-0.25	3	1468.89	D
PW110803103	UID	Podial	0	0	22	4	1.3	-1	-1	1	58.1311	D
PW110803104	UID	Podial	1	0	31	4	1.3	-1	-1	1	58.1311	D
PW110803105	UID	Ulna	1	0	47	5	1.23	-0.83	-0.5	2	63.9716	D
PW110803106	UID	UID	1	0	51	5	1.5	-1	-0.25	3	255.46	D
PW110803107	UID	UID	1	0	1.5"
PW110803108	UID	Innominate	1	0	42	5	1.18	-0.33	-0.2	4	319.325	D
PW110803109	Archaeotherium	partial molar	0	0	1"
PW110803110	UID	Femur	1	0	28	3	1.5	-1	-0.25	3	1468.89	D
PW110803111	UID	Metapodial	1	0	11	3	1.5	-1	-0.25	3	88.4454	D
PW110803112	UID	Scapula	1	1	26.5	4	1.69	-0.1	-0.1	5	574.784	D
PW110803113	Camelid	Astragalus	1	0	26	4	1.51	-1	-0.83	1	894.109	D
PW110803114	UID	Femur	2	1	87	4	1.5	-1	-0.25	3	1468.89	D
PW110803115	UID	Scapula	2	1	29	4	1.69	-0.1	-0.1	5	574.784	D
PW110803116	UID	Scapula	2	1	34	4	1.69	-0.1	-0.1	5	574.784	D
PW110803117	Anthracothere	molar	0	0	small
PW110803118	UID	Humerus	2	1	46	5	1.5	-1	-0.25	3	766.379	D
PW110803119	UID	Femur	2	1	49.5	5	1.5	-1	-0.25	3	1468.89	D
PW110803120	UID	Metapodial	0	0	32	5	1.5	-1	-0.25	3	88.4454	D
PW110803121	UID	molar	0	0	small
PW110803122	UID	Vertebra	2	1	52	5	1.23	-1	-1	2	72.4421	D
PW110803123	UID	Vertebra	1	0	41	5	1.23	-1	-1	2	72.4421	D
PW110803124	UID	Metapodial	1	0	23	4	1.5	-1	-0.25	3	88.4454	D
PW110803125	Daphoenus	Astragalus	1	0	31		1.51	-1	-0.83	1	894.109	D
PW110803126	Oreodont	molar	0	0	small
PW110803127	UID	Vertebra	2	0	45	5	1.23	-1	-1	2	72.4421	D
PW110803128	UID	Phalanx	1	0	24	5	1.23	-0.83	-0.5	2	63.9716	D
PW110803129	UID	Phalanx	1	0	27	4	1.23	-0.83	-0.5	2	63.9716	D
PW110803130	UID	Humerus	0	0	19	4	1.5	-1	-0.25	3	766.379	D
PW110803131	UID	Scapula	1	1	13	3	1.69	-0.1	-0.1	5	574.784	D
PW110803132	UID	Tibia	2	1	36	4	1.5	-1	-0.25	3	1021.84	D
PW110803133	UID	Phalanx	1	0	16.5	5	1.23	-0.83	-0.5	2	63.9716	D
PW110803134	UID	UID	0	0	2"
PW110803135	UID	Femur	1	0	42	5	1.5	-1	-0.25	3	1468.89	D
PW110803136	UID	scaphoid	1	2	1.5"
PW110803137	UID	Tibia	2	0	28	4	1.5	-1	-0.25	3	1021.84	D
PW110803138	UID	Calcaneum	1	0	11	3	1.23	-0.83	-0.5	2	63.9716	D
PW110803139	UID	Femur	1	1	36	5	1.5	-1	-0.25	3	1468.89	D
PW110803140	UID	UID	1	0	1.25"
PW110803141	UID	Humerus	1	0	38	4	1.5	-1	-0.25	3	766.379	D
PW110803142	UID	Phalanx	1	0	23	4	1.23	-0.83	-0.5	2	63.9716	D
PW110803143	UID	Phalanx	1	0	27	4	1.23	-0.83	-0.5	2	63.9716	D
PW110803144	UID	Tibia	1	0	23	4	1.23	-0.83	-0.5	2	63.9716	D
PW110803145	UID	Phalanx	1	0	17.5	4	1.23	-0.83	-0.5	2	63.9716	D
PW110803146	Camelid	molar
PW110803147	Leptomeryx	jaw w/ 2 molars (M2+M3?)	0	0	0.75"
PW110803148	UID	Vertebra	1	0	22	4	1.23	-1	-1	2	72.4421	D
PW110803149	UID	UID	1	0	17	4	1.5	-1	-0.25	3	88.4454	D
PW110803150	Rhino	Tibia	2	0	93	5	1.5	-1	-0.25	3	1021.84	D
PW110803151	UID	Rib	1	0	38.5	4	1.38	-1	-0.1	4	4.54879	D
PW110803152	UID	Vertebra	1	0	48	5	1.23	-1	-1	2	72.4421	D
PW110803153	UID	Tibia	2	0	60	5	1.5	-1	-0.25	3	1021.84	D
PW110803154	UID	Jaw w/ teeth	1	0	44	5	1.93	-1	-0.25	4	894.109	D
PW110803155	UID	Vertebra	1	0	53	5	1.23	-1	-1	2	72.4421	D
PW110803156	Leptmeryx	molar	0	0	small
PW110803157	UID	Vertebra	1	0	56	5	1.23	-1	-1	2	72.4421	D
PW110803158	UID	Tibia	2	0	68.5	5	1.5	-1	-0.25	3	1021.84	D
PW110803159	UID	Sesamoid	1	0	23.5	5	1.3	-1	-1	1	58.1311	D
PW110803160	UID	Ulna	0	0	33	4	1.5	-1	-0.25	3	255.46	D
PW110803161	UID	Tibia	2	0	67	5	1.5	-1	-0.25	3	1021.84	D
PW110803162	UID	Femur	1	0	27	4	1.5	-1	-0.25	3	1468.89	D
PW110803163	Leptomeryx	molar	0	0	small
PW110803163A	Oreodont	molar w/ one cusp (other broken)	0	0	0.25"
PW110803164	UID	Phalanx	1	1	20	4	1.23	-0.83	-0.5	2	63.9716	D
PW110803165	UID	Metapodials	1	0	22	4	1.5	-1	-0.25	3	1021.84	D
PW110803166	UID	Innominate	0	0	28	3	1.18	-0.33	-0.2	4	319.325	D
PW110803167	UID	Tibia	2	1	59	5	1.5	-1	-0.25	3	1021.84	D
PW110803168	UID	Humerus	2	1	53	5	1.5	-1	-0.25	3	766.379	D
PW110803169	UID	Vertebra	1	0	24	4	1.23	-1	-1	2	72.4421	D
PW110803170	UID	Humerus	1	1	38	5	1.5	-1	-0.25	3	766.379	D
PW110803171	UID	Radius	1	0	31.5	5	1.5	-1	-0.25	3	255.46	D
PW110803172	UID	metapodial	1	1	1"
PW110803173	UID	Scapula	1	1	44	5	1.69	-0.1	-0.1	5	574.784	D
PW110803174	UID	Tibia	2	1	38	5	1.5	-1	-0.25	3	1021.84	D
PW110803175	UID	UID	1	1	1"
PW110803176	UID	Phalanx	0	0	17	3	1.23	-0.83	-0.5	2	63.9716	D
PW110803177	Hypertragulus	Jaw w/ teeth	1	0	17	3	1.93	-1	-0.25	4	894.109	D
PW110803178	horse	molar	0	0	1/2"
PW110803179	UID	Phalanx	1	0	21.5	3	1.23	-0.83	-0.5	2	63.9716	D
PW110803180	Leptomeryx	M3 in jaw	0	0	small
PW110803181	UID	Femur	1	0	13	3	1.5	-1	-0.25	3	1468.89	D
PW110803182	Archaeotherium	molar HUGE	0	1	1"
PW110803183	UID	Phalanx	1	0	19	4	1.23	-0.83	-0.5	2	63.9716	D
PW110803184	UID	Innominate	1	0	24	3	1.18	-0.33	-0.2	4	319.325	D
PW110803185	UID	Vertebra	1	1	23	5	1.23	-1	-1	2	72.4421	D
PW110803186	UID	Femur	1	0	43	5	1.5	-1	-0.25	3	1468.89	D
PW110803187	UID	Phalanx	0	0	14	3	1.5	-1	-0.25	3	1468.89	D
PW110803188	Carnivore	Phalanx	0	0	0.25"
PW110803189	UID	vert	1	0	1"
PW110803190	UID	Metapodial	0	1	25	4	1.5	-1	-0.25	3	88.4454	D
PW110803191	Anthracothere	P4	0	0	0.75"
PW110803192	UID	Metapodial	0	0	24	5	1.5	-1	-0.25	3	88.4454	D
PW110803193	Rhino	Astragalus	0	0	32	5	1.51	-1	-0.83	1	894.109	D
PW110803194	UID	Vertebra	1	0	35	4	1.23	-1	-1	2	72.4421	D
PW110803195	UID	Tibia	2	0	24	4	1.5	-1	-0.25	3	1468.89	D
PW110803196	UID	Podial	1	0	36	5	1.3	-1	-1	1	58.1311	D
PW110803197	UID	Vertebra	0	0	16.5	4	1.23	-1	-1	2	72.4421	D
PW110803198	Leptomeryx	molar (red)	0	0	tiny
PW110803199	Leptomeryx	molar	0	0	small
PW110803200	UID	Metapodial	1	0	21	5	1.5	-1	-0.25	3	88.4454	D
PW110803201	UID	femur	2	0	1"
PW110803202	UID	Scapula	2	1	35	5	1.69	-0.1	-0.1	5	574.784	D
PW110803203	UID	Vertebra	1	0	31	4	1.23	-1	-1	2	72.4421	D
PW110803204	UID	Phalanx	1	0	41	5	1.23	-0.83	-0.5	2	63.9716	D
PW110803205	UID	Vertebra	0	0	35	5	1.23	-1	-1	2	72.4421	D
PW110803206	Leptomeryx	molar	0	0	small
PW110803207	Ischyromys	Dentary	0	0	8	1	1.93	-1	-0.25	5	255.46	D
PW110803208	Artiodactyl	Astragalus	2	1	33	4	1.51	-1	-0.83	1	894.109	D
PW110803209	UID	UID	1	0	25	4	1.51	-1	-0.83	1	894.109	D
PW110803210	Avian	Humerus	1	0	48	4	1.5	-1	-0.25	3	1021.84	D
PW110803211	UID	Femur	1	0	22	5	1.5	-1	-0.25	3	1468.89	D
PW110803212	UID	Podial	1	0	34	5	1.3	-1	-1	1	58.1311	D
PW110803213	Turtle	Carapace	0	1	1"
PW110803214	Leptomeryx	molar	0	0	small
PW110803215	UID	Humerus	0	0	7	3	1.5	-1	-0.25	3	766.379	D
PW110803216	Leptomeryx	molar	0	0
PW110803217	Palaeolagus	tooth	0	0	tiny
PW110803218	Oreodont	Premolar	0	0	0.5"
PW110803219	UID	Humerus	2	0	36	5	1.5	-1	-0.25	3	766.379	D
PW110803220	UID	Femur	1	0	33	5	1.5	-1	-0.25	3	1468.89	D
PW110803221	UID	Vertebra	0	1	24	4	1.23	-1	-1	2	72.4421	D
PW110803222	UID	Vertebra	1	0	1"
PW110803223	UID	Ulna	1	0	1"
PW110803224	UID	Podial	1	1	36	5	1.3	-1	-1	1	58.1311	D
PW110803225	UID	Femur	0	0	22	3	1.5	-1	-0.25	3	1468.89	D
PW110803226	UID	Tooth	0	0	1"
PW110803227	UID	Jaw w/ teeth	1	0	113	5	1.93	-1	-0.25	4	894.109	D
PW110803228	Protoceras	Astragalus	0	0	28	4	1.51	-1	-0.83	1	894.109	D
PW110803229	UID	Femur	0	1	16	4	1.5	-1	-0.25	3	1468.89	D
PW110803230	UID	Astragalus	0	0	31	5	1.51	-1	-0.83	1	894.109	D
PW110803231	UID	Radius	1	1	38	4	1.5	-1	-0.25	3	255.46	D
PW110803232	UID	phalanx	0	0	8	3	1.51	-1	-0.83	1	894.109	D
PW110803233	UID	UID	0	1	0.5"
PW110803234	Entelodont	molar	0	0
PW110803235	UID	Innominate	1	0	54	4	1.18	-0.33	-0.2	4	319.325	D
PW110803236	UID	Humerus	0	0	38	5	1.5	-1	-0.25	3	766.379	D
PW110803237	UID	Scapula	1	0	60	4	1.69	-0.1	-0.1	5	574.784	D
PW110803238	UID	Vertebra	1	0	43	4	1.23	-1	-1	2	72.4421	D
PW110803239	Artiodactyl	Astragalus	0	1	21.5	4	1.51	-1	-0.83	1	894.109	D
PW110803240	Subhyracodon	molar	0	1	1"
PW110803241	UID	Astragalus	0	1	28	4	1.51	-1	-0.83	1	894.109	D
PW110803242	UID	Femur	1	1	48	5	1.5	-1	-0.25	3	1468.89	D
PW110803243	UID	Phalanx	0	0	1"
PW110803244	UID	Phalanx	0	0	23	4	1.23	-0.83	-0.5	2	63.9716	D
PW110803245	Mesohippus	Jaw w/ teeth	0	1	62	4	1.93	-1	-0.25	4	894.109	D
PW110803246	UID	Metapodial	1	0	35.5	5	1.5	-1	-0.25	3	88.4454	D
PW110803247	Mesohippus	molar	0	0	small
PW110803248	Entelodont	Jaw w/ teeth	0	1	24	5	1.93	-1	-0.25	4	894.109	D
PW110803249	horse	molar	0	0
PW110803250	UID	Scapula	1	1	78	4	1.69	-0.1	-0.1	5	574.784	D
PW110803251	UID	Phalanx	0	0
PW110803252	UID	UID
PW110804001	Protoceras	molar in partial jaw-broken	0	0	0.5
PW110804002	Mesohippus	Astragalus	1	1	27	4	1.51	-1	-0.83	1	387.645	A
PW110804003	UID	Calcaneum	1	1	41.5	4	1.37	-1	-0.67	2	323.038	A
PW110804004(A)	Mesohippus	Jaw w/ teeth	0	0	31.5	4	1.93	-1	-0.25	4	3682.63	A
PW110804004(B)	Mesohippus	Humerus	0	0	24	4	1.5	-1	-0.25	3	323.038	A
PW110804005	UID	Vertebra	0	0	8	3	1.23	-1	-1	2	79.1472	A
PW110804006	UID	Femur	0	0	13	3	1.5	-1	-0.25	3	581.468	A
PW110804007	UID	Metapodial	0	0	14	5	1.5	-1	-0.25	3	82.0177	A
PW110804008	UID	Tibia	0	0	12	4	1.5	-1	-0.25	3	969.113	A
PW110804009	Protoceras	Jaw w/ teeth	0	0	23	4	1.93	-1	-0.25	4	3682.63	A
PW110804010	UID	Metapodial	0	0	19	4	1.5	-1	-0.25	3	82.0177	A
PW110804011	UID	Phalanx	0	0	21	4	1.5	-1	-0.25	3	82.0177	A
PW110804012	UID	Femur	0	0	8	2	1.5	-1	-0.25	3	581.468	A
PW110804013	rabbit	tooth	0	0	0.25
PW110804014	Hypertragulus	Jaw w/ teeth	0	0	10	3	1.93	-1	-0.25	4	3682.63	A
PW110804015	UID	Tibia	0	0	13.5	3	1.5	-1	-0.25	3	969.113	A
PW110804016	Leptomeryx	Astragalus	0	0	8	3	1.51	-1	-0.83	1	387.645	A
PW110804017	Mesohippus	molar 3 cusps	0	0
PW110804018	UID	Jaw w/ teeth	1	0	21	4	1.93	-1	-0.25	4	3682.63	A
PW110804019(A)	Large Horse	Jaw w/ teeth	0	0	32	4	1.93	-1	-0.25	4	3682.63	A
PW110804019(B)	Large Horse	Jaw w/ teeth	0	0	21	4	1.93	-1	-0.25	4	3682.63	A
PW110804019(C)	Large Horse	Jaw w/ teeth	0	0	16	4	1.93	-1	-0.25	4	3682.63	A
PW110804020	UID	Phalanx	0	0	9	3	1.23	-0.83	-0.5	2	16.1789	A
PW110804021	UID	jaw w/ 3 roots			0.5
PW110804022	UID	Metapodial	0	0	14	2	1.5	-1	-0.25	3	82.0177	A
PW110804023	rabbit	jaw w/ teeth L max?			0.5
PW110804024	UID	UID	2	0	44	5	1.5	-1	-0.25	3	969.113	A
PW110804025(A)	Hyracodon	Jaw w/ teeth	0	1	41	5	1.93	-1	-0.25	4	3682.63	A
PW110804025(B)	Hyracodon	Jaw w/ teeth	0	1	46	5	1.93	-1	-0.25	4	3682.63	A
PW110804025(C)	Hyracodon	Jaw w/ teeth	0	1	21	5	1.93	-1	-0.25	4	3682.63	A
PW110804026	UID	Incisor	0	0	tiny
PW110804027	Paleolagus	Maxilla w/ Teeth	0	1	13	2	1.93	-1	-0.25	5	2325.87	A
PW110804028	UID	molar-cusps visible	0	0	0.5
PW110804029	oreodont	molar	0	0	0.5
PW110804030	UID	Femur	0	1	39	5	1.5	-1	-0.25	3	581.468	A
PW110804031	UID	Vertebra	0	0	25	4	1.23	-1	-1	2	79.1472	A
PW110804032	Carnivore (Pseudocynodictis?)	Calcaneum	0	0	15	3	1.37	-1	-0.67	2	323.038	A
PW110804033	UID	vert	0	0	0.5
PW110804034(A)	UID	Jaw w/ teeth	0	0	25	4	1.93	-1	-0.25	4	3682.63	A
PW110804034(B)	UID	Jaw w/ teeth	0	0	18	4	1.93	-1	-0.25	4	3682.63	A
PW110804035	rhino?	molar fragment	0	0	0.3
PW110804036(A)	UID	Jaw w/ teeth	2	1	85	5	1.93	-1	-0.25	4	3682.63	A
PW110804036(C)	UID	Jaw w/ teeth	2	1	15	5	1.93	-1	-0.25	4	3682.63	A
PW110804037	UID	Incisor	0	0	small
PW110804038	UID	Tibia	1	0	17	3	1.5	-1	-0.25	3	969.113	A
PW110804039	UID	Vertebra	1	0	7	3	1.23	-1	-1	2	79.1472	A
PW110804040	UID	Vertebra	1	0	0.25
PW110804041	UID	Jaw	1	0	0.25
PW110804042	UID	Metapodial	0	0	10	3	1.5	-1	-0.25	3	82.0177	A
PW110804043	rhino?	enamel shard	0	0	0.75
PW110804044	Oreodont	Radius	0	1	33	4	1.5	-1	-0.25	3	969.113	A
PW110804045	UID	jaw w/ molar	1	0	1
PW110804046	UID	Jaw w/ teeth	0	0	24	4	1.93	-1	-0.25	4	3682.63	A
PW110804047(A)	UID	Vertebra	1	1	55	5	1.23	-1	-1	2	79.1472	A
PW110804047(B)	UID	Vertebra	1	1	50	5	1.23	-1	-1	2	79.1472	A
PW110804048	UID	Femur	1	2	67	5	1.5	-1	-0.25	3	581.468	A
PW110804049	UID	Scapula	1	2	27	4	1.69	-0.1	-0.1	5	516.86	A
PW110804050	UID	Radius	0	0	10	3	1.5	-1	-0.25	3	969.113	A
PW110804051	UID	Innominate	1	0	12	3	1.18	-0.33	-0.2	4	129.215	A
PW110804052	UID	Humerus	0	1	29	5	1.5	-1	-0.25	3	323.038	A
PW110804053	UID	Metapodial	1	0	13	4	1.5	-1	-0.25	3	82.0177	A
PW110804054	UID	Vertebra	1	0	17	3	1.23	-1	-1	2	79.1472	A
PW110804055	Camel	Jaw w/ teeth	0	0	18	4	1.93	-1	-0.25	4	3682.63	A
PW110804056	Paleolagus	Jaw w/ teeth	1	0	10	2	1.93	-1	-0.25	4	3682.63	A
PW110804057	UID	molar chunk missing	0	0	1
PW110804058	rabbit	L max w/ 2 teeth	0	0	0.4
PW110804059	UID	Phalanx	0	0	5	3	1.23	-0.83	-0.5	2	16.1789	A
PW110804060	UID	Metapodial	0	0	19	5	1.5	-1	-0.25	3	82.0177	A
PW110804061	rabbit	tooth	0	0	tiny
PW110804062	UID	Vertebra	0	0	24	4	1.23	-1	-1	2	79.1472	A
PW110804063	Paleolagus	Jaw w/ teeth	0	0	15	2	1.93	-1	-0.25	4	3682.63	A
PW110804064	Leptomeryx	tooth	0	0	tiny
PW110804065	UID	Vertebra	1	2	13	3	1.23	-1	-1	2	79.1472	A
PW110804066	Paleolagus	Maxilla w/ Teeth	0	0	10	2	1.93	-1	-0.25	5	2325.87	A
PW110804067	UID	Podial	1	0	11.5	3	1.3	-1	-1	1	10.6922	A
PW110804068	UID	Innominate	0	0	18	4	1.18	-0.33	-0.2	4	129.215	A
PW110804069	UID	Vertebra	1	1	7.5	3	1.23	-1	-1	2	79.1472	A
PW110804070	Hyracodon	Jaw w/ teeth	0	0	35	5	1.93	-1	-0.25	4	3682.63	A
PW110804071	UID	Humerus	0	0	24	5	1.5	-1	-0.25	3	323.038	A
PW110804072	UID	Phalanx	0	0	8	3	1.23	-0.83	-0.5	2	16.1789	A
PW110804073	Oreodont	Calcaneum	1	0	38	5	1.37	-1	-0.67	2	323.038	A
PW110804074	UID	Podial	0	0	22	5	1.3	-1	-1	1	10.6922	A
PW110804075	Heptacodon	Jaw w/ teeth	0	0	37	5	1.93	-1	-0.25	4	3682.63	A
PW110804076	UID	1 partial molar	0	0	1
PW110804077	Oreodont	molar w/ root	0	0
PW110804078	Paleolagus	Jaw w/ teeth	0	0	8	2	1.93	-1	-0.25	4	3682.63	A
PW110804079	Subhyracodon/Metamynodon	partial molar	0	0	1
PW110804080	Paleolagus	Jaw w/ teeth	0	0	13	2	1.93	-1	-0.25	4	3682.63	A
PW110804081	subhyracodon?	partial molar	0	0	1
PW110804082	Oreodont	Maxilla w/ Teeth	0	0	18	4	1.93	-1	-0.25	5	2325.87	A
PW110804083	UID	Scapula	1	2	20	3	1.69	-0.1	-0.1	5	516.86	A
PW110804084	UID	Phalanx	1	0	9	3	1.23	-0.83	-0.5	2	16.1789	A
PW110804085	UID	Vertebra	0	0	7.5	3	1.23	-1	-1	2	79.1472	A
PW110804086	UID	Rib	0	0	10.5	3	1.5	-1	-0.25	3	581.468	A
PW110804087	UID	Metapodial	0	0	14	4	1.5	-1	-0.25	3	82.0177	A
PW110804088	UID	Metapodial	1	0	17	5	1.5	-1	-0.25	3	82.0177	A
PW110804089	UID	molar R max	0	0	0.7
PW110804090	Rhino	enamel shard	0	0	1
PW110804091	UID	UID	1	1	1.5
PW110804092	UID	Tibia	2	0	36	4	1.5	-1	-0.25	3	969.113	A
PW110804093	subhyracodon	enamel shard	0	0	0.5
PW110804094	UID	premolar? w/ root and some jaw	0	0	0.25
PW110804095	Oreodont	molar w/ some L max	0	0	1
PW110804096	Oreodont	Jaw w/ teeth	2	2	37	4	1.93	-1	-0.25	4	3682.63	A
PW110804097	UID	Phalanx	0	1	13	3	1.23	-0.83	-0.5	2	16.1789	A
PW110804098	Rhino	partial molar	0	0
PW110804099	Rhino	premolar w/out enamel	0		1
PW110804100	Heptacodon	molar			1
PW110804101	Ischromys	Maxilla w/ Teeth	0	1	10	2	1.93	-1	-0.25	5	2325.87	A
PW110804102	UID	Vertebra	1	0	24	4	1.23	-1	-1	2	79.1472	A
PW110804103	UID	premolar	0	0	0.5
PW110804104	horse	molar	0	0	1
PW110804105	oreodont	molar	0	1	1
PW110804106	UID	Jaw w/ teeth	0	0	13	4	1.93	-1	-0.25	4	3682.63	A
PW110804107	Oreodont	Jaw w/ teeth	0	0	20	4	1.93	-1	-0.25	4	3682.63	A
PW110804108	UID	premolar			0.5
PW110804109	subhyracodon	lower molar (missing part)			1.5
PW110804110	UID	enamel w/ odd pattern	0	0
PW110804111	UID	Humerus	1	0	58	4	1.5	-1	-0.25	3	323.038	A
PW110804112	UID	Phalanx	0	0	22	3	1.5	-1	-0.25	3	581.468	A
PW110804113	Oreodont	Maxilla w/ Teeth	0	0	17.5	4	1.93	-1	-0.25	5	2325.87	A
PW110804114	UID	Metapodial	0	1	16	3	1.69	-0.1	-0.1	5	516.86	A
PW110804115	Protoceras	Astragalus	1	0	24	5	1.51	-1	-0.83	1	387.645	A
PW110804116	UID	Scapula	1	1	32	5	1.69	-0.1	-0.1	5	516.86	A
PW110804117	leptomeryx	molar	0	0	0.5
PW110804118	UID	Astragalus	0	1	22	3	1.51	-1	-0.83	1	387.645	A
PW110804119	UID	Vertebra	0	0	32	5	1.23	-1	-1	2	79.1472	A
PW110804120	UID	Tibia	1	1	44	5	1.5	-1	-0.25	3	969.113	A
PW110804121	Oreodont	Jaw w/ teeth	0	0	34	4	1.93	-1	-0.25	4	3682.63	A
PW110804122	Perchoerus	molar			1
PW110804123	Oreodont	molar	1	0	1
PW110804124	UID	Jaw w/ teeth	1	0	72	5	1.93	-1	-0.25	4	3682.63	A
PW110805001	UID	Femur	0	0	48	5	1.5	-1	-0.25	3	1175.36	B
PW110805002	UID	Jaw w/ teeth	1	0	21	4	1.93	-1	-0.25	4	3098.68	B
PW110805003	Oreodont	Jaw w/ teeth	1	1	20	4	1.93	-1	-0.25	4	3098.68	B
PW110805004	Mesohippus	Astragalus	0	1	26	4	1.51	-1	-0.83	1	427.404	B
PW110805005	Mesohippus	crest of molar	0	0	0.25
PW110805006	oreodont	molar	0	0	0.5
PW110805007	Merycoidodon	Radius	1	0	30	4	1.5	-1	-0.25	3	854.808	B
PW110805008	UID	Astragalus	1	1	0.5
PW110805009	rabbit	tooth	0	0	0.25
PW110805010	Archaeotherium	Maxilla w/ Teeth	1	0	52	5	1.93	-1	-0.25	5	2564.42	B
PW110805011	UID	Jaw w/ teeth	1	0	13	3	1.93	-1	-0.25	4	3098.68	B
PW110805012	Protoceras	Astragalus	1	1	30	4	1.51	-1	-0.83	1	427.404	B
PW110805013	Oreodont	R lower molar	0	0	1
PW110805014(A)	UID	Jaw w/ teeth	1	1	14	3	1.93	-1	-0.25	4	3098.68	B
PW110805014(B)	UID	Jaw w/ teeth	1	1	17	3	1.93	-1	-0.25	4	3098.68	B
PW110805015	UID	molar	0	0	0.75
PW110805016	UID	molar	1	0	1
PW110805017	Oreodont	Jaw w/ teeth	0	0	33.5	4	1.93	-1	-0.25	4	3098.68	B
PW110805018	Oreodont	broken molar	0	0	0.7
PW110805019	Oreodont	Tibia	2	0	32	4	1.5	-1	-0.25	3	854.808	B
PW110805020	UID	Podial	0	0	18.5	4	1.3	-1	-1	1	17.6832	B
PW110805021	Mesohippus	Jaw w/ teeth	1	0	17	4	1.93	-1	-0.25	4	3098.68	B
PW110805022	UID	Innominate	2	0	30	4	1.18	-0.33	-0.2	4	106.851	B
PW110805023	UID	Jaw w/ teeth	2	1	43.5	4	1.93	-1	-0.25	4	3098.68	B
PW110805024(A)	Hyracodon	Jaw w/ teeth	0	0	39	5	1.93	-1	-0.25	4	3098.68	B
PW110805025	UID	Vertebra	2	0	45	5	1.23	-1	-1	2	77.5688	B
PW110805026	UID	Phalanx	2	0	17	4	1.23	-0.83	-0.5	2	22.2978	B
PW110805027	UID	Phalanx	1	0	15	4	1.23	-0.83	-0.5	2	22.2978	B
PW110805028	UID	Metapodial	1	0	12	5	1.5	-1	-0.25	3	123.313	B
PW110805029	UID	Jaw	0	1	0.5
PW110805030	Glires	incisor? w/ jaw	0	0	0.5
PW110805031	UID	Vertebra	1	2	28	5	1.23	-1	-1	2	77.5688	B
PW110805032	Rhino	5 shards enamel	0	0	>1
PW110805033	UID	femoral condyle distal	0	1	1
PW110805034	UID	enamel	0	0	1
PW110805035	UID	enamel	0	0	0.5
PW110805036	Ischromys	Jaw w/ teeth	0	0	9	2	1.93	-1	-0.25	4	3098.68	B
PW110805037	UID	Femur	1	0	26	3	1.5	-1	-0.25	3	1175.36	B
PW110805038	UID (Mesohippus)	Maxilla w/ Teeth	2	1	36	4	1.93	-1	-0.25	5	2564.42	B
PW110805039	UID	Tibia	1	0	43	4	1.5	-1	-0.25	3	854.808	B
PW110805040	UID	Jaw w/ teeth	2	0	38.5	4	1.93	-1	-0.25	4	3098.68	B
PW110805041	Canid (Hesperocyon?)	premolar	0	0	0.4
PW110805042	UID	UID	1	1	1
PW110805043	UID	Vertebra	1	0	34	4	1.23	-1	-1	2	77.5688	B
PW110805044	UID	UID	0	0	0.7
PW110805045	Subhyracodon	Maxilla w/ Teeth	0	0	35	5	1.93	-1	-0.25	5	2564.42	B
PW110805046	UID	Tibia	1	0	53	5	1.5	-1	-0.25	3	854.808	B
PW110805047	Oreodont	Skull	0	0	62	3	1.58	-1	-0.4	5	2564.42	B
PW110805048	UID	Humerus	0	0	14	4	1.5	-1	-0.25	3	320.553	B
PW110805049	UID	Metapodial	0	0	23	4	1.5	-1	-0.25	3	123.313	B
PW110805050	UID	Podial	1	0	16.5	4	1.3	-1	-1	1	17.6832	B
PW110805051	UID	Vertebra	1	1	25	4	1.23	-1	-1	2	77.5688	B
PW110805052	UID	Femur	0	0	13	3	1.5	-1	-0.25	3	1175.36	B
PW110805053	UID	Humerus	0	0	50	5	1.5	-1	-0.25	3	320.553	B
PW110805054	UID	Phalanx	0	0	13	4	1.5	-1	-0.25	3	123.313	B
PW110805055	oreodont?	incisor?	0	0	0.5
PW110805056	UID	head of long bone	1	1	1.5
PW110805057	UID	Metapodial	0	0	24	5	1.5	-1	-0.25	3	123.313	B
PW110805058	UID	Vertebra	1	0	20	5	1.23	-1	-1	2	77.5688	B
PW110805059	UID	Metapodial	1	0	16	5	1.5	-1	-0.25	3	123.313	B
PW110805060	UID	Scapula	1	1	38	5	1.69	-0.1	-0.1	5	213.702	B
PW110805061	Leptomeryx	Astragalus	0	0	15	3	1.51	-1	-0.83	1	427.404	B
PW110805062	Oreodont	Jaw w/ teeth	0	0	19	4	1.93	-1	-0.25	4	3098.68	B
PW110805063	UID	Humerus	2	1	25	4	1.5	-1	-0.25	3	320.553	B
PW110805064	UID	metapodial	1	0	0.75
PW110805065	UID	molar (very worn)	0	0
PW110805066(A)	UID	Vertebra	1	0	28	4	1.23	-1	-1	2	77.5688	B
PW110805066(AA)	Poebrotherium	Tibia	1	0	18.5	4	1.5	-1	-0.25	3	854.808	B
PW110805066(B)	UID	Vertebra	0	0	30	4	1.23	-1	-1	2	77.5688	B
PW110805066(BB)	Poebrotherium	Tibia	1	0	18.5	4	1.5	-1	-0.25	3	854.808	B
PW110805066(CC)	Poebrotherium	Metapodial	1	0	19	4	1.5	-1	-0.25	3	123.313	B
PW110805066(DD)	Poebrotherium	Metapodial	1	0	19	4	1.5	-1	-0.25	3	123.313	B
PW110805066(EE)	Poebrotherium	Metapodial	1	0	19	4	1.5	-1	-0.25	3	123.313	B
PW110805066(FF)	Poebrotherium	Femur	1	0	19.5	4	1.5	-1	-0.25	3	1175.36	B
PW110805066(GG)	Poebrotherium	Femur	1	0	19.5	4	1.5	-1	-0.25	3	1175.36	B
PW110805066(H)	Poebrotherium	Jaw w/ teeth	1	0	17	4	1.93	-1	-0.25	4	3098.68	B
PW110805066(HH)	Poebrotherium	Femur	1	0	19.5	4	1.5	-1	-0.25	3	1175.36	B
PW110805066(I)	Poebrotherium	Jaw w/ teeth	1	0	17	4	1.93	-1	-0.25	4	3098.68	B
PW110805066(II)	Poebrotherium	Femur	1	0	19.5	4	1.5	-1	-0.25	3	1175.36	B
PW110805066(J)	Poebrotherium	Jaw w/ teeth	1	0	17	4	1.93	-1	-0.25	4	3098.68	B
PW110805066(JJ)	Poebrotherium	Skull	1	0	20	4	1.58	-1	-0.4	5	2564.42	B
PW110805066(K)	Poebrotherium	Jaw w/ teeth	1	0	17	4	1.93	-1	-0.25	4	3098.68	B
PW110805066(L)	Poebrotherium	Jaw w/ teeth	1	0	17	4	1.93	-1	-0.25	4	3098.68	B
PW110805066(M)	Poebrotherium	Jaw w/ teeth	1	0	17	4	1.93	-1	-0.25	4	3098.68	B
PW110805066(N)	Poebrotherium	Jaw w/ teeth	1	0	17	4	1.93	-1	-0.25	4	3098.68	B
PW110805066(U)	Poebrotherium	Vertebra	1	0	18	4	1.23	-1	-1	2	77.5688	B
PW110805066(V)	Poebrotherium	Vertebra	1	0	17.5	4	1.23	-1	-1	2	77.5688	B
PW110805066(W)	Poebrotherium	Vertebra	1	0	19	4	1.23	-1	-1	2	77.5688	B
PW110805066(X)	Poebrotherium	Vertebra	1	0	19.5	4	1.23	-1	-1	2	77.5688	B
PW110805066(Y)	Poebrotherium	Vertebra	1	0	20	4	1.23	-1	-1	2	77.5688	B
PW110805066(Z)	Poebrotherium	Vertebra	1	0	20.5	4	1.23	-1	-1	2	77.5688	B
PW110805067	UID	Skull	1	0	30	2	1.58	-1	-0.4	5	2564.42	B
PW110805068	UID	Skull	1	0	28	2	1.58	-1	-0.4	5	2564.42	B
PW110805069	UID	Vertebra	1	0	26	4	1.23	-1	-1	2	77.5688	B
PW110805070	UID	Vertebra	0	0	22	4	1.23	-1	-1	2	77.5688	B
PW110805071	Heptacodon	M3 cap only	0	0	0.3
PW110805072	Hyracodon	Jaw w/ teeth	0	0	27	5	1.93	-1	-0.25	4	3098.68	B
PW110805073	UID	Tibia	1	0	33	5	1.5	-1	-0.25	3	854.808	B
PW110805074	Oreodont	cranial (7 molars, 7 parts w/ root, 6 partial teeth), 6 vert, 2 distal tibia, 3 metapodial, 4 frags of femoral heads, 1 mastoid process?, associated fragments	1	0	~1
PW110805075	UID	Incisor	0	0	0.25
PW110805076	UID	Metapodial	0	0	13	4	1.5	-1	-0.25	3	123.313	B
PW110805077	UID	Phalanx	1	0	13	3	1.23	-0.83	-0.5	2	22.2978	B
PW110805078	UID	roots w/ jaw	1	0	1
PW110805079	Artiodactyl	Astragalus	0	0	17	3	1.51	-1	-0.83	1	427.404	B
PW110805080	UID	Phalanx	1	1	8	2	1.23	-0.83	-0.5	2	22.2978	B
PW110805081	UID	Phalanx	0	0	13	2	1.23	-0.83	-0.5	2	22.2978	B
PW110805082	UID	Metapodial	0	0	17	3	1.5	-1	-0.25	3	854.808	B
PW110805083	Oreodont	Radius	0	0	1
PW110805084	Rhino	enamel (3 frags-one tooth?)	0	0	1
PW110805085	rhino	enamel frag	0	0	1
PW110805086(A)	Mesohippus	Jaw w/ teeth	0	1	24.5	4	1.93	-1	-0.25	4	3098.68	B
PW110805086(B)	Mesohippus	Jaw w/ teeth	0	1	25	4	1.93	-1	-0.25	4	3098.68	B
PW110805086(C)	Mesohippus	Jaw w/ teeth	0	1	26	4	1.93	-1	-0.25	4	3098.68	B
PW110805087	UID	UID	1	1	18	3	1.69	-0.1	-0.1	5	213.702	B
PW110805088	UID	Humerus, Femur, Vertebra	1	0	3
PW110805089	UID	Metapodial	1	0	42	4	1.5	-1	-0.25	3	123.313	B
PW110805090	UID	Jaw w/ teeth	1	0	20	3	1.93	-1	-0.25	4	3098.68	B
PW110805091	Rhino	Maxilla w/ Teeth	1	1	43	5	1.93	-1	-0.25	5	2564.42	B
PW110805092	UID	Ulna	1	0	23	4	1.5	-1	-0.25	3	1175.36	B
PW110805093	UID	UID	1	0	76	4	1.5	-1	-0.25	3	106.851	B
PW110805094	Oreodont	Jaw w/ teeth	2	0	28	4	1.93	-1	-0.25	4	3098.68	B
PW110805095	UID	Jaw w/ teeth	1	0	27	4	1.93	-1	-0.25	4	3098.68	B
PW110805096	UID	vert	1	0	0.5
PW110805097	Merycoidodon	Maxilla w/ Teeth	0	0	52	4	1.93	-1	-0.25	5	2564.42	B
PW110805098	UID	Femur	1	1	83	5	1.5	-1	-0.25	3	1175.36	B
PW110805099(A)	Mesohippus	Jaw w/ teeth	1	0	30	4	1.93	-1	-0.25	4	3098.68	B
PW110805099(B)	Mesohippus	Jaw w/ teeth	0	0	26	4	1.93	-1	-0.25	4	3098.68	B
PW110805100	UID	Femur	1	0	46	5	1.5	-1	-0.25	3	1175.36	B
PW110805101	UID	Vertebra	1	0	43	5	1.23	-1	-1	2	77.5688	B
PW110805102	Merycoidodon	Maxilla w/ Teeth	0	0	22	4	1.93	-1	-0.25	5	2564.42	B
PW110805103	UID	Maxilla w/ Teeth	1	1	26	4	1.93	-1	-0.25	5	2564.42	B
PW110805104	UID	Jaw w/ teeth	2	0	78	5	1.93	-1	-0.25	4	3098.68	B
PW110805105	UID	Maxilla w/ Teeth	1	1	14	4	1.93	-1	-0.25	5	2564.42	B
PW110805106	UID	Skull	1	0	56	5	1.5	-1	-0.25	3	1175.36	B

## Sheet: Clean Copy
Field #	Taxon	Reference Element	Weathering	Abrasion	Size (mm)	Size Category	Density	Flatness	Columnarity	SA:V	%MAU	Site	Field Taxon	Field Element
PW110803031	Anthracothere	Molar	0	0	6	4						D	Anthracothere	molar
PW110803042	Anthracothere	Molar	0	0	6	4						D	Anthracothere	molar (not worn very flat 4 cusps?)
PW110803060	Anthracothere	Molar	0	0	25	4						D	Anthracothere	molar
PW110803117	Anthracothere	Molar	0	0	6	4						D	Anthracothere	molar
PW110803191	Anthracothere	Teeth	0	0	20	4						D	Anthracothere	P4
PW110803035	Anthracothere	Molar	0	0	13	4						D	Anthracothere - Heptacodon?	molar (aux. cusps 4 cusps)
PW110803002	Anthracothere Elomeryx	Premolar	0	0	13	4						D	Elomeryx	Premolar
PW110803036	Anthracothere Heptacodon	Molar	0	0	13	5						D	Heptacodon	molar (4 cusps)
PW110804075	Anthracothere Heptacodon	Jaw w/ teeth	0	0	37	5	1.93	-1	-0.25	4	3682.63	A	Heptacodon	Jaw w/ teeth
PW110804100	Anthracothere Heptacodon	Molar			25	5						A	Heptacodon	molar
PW110805071	Anthracothere Heptacodon	Tooth	0	0	6	5						B	Heptacodon	M3 cap only
PW110803109	Archaeotherium	Molar	0	0	25	5						D	Archaeotherium	partial molar
PW110803182	Archaeotherium	Molar	0	1	25	5						D	Archaeotherium	molar HUGE
PW110805010	Archaeotherium	Maxilla w/ Teeth	1	0	52	5	1.93	-1	-0.25	5	2564.42	B	Archaeotherium	Maxilla w/ Teeth
PW110803234	Archaeotherium Entelodont	Molar	0	0		5						D	Entelodont	molar
PW110803248	Archaeotherium Entelodont	Jaw w/ teeth	0	1	24	5	1.93	-1	-0.25	4	894.109	D	Entelodont	Jaw w/ teeth
JM110805033	Camelid	Jaw w/ Teeth	1	0	16	4	1.93	-1	-0.25	4	926.042	C	Camelid	Jaw w/ Teeth
PW110803113	Camelid	Astragalus	1	0	26	4	1.51	-1	-0.83	1	894.109	D	Camelid	Astragalus
PW110803146	Camelid	Molar			6	4						D	Camelid	molar
PW110804055	Camelid	Jaw w/ teeth	0	0	18	4	1.93	-1	-0.25	4	3682.63	A	Camelid	Jaw w/ teeth
JM110805161	Camelid Poebrotherium	Jaw w/ teeth	2	0	120	4	1.93	-1	-0.25	4	926.042	C	Poebrotherium	Jaw w/ teeth
PW110805066(AA)	Camelid Poebrotherium	Tibia	1	0	18.5	4	1.5	-1	-0.25	3	854.808	B	Poebrotherium	Tibia
PW110805066(BB)	Camelid Poebrotherium	Tibia	1	0	18.5	4	1.5	-1	-0.25	3	854.808	B	Poebrotherium	Tibia
PW110805066(CC)	Camelid Poebrotherium	Metapodial	1	0	19	4	1.5	-1	-0.25	3	123.313	B	Poebrotherium	Metapodial
PW110805066(DD)	Camelid Poebrotherium	Metapodial	1	0	19	4	1.5	-1	-0.25	3	123.313	B	Poebrotherium	Metapodial
PW110805066(EE)	Camelid Poebrotherium	Metapodial	1	0	19	4	1.5	-1	-0.25	3	123.313	B	Poebrotherium	Metapodial
PW110805066(FF)	Camelid Poebrotherium	Femur	1	0	19.5	4	1.5	-1	-0.25	3	1175.36	B	Poebrotherium	Femur
PW110805066(GG)	Camelid Poebrotherium	Femur	1	0	19.5	4	1.5	-1	-0.25	3	1175.36	B	Poebrotherium	Femur
PW110805066(H)	Camelid Poebrotherium	Jaw w/ teeth	1	0	17	4	1.93	-1	-0.25	4	3098.68	B	Poebrotherium	Jaw w/ teeth
PW110805066(HH)	Camelid Poebrotherium	Femur	1	0	19.5	4	1.5	-1	-0.25	3	1175.36	B	Poebrotherium	Femur
PW110805066(I)	Camelid Poebrotherium	Jaw w/ teeth	1	0	17	4	1.93	-1	-0.25	4	3098.68	B	Poebrotherium	Jaw w/ teeth
PW110805066(II)	Camelid Poebrotherium	Femur	1	0	19.5	4	1.5	-1	-0.25	3	1175.36	B	Poebrotherium	Femur
PW110805066(J)	Camelid Poebrotherium	Jaw w/ teeth	1	0	17	4	1.93	-1	-0.25	4	3098.68	B	Poebrotherium	Jaw w/ teeth
PW110805066(JJ)	Camelid Poebrotherium	Skull	1	0	20	4	1.58	-1	-0.4	5	2564.42	B	Poebrotherium	Skull
PW110805066(K)	Camelid Poebrotherium	Jaw w/ teeth	1	0	17	4	1.93	-1	-0.25	4	3098.68	B	Poebrotherium	Jaw w/ teeth
PW110805066(L)	Camelid Poebrotherium	Jaw w/ teeth	1	0	17	4	1.93	-1	-0.25	4	3098.68	B	Poebrotherium	Jaw w/ teeth
PW110805066(M)	Camelid Poebrotherium	Jaw w/ teeth	1	0	17	4	1.93	-1	-0.25	4	3098.68	B	Poebrotherium	Jaw w/ teeth
PW110805066(N)	Camelid Poebrotherium	Jaw w/ teeth	1	0	17	4	1.93	-1	-0.25	4	3098.68	B	Poebrotherium	Jaw w/ teeth
PW110805066(U)	Camelid Poebrotherium	Vertebra	1	0	18	4	1.23	-1	-1	2	77.5688	B	Poebrotherium	Vertebra
PW110805066(V)	Camelid Poebrotherium	Vertebra	1	0	17.5	4	1.23	-1	-1	2	77.5688	B	Poebrotherium	Vertebra
PW110805066(W)	Camelid Poebrotherium	Vertebra	1	0	19	4	1.23	-1	-1	2	77.5688	B	Poebrotherium	Vertebra
PW110805066(X)	Camelid Poebrotherium	Vertebra	1	0	19.5	4	1.23	-1	-1	2	77.5688	B	Poebrotherium	Vertebra
PW110805066(Y)	Camelid Poebrotherium	Vertebra	1	0	20	4	1.23	-1	-1	2	77.5688	B	Poebrotherium	Vertebra
PW110805066(Z)	Camelid Poebrotherium	Vertebra	1	0	20.5	4	1.23	-1	-1	2	77.5688	B	Poebrotherium	Vertebra
PW110803228	Camelid Protoceras	Astragalus	0	0	28	4	1.51	-1	-0.83	1	894.109	D	Protoceras	Astragalus
PW110804001	Camelid Protoceras	Molar	0	0	10	4						A	Protoceras	molar in partial jaw-broken
PW110804009	Camelid Protoceras	Jaw w/ teeth	0	0	23	4	1.93	-1	-0.25	4	3682.63	A	Protoceras	Jaw w/ teeth
PW110804115	Camelid Protoceras	Astragalus	1	0	24	5	1.51	-1	-0.83	1	387.645	A	Protoceras	Astragalus
PW110805012	Camelid Protoceras	Astragalus	1	1	30	4	1.51	-1	-0.83	1	427.404	B	Protoceras	Astragalus
JM110805061	Carnivore	Ulna	0	0	23		1.5	-1	-0.25	3	370.417	C	Carnivore	Ulna
PW110803188	Carnivore	Phalanx	0	0	6	3	1.23	-0.83	-0.5			D	Carnivore	Phalanx
PW110804032	Carnivore (Pseudocynodictis?)	Calcaneum	0	0	15	3	1.37	-1	-0.67	2	323.038	A	Carnivore (Pseudocynodictis?)	Calcaneum
PW110801011	Carnivore Canid ?Hesperocyon	Tibia	0	0	12	3	1.5	-1	-0.25	3	969.113	A	Canid ?Hesperocyon	Tibia
PW110802065	Carnivore Canid ?Hesperocyon	Molar	0	0	7	3						A	Canid ?Hesperocyon	molar
PW110805041	Carnivore Canid (Hesperocyon?)	Premolar	0	0	7	3						B	Canid (Hesperocyon?)	premolar
PW110803125	Carnivore Daphoenus	Astragalus	1	0	31	4	1.51	-1	-0.83	1	894.109	D	Daphoenus	Astragalus
JM110805089	Carnivore Hesperocyon	Jaw w/ teeth	0	0	13	3	1.93	-1	-0.25	4	926.042	C	Hesperocyon	Jaw w/ teeth
PW110801012	Carnivore Hesperocyon	Skull	1	0	10	3	1.58	-1	-0.4	5	2325.87	A	Hesperocyon	Skull
PW110802021	Carnivore Hyaenodon	Molar	1	0	24	3						A	Hyaenodon	Molar
PW110803043	Carnivore Mustelid?	Molar	0	0	6	3						D	Mustelid?	Molar
JM110805128	Carnivore Nimravid	Humerus	0	0	6	3	1.5	-1	-0.25	3	308.681	C	Nimravid	Humerus
JM110805007	Eumys	Jaw w/ teeth	0	0	5	1	1.93	-1	-0.25	4	926.042	C	Eumys	Jaw w/ teeth
JM110805009	Eumys	Jaw w/ teeth	1	0	15	1	1.93	-1	-0.25	4	926.042	C	Eumys	Jaw w/ teeth
JM110805176	Eumys	Jaw w/ teeth	0	0	10	1	1.93	-1	-0.25	4	926.042	C	Eumys	Jaw w/ teeth
PW110801026	Eumys	Maxilla w/ teeth	0	0	7	1	1.93	-1	-0.25	5	2325.87	A	Eumys	Maxilla w/ teeth
PW110802003	Eumys	Jaw w/ teeth	0	0	10	1	1.93	-1	-0.25	4	3682.63	A	Eumys	Jaw w/ teeth
PW110802042	Eumys	Jaw w/ teeth	0	0	12	1	1.93	-1	-0.25	4	3682.63	A	Eumys	Jaw w/ teeth
PW110803055	Eutypomys	Molar	0	0	5	4						D	Eutypomys	molar
PW110802039	Glires	Incisor	0	0	5	1.5						A	Glires	incisor?
PW110802049	Glires	Incisor	0	0	5	1.5						A	Glires	incisor
PW110805030	Glires	Incisor	0	0	13	1.5						B	Glires	incisor? w/ jaw
PW110802015	Hypertragulus	Jaw w/ teeth	0	0		3						A	Hypertragulus	lower jaw P3/4? Broken caps
PW110803177	Hypertragulus	Jaw w/ teeth	1	0	17	3	1.93	-1	-0.25	4	894.109	D	Hypertragulus	Jaw w/ teeth
PW110804014	Hypertragulus	Jaw w/ teeth	0	0	10	3	1.93	-1	-0.25	4	3682.63	A	Hypertragulus	Jaw w/ teeth
JM110805094	Hyracodon	Podial	0	0	30	5	1.3	-1	-1	1	66.4104	C	Hyracodon	Podial
JM110805146	Hyracodon	Calcaneum	1	1	29	5	1.37	-1	-0.67	2	555.625	C	Hyracodon	Calcaneum
PW110803051	Hyracodon	Radius	1	2	42	5	1.5	-1	-0.25	3	1468.89	D	Hyracodon	Radius
PW110804025(A)	Hyracodon	Jaw w/ teeth	0	1	41	5	1.93	-1	-0.25	4	3682.63	A	Hyracodon	Jaw w/ teeth
PW110804025(B)	Hyracodon	Jaw w/ teeth	0	1	46	5	1.93	-1	-0.25	4	3682.63	A	Hyracodon	Jaw w/ teeth
PW110804025(C)	Hyracodon	Jaw w/ teeth	0	1	21	5	1.93	-1	-0.25	4	3682.63	A	Hyracodon	Jaw w/ teeth
PW110804070	Hyracodon	Jaw w/ teeth	0	0	35	5	1.93	-1	-0.25	4	3682.63	A	Hyracodon	Jaw w/ teeth
PW110805024(A)	Hyracodon	Jaw w/ teeth	0	0	39	5	1.93	-1	-0.25	4	3098.68	B	Hyracodon	Jaw w/ teeth
PW110805072	Hyracodon	Jaw w/ teeth	0	0	27	5	1.93	-1	-0.25	4	3098.68	B	Hyracodon	Jaw w/ teeth
JM110805155	Hyracodon Rhino	Incisor	1	2	22	4						C	Rhino	incisor
PW110803053	Hyracodon Rhino	Tibia	2	1	30	4	1.5	-1	-0.25	3	1021.84	D	Rhino	Tibia
PW110803064	Hyracodon Rhino	Enamel	0	0	25	4						D	Rhino	Enamel shard
PW110803076	Hyracodon Rhino	Enamel	0	0	25	4						D	Rhino	enamel shard
PW110803082	Hyracodon Rhino	Skull	1	1	68	4	1.58	-1	-0.4	5	255.46	D	Rhino	Skull
PW110803150	Hyracodon Rhino	Tibia	2	0	93	4	1.5	-1	-0.25	3	1021.84	D	Rhino	Tibia
PW110803193	Hyracodon Rhino	Astragalus	0	0	32	4	1.51	-1	-0.83	1	894.109	D	Rhino	Astragalus
PW110804090	Hyracodon Rhino	Enamel	0	0	25	4						A	Rhino	enamel shard
PW110804098	Hyracodon Rhino	Molar	0	0	25	4						A	Rhino	partial molar
PW110804099	Hyracodon Rhino	Premolar	0		25	4						A	Rhino	premolar w/out enamel
PW110805032	Hyracodon Rhino	Enamel	0	0	25	4						B	Rhino	5 shards enamel
PW110805084	Hyracodon Rhino	Enamel	0	0	25	4						B	Rhino	enamel (3 frags-one tooth?)
PW110805085	Hyracodon Rhino	Enamel	0	0	25	4						B	Rhino	enamel frag
PW110805091	Hyracodon Rhino	Maxilla w/ Teeth	1	1	43	4	1.93	-1	-0.25	5	2564.42	B	Rhino	Maxilla w/ Teeth
PW110803037	Hyracodon Rhino?	Molar	0	0	13	4						D	Rhino?	molar (red color)
PW110803045	Hyracodon Rhino?	Phalanx	1	0	35	4	1.23	-0.83	-0.5	2	63.9716	D	Rhino?	Phalanx
PW110803061	Hyracodon Rhino?	Molar	0	0	25	4						D	Rhino?	shard of molar
PW110804035	Hyracodon Rhino?	Molar	0	0	6	4						A	Rhino?	molar fragment
PW110804043	Hyracodon Rhino?	Enamel	0	0	20	4						A	Rhino?	enamel shard
JM110805169	Ischyromys	Tooth	0	0	3	2						C	Ischromys	tooth
PW110801019	Ischyromys	Jaw w/ teeth	1	0	27	2	1.93	-1	-0.25	4	3682.63	A	Ischromys	Jaw w/ teeth
PW110802025	Ischyromys	Jaw w/ teeth	0	0	9.5	2	1.93	-1	-0.25	4	3682.63	A	Ischromys	Jaw w/ teeth
PW110802046	Ischyromys	Maxilla w/ teeth	0	0	14.5	2	1.93	-1	-0.25	5	2325.87	A	Ischromys	Maxilla w/ teeth
PW110802061(A)	Ischyromys	Jaw w/ teeth	1	0	18	2	1.93	-1	-0.25	4	3682.63	A	Ischromys	Jaw w/ teeth
PW110802061(B)	Ischyromys	Jaw w/ teeth	1	0	12	2	1.93	-1	-0.25	4	3682.63	A	Ischromys	Jaw w/ teeth
PW110804101	Ischyromys	Maxilla w/ Teeth	0	1	10	2	1.93	-1	-0.25	5	2325.87	A	Ischromys	Maxilla w/ Teeth
PW110805036	Ischyromys	Jaw w/ teeth	0	0	9	2	1.93	-1	-0.25	4	3098.68	B	Ischromys	Jaw w/ teeth
PW110802038	Ischyromys	Maxilla w/ teeth	0	0	12	1	1.93	-1	-0.25	5	2325.87	A	Ischyromys	Maxilla w/ teeth
PW110803207	Ischyromys	Dentary	0	0	8	1	1.93	-1	-0.25	5	255.46	D	Ischyromys	Dentary
JM110805017	Leptomeryx	Tooth	0	0	5	3						C	Leptomeryx	Lower M1
JM110805028	Leptomeryx	Molar	0	0	6	3						C	Leptomeryx	Molar
JM110805108	Leptomeryx	Maxilla w/ Teeth	0	0	12	3	1.93	-1	-0.25	5	1234.72	C	Leptomeryx	Maxilla w/ Teeth
JM110805149	Leptomeryx	Jaw w/ teeth	1	2	14	3	1.93	-1	-0.25	4	926.042	C	Leptomeryx	Jaw w/ teeth
JM110805183	Leptomeryx	Jaw w/ teeth	1	0	11	3	1.93	-1	-0.25	4	926.042	C	Leptomeryx	Jaw w/ teeth
JM110805184	Leptomeryx	Jaw w/ teeth	0	0	11	3	1.93	-1	-0.25	4	926.042	C	Leptomeryx	Jaw w/ teeth
PW110801021	Leptomeryx	Jaw w/ teeth	0	0	14	3	1.93	-1	-0.25	4	3682.63	A	Leptomeryx	Jaw w/ teeth
PW110802005	Leptomeryx	Jaw w/ teeth	0	0	10	3	1.93	-1	-0.25	4	3682.63	A	Leptomeryx	Jaw w/ teeth
PW110802023	Leptomeryx	Astragalus	0	1	12	3	1.51	-1	-0.83	1	387.645	A	Leptomeryx	Astragalus
PW110802040	Leptomeryx	Maxilla w/ teeth	0	0	12	3	1.93	-1	-0.25	5	2325.87	A	Leptomeryx	Maxilla w/ teeth
PW110802055	Leptomeryx	Jaw w/ teeth	0	0	12	3	1.93	-1	-0.25	4	3682.63	A	Leptomeryx	Jaw w/ teeth
PW110802057	Leptomeryx	Metatarsals	0	0	9	3	1.5	-1	-0.25	3	969.113	A	Leptomeryx	Metatarsals
PW110802060	Leptomeryx	Tibia	0	0	11	3	1.5	-1	-0.25	3	969.113	A	Leptomeryx	Tibia
PW110803029	Leptomeryx	Astragalus	1	1	10.5	3	1.51	-1	-0.83	1	894.109	D	Leptomeryx	Astragalus
PW110803040	Leptomeryx	Molar	0	0	6	3						D	Leptomeryx	molar
PW110803058	Leptomeryx	Molar	0	0	6	3						D	Leptomeryx	molar
PW110803068	Leptomeryx	Molar	0	0	5	3						D	Leptomeryx	molar (red)
PW110803069	Leptomeryx	Molar	0	0	6	3						D	Leptomeryx	molar
PW110803072	Leptomeryx	Molar	0	0	25	3						D	Leptomeryx	molar
PW110803074	Leptomeryx	Astragalus	0	0	13	3	1.51	-1	-0.83	1	894.109	D	Leptomeryx	Astragalus
PW110803094	Leptomeryx	Molar	0	0	13	3						D	Leptomeryx	2 molars
PW110803096	Leptomeryx	Astragalus	0	0	11	3	1.51	-1	-0.83	1	894.109	D	Leptomeryx	Astragalus
PW110803147	Leptomeryx	Jaw w/ teeth	0	0	20	3						D	Leptomeryx	jaw w/ 2 molars (M2+M3?)
PW110803156	Leptomeryx	Molar	0	0	6	3						D	Leptomeryx	molar
PW110803163	Leptomeryx	Molar	0	0	6	3						D	Leptomeryx	molar
PW110803180	Leptomeryx	Molar	0	0	6	3						D	Leptomeryx	M3 in jaw
PW110803198	Leptomeryx	Molar	0	0	6	3						D	Leptomeryx	molar (red)
PW110803199	Leptomeryx	Molar	0	0	6	3						D	Leptomeryx	molar
PW110803206	Leptomeryx	Molar	0	0	6	3						D	Leptomeryx	molar
PW110803214	Leptomeryx	Molar	0	0	6	3						D	Leptomeryx	molar
PW110803216	Leptomeryx	Molar	0	0	4	3						D	Leptomeryx	molar
PW110804016	Leptomeryx	Astragalus	0	0	8	3	1.51	-1	-0.83	1	387.645	A	Leptomeryx	Astragalus
PW110804064	Leptomeryx	Tooth	0	0	6	3						A	Leptomeryx	tooth
PW110804117	Leptomeryx	Molar	0	0	13	3						A	Leptomeryx	molar
PW110805061	Leptomeryx	Astragalus	0	0	15	3	1.51	-1	-0.83	1	427.404	B	Leptomeryx	Astragalus
JM110805002	Mesohippus	Lower M	1	0	10	4						C	Mesohippus	Lower M
JM110805037	Mesohippus	Tooth	0	0	7	4						C	Mesohippus	tooth
JM110805041	Mesohippus	Tooth	0	0	13	4						C	Mesohippus	tooth
JM110805144	Mesohippus	Molar	0	2	16	4						C	Mesohippus	molar
JM110805163	Mesohippus	Tooth	0	0	6	4						C	Mesohippus	tooth
PW110802013	Mesohippus	Molar	0	0	10	4						A	Mesohippus	partial molar
PW110802028	Mesohippus	Jaw w/ teeth	0	1	15	4	1.93	-1	-0.25	4	3682.63	A	Mesohippus	Jaw w/ teeth
PW110802070	Mesohippus	Astragalus	1	1	27	4	1.51	-1	-0.83	1	387.645	A	Mesohippus	Astragalus
PW110803095	Mesohippus	Molar	0	0	5	4						D	Mesohippus	molar (3 cusps and aux)
PW110803178	Mesohippus	Molar	0	0	14	4						D	Mesohippus	molar
PW110803245	Mesohippus	Jaw w/ teeth	0	1	62	4	1.93	-1	-0.25	4	894.109	D	Mesohippus	Jaw w/ teeth
PW110803247	Mesohippus	Molar	0	0	6	4						D	Mesohippus	molar
PW110803249	Mesohippus	Molar	0	0	20	4						D	Mesohippus	molar
PW110804002	Mesohippus	Astragalus	1	1	27	4	1.51	-1	-0.83	1	387.645	A	Mesohippus	Astragalus
PW110804004(A)	Mesohippus	Jaw w/ teeth	0	0	31.5	4	1.93	-1	-0.25	4	3682.63	A	Mesohippus	Jaw w/ teeth
PW110804004(B)	Mesohippus	Humerus	0	0	24	4	1.5	-1	-0.25	3	323.038	A	Mesohippus	Humerus
PW110804017	Mesohippus	Molar	0	0	15	4						A	Mesohippus	molar 3 cusps
PW110804104	Mesohippus	Molar	0	0	25	4						A	Mesohippus	molar
PW110805004	Mesohippus	Astragalus	0	1	26	4	1.51	-1	-0.83	1	427.404	B	Mesohippus	Astragalus
PW110805005	Mesohippus	Molar	0	0	6	4						B	Mesohippus	crest of molar
PW110805021	Mesohippus	Jaw w/ teeth	1	0	17	4	1.93	-1	-0.25	4	3098.68	B	Mesohippus	Jaw w/ teeth
PW110805086(A)	Mesohippus	Jaw w/ teeth	0	1	24.5	4	1.93	-1	-0.25	4	3098.68	B	Mesohippus	Jaw w/ teeth
PW110805086(B)	Mesohippus	Jaw w/ teeth	0	1	25	4	1.93	-1	-0.25	4	3098.68	B	Mesohippus	Jaw w/ teeth
PW110805086(C)	Mesohippus	Jaw w/ teeth	0	1	26	4	1.93	-1	-0.25	4	3098.68	B	Mesohippus	Jaw w/ teeth
PW110805099(A)	Mesohippus	Jaw w/ teeth	1	0	30	4	1.93	-1	-0.25	4	3098.68	B	Mesohippus	Jaw w/ teeth
PW110805099(B)	Mesohippus	Jaw w/ teeth	0	0	26	4	1.93	-1	-0.25	4	3098.68	B	Mesohippus	Jaw w/ teeth
PW110804019(A)	Mesohippus Large Horse	Jaw w/ teeth	0	0	32	4	1.93	-1	-0.25	4	3682.63	A	Large Horse	Jaw w/ teeth
PW110804019(B)	Mesohippus Large Horse	Jaw w/ teeth	0	0	21	4	1.93	-1	-0.25	4	3682.63	A	Large Horse	Jaw w/ teeth
PW110804019(C)	Mesohippus Large Horse	Jaw w/ teeth	0	0	16	4	1.93	-1	-0.25	4	3682.63	A	Large Horse	Jaw w/ teeth
PW110802019	Mistake	Mistake	Mistake	Mistake								A	Mistake	Mistake
PW110802053	Mistake	Mistake	Mistake	Mistake								A	Mistake	Mistake
JM110805016	Oreodont	Skull	0	0	25	4	1.58	-1	-0.4	5	1234.72	C	Oreodont	Skull
JM110805024	Oreodont	Humerus	2	0	70	4	1.5	-1	-0.25	3	370.417	C	Oreodont	Humerus
JM110805031	Oreodont	Metapodial	1	0	23	4	1.5	-1	-0.25	3	149.62	C	Oreodont	Metapodial
JM110805038	Oreodont	Podial	0	0	13	4	1.3	-1	-1	1	66.4104	C	Oreodont	Podial
JM110805050	Oreodont	Podial	0	0	18	4	1.3	-1	-1	1	66.4104	C	Oreodont	Podial
JM110805088	Oreodont	tooth	0	0	13	4						C	Oreodont	tooth
JM110805159	Oreodont	Ulna	1	0	140	4	1.5	-1	-0.25	3	61.7361	C	Oreodont	Ulna
PW110801001	Oreodont	Molar	0	0	6	4						A	Oreodont	partial molar/premolar?
PW110801006	Oreodont	Molar	1	2	35	4						A	Oreodont	Molar
PW110801016	Oreodont	Skull	1	0	59	4	1.58	-1	-0.4	5	2325.87	A	Oreodont	Skull
PW110801020	Oreodont	Skull	1	0	34.5	4	1.58	-1	-0.4	5	2325.87	A	Oreodont	Skull
PW110802001	Oreodont	Calcaneum	1	0	27	3	1.37	-1	-0.67	2	581.468	A	Oreodont	Calcaneum
PW110802006(A)	Oreodont	Maxilla w/ teeth	1	0	36	4	1.93	-1	-0.25	5	2325.87	A	Oreodont	Maxilla w/ teeth
PW110802006(B)	Oreodont	Maxilla w/ teeth	1	0	7.5	4	1.93	-1	-0.25	5	2325.87	A	Oreodont	Maxilla w/ teeth
PW110802006(C)	Oreodont	Maxilla w/ teeth	1	0	24	4	1.93	-1	-0.25	5	2325.87	A	Oreodont	Maxilla w/ teeth
PW110802006(D)	Oreodont	Maxilla w/ teeth	1	0	14	4	1.93	-1	-0.25	5	2325.87	A	Oreodont	Maxilla w/ teeth
PW110802006(E)	Oreodont	Maxilla w/ teeth	1	0	27	4	1.93	-1	-0.25	5	2325.87	A	Oreodont	Maxilla w/ teeth
PW110802022	Oreodont	Jaw w/ teeth	1	1	41	4	1.93	-1	-0.25	4	3682.63	A	Oreodont	Jaw w/ teeth
PW110802032	Oreodont	Tooth	0	0	20	4						A	Oreodont	tooth
PW110802033	Oreodont	Tooth	0	0	10	4						A	Oreodont	2 teeth
PW110802043	Oreodont	Jaw w/ teeth	0	0	25	4	1.93	-1	-0.25	4	3682.63	A	Oreodont	Jaw w/ teeth
PW110803003	Oreodont	Premolar	0	0	13	4						D	Oreodont	premolar
PW110803011	Oreodont	Jaw w/ teeth	2	0	17	4	1.93	-1	-0.25	4	894.109	D	Oreodont	Jaw w/ teeth
PW110803056	Oreodont	Molar	0	0	13	4						D	Oreodont	cracked molar
PW110803073	Oreodont	Molar	0	0	7	4						D	Oreodont	molar
PW110803077	Oreodont	Molar			25	4						D	Oreodont	molar
PW110803088	Oreodont	Molar	0	0	25	4						D	Oreodont	molar
PW110803126	Oreodont	Molar	0	0	6	4						D	Oreodont	molar
PW110803163A	Oreodont	Molar	0	0	6	4						D	Oreodont	molar w/ one cusp (other broken)
PW110803218	Oreodont	Premolar	0	0	13	4						D	Oreodont	Premolar
PW110804029	Oreodont	Molar	0	0	13	4						A	Oreodont	molar
PW110804044	Oreodont	Radius	0	1	33	4	1.5	-1	-0.25	3	969.113	A	Oreodont	Radius
PW110804073	Oreodont	Calcaneum	1	0	38	4	1.37	-1	-0.67	2	323.038	A	Oreodont	Calcaneum
PW110804077	Oreodont	Molar	0	0	8	4						A	Oreodont	molar w/ root
PW110804082	Oreodont	Maxilla w/ Teeth	0	0	18	4	1.93	-1	-0.25	5	2325.87	A	Oreodont	Maxilla w/ Teeth
PW110804095	Oreodont	Molar	0	0	25	4						A	Oreodont	molar w/ some L max
PW110804096	Oreodont	Jaw w/ teeth	2	2	37	4	1.93	-1	-0.25	4	3682.63	A	Oreodont	Jaw w/ teeth
PW110804105	Oreodont	Molar	0	1	25	4						A	Oreodont	molar
PW110804107	Oreodont	Jaw w/ teeth	0	0	20	4	1.93	-1	-0.25	4	3682.63	A	Oreodont	Jaw w/ teeth
PW110804113	Oreodont	Maxilla w/ Teeth	0	0	17.5	4	1.93	-1	-0.25	5	2325.87	A	Oreodont	Maxilla w/ Teeth
PW110804121	Oreodont	Jaw w/ teeth	0	0	34	4	1.93	-1	-0.25	4	3682.63	A	Oreodont	Jaw w/ teeth
PW110804123	Oreodont	Molar	1	0	25	4						A	Oreodont	molar
PW110805003	Oreodont	Jaw w/ teeth	1	1	20	4	1.93	-1	-0.25	4	3098.68	B	Oreodont	Jaw w/ teeth
PW110805006	Oreodont	Molar	0	0	13	4						B	Oreodont	molar
PW110805013	Oreodont	Molar	0	0	25	4						B	Oreodont	R lower molar
PW110805017	Oreodont	Jaw w/ teeth	0	0	33.5	4	1.93	-1	-0.25	4	3098.68	B	Oreodont	Jaw w/ teeth
PW110805018	Oreodont	Molar	0	0	15	4						B	Oreodont	broken molar
PW110805019	Oreodont	Tibia	2	0	32	4	1.5	-1	-0.25	3	854.808	B	Oreodont	Tibia
PW110805047	Oreodont	Skull	0	0	62	3	1.58	-1	-0.4	5	2564.42	B	Oreodont	Skull
PW110805062	Oreodont	Jaw w/ teeth	0	0	19	4	1.93	-1	-0.25	4	3098.68	B	Oreodont	Jaw w/ teeth
PW110805074	Oreodont	cranial (7 molars, 7 parts w/ root, 6 partial teeth), 6 vert, 2 distal tibia, 3 metapodial, 4 frags of femoral heads, 1 mastoid process?, associated fragments	1	0	25	4						B	Oreodont	cranial (7 molars, 7 parts w/ root, 6 partial teeth), 6 vert, 2 distal tibia, 3 metapodial, 4 frags of femoral heads, 1 mastoid process?, associated fragments
PW110805083	Oreodont	Radius	0	0	25	4	1.5	-1	-0.25	3		B	Oreodont	Radius
PW110805094	Oreodont	Jaw w/ teeth	2	0	28	4	1.93	-1	-0.25	4	3098.68	B	Oreodont	Jaw w/ teeth
JM110805175	Oreodont Leptochoerid	Jaw w/ teeth	0	0	11	4	1.93	-1	-0.25	4	926.042	C	Leptochoerid	Jaw w/ teeth
JM110805011	Oreodont Merycoidodon	Femur	2	1	5	4	1.5	-1	-0.25	3	370.417	C	Merycoidodon	Femur
PW110802012	Oreodont Merycoidodon	Jaw w/ teeth	0	0	21.5	4	1.93	-1	-0.25	4	3682.63	A	Merycoidodon	Jaw w/ teeth
PW110802058	Oreodont Merycoidodon	Jaw w/ teeth	1	0	37	4	1.93	-1	-0.25	4	3682.63	A	Merycoidodon	Jaw w/ teeth
PW110803012	Oreodont Merycoidodon	Jaw w/ teeth	2	0	45	4	1.93	-1	-0.25	4	894.109	D	Merycoidodon	Jaw w/ teeth
PW110805007	Oreodont Merycoidodon	Radius	1	0	30	4	1.5	-1	-0.25	3	854.808	B	Merycoidodon	Radius
PW110805097	Oreodont Merycoidodon	Maxilla w/ Teeth	0	0	52	4	1.93	-1	-0.25	5	2564.42	B	Merycoidodon	Maxilla w/ Teeth
PW110805102	Oreodont Merycoidodon	Maxilla w/ Teeth	0	0	22	4	1.93	-1	-0.25	5	2564.42	B	Merycoidodon	Maxilla w/ Teeth
PW110801017	oreodont?	Tooth	0	0	10	4	1.93	-1	-0.25	4		A	oreodont?	L max. tooth missing chunk
PW110805055	oreodont?	Tooth	0	0	13	4						B	oreodont?	incisor?
JM110805005	Paleolagus	Molar	0	0	6	2						C	Paleolagus	Lower M
JM110805020	Paleolagus	Maxilla w/ Teeth	0	0	6	2	1.93	-1	-0.25	5	1234.72	C	Paleolagus	Maxilla w/ Teeth
JM110805022	Paleolagus	Tooth	0	0	3.5	2						C	Paleolagus	incisor
JM110805025	Paleolagus	Premolar	0	0	6	2						C	Paleolagus	Premolar
JM110805154	Paleolagus	Jaw w/ teeth	0	0	13	2	1.93	-1	-0.25	4	926.042	C	Paleolagus	Jaw w/ teeth
PW110802004	Paleolagus	Jaw w/ teeth	0	0	15	2	1.93	-1	-0.25	4	3682.63	A	Paleolagus	Jaw w/ teeth
PW110802008	Paleolagus	Jaw w/ teeth	0	0	13	2	1.93	-1	-0.25	4	3682.63	A	Paleolagus	Jaw w/ teeth
PW110802029	Paleolagus	Jaw w/ teeth	0	0	16	2	1.93	-1	-0.25	4	3682.63	A	Paleolagus	Jaw w/ teeth
PW110802047	Paleolagus	Jaw w/ teeth	0	0	13.5	2	1.93	-1	-0.25	4	3682.63	A	Paleolagus	Jaw w/ teeth
PW110802059(A)	Paleolagus	Jaw w/ teeth	1	0	18	2	1.93	-1	-0.25	4	3682.63	A	Paleolagus	Jaw w/ teeth
PW110802059(B)	Paleolagus	Jaw w/ teeth	1	0	13	2	1.93	-1	-0.25	4	3682.63	A	Paleolagus	Jaw w/ teeth
PW110803041	paleolagus	Tooth	0	0	5	2						D	paleolagus	tooth
PW110803065	paleolagus	Tooth	0	0	13	2						D	paleolagus	tooth
PW110803217	Paleolagus	Tooth	0	0	6	2						D	Paleolagus	tooth
PW110804013	Paleolagus	Tooth	0	0	6	2						A	Paleolagus	tooth
PW110804023	Paleolagus	jaw w/ teeth L max?			13	2	1.93	-1	-0.25	4		A	Paleolagus	jaw w/ teeth L max?
PW110804027	Paleolagus	Maxilla w/ Teeth	0	1	13	2	1.93	-1	-0.25	5	2325.87	A	Paleolagus	Maxilla w/ Teeth
PW110804056	Paleolagus	Jaw w/ teeth	1	0	10	2	1.93	-1	-0.25	4	3682.63	A	Paleolagus	Jaw w/ teeth
PW110804058	Paleolagus	L max w/ 2 teeth	0	0	7	2	1.93	-1	-0.25	4		A	Paleolagus	L max w/ 2 teeth
PW110804061	Paleolagus	tooth	0	0	6	2						A	Paleolagus	tooth
PW110804063	Paleolagus	Jaw w/ teeth	0	0	15	2	1.93	-1	-0.25	4	3682.63	A	Paleolagus	Jaw w/ teeth
PW110804066	Paleolagus	Maxilla w/ Teeth	0	0	10	2	1.93	-1	-0.25	5	2325.87	A	Paleolagus	Maxilla w/ Teeth
PW110804078	Paleolagus	Jaw w/ teeth	0	0	8	2	1.93	-1	-0.25	4	3682.63	A	Paleolagus	Jaw w/ teeth
PW110804080	Paleolagus	Jaw w/ teeth	0	0	13	2	1.93	-1	-0.25	4	3682.63	A	Paleolagus	Jaw w/ teeth
PW110805009	Paleolagus	tooth	0	0	6	2						B	Paleolagus	tooth
PW110804122	Perchoerus	molar			25	5						A	Perchoerus	molar
JM110805137	Remove Artiodactyl	Ungual	0	0	17	3	1.3	-1	-1	2	87.6055	C	Artiodactyl	Ungual
PW110801027	Remove Artiodactyl	tooth fragment	1	0	15	4						A	Artiodactyl	tooth fragment
PW110803208	Remove Artiodactyl	Astragalus	2	1	33	4	1.51	-1	-0.83	1	894.109	D	Artiodactyl	Astragalus
PW110803239	Remove Artiodactyl	Astragalus	0	1	21.5	4	1.51	-1	-0.83	1	894.109	D	Artiodactyl	Astragalus
PW110805079	Remove Artiodactyl	Astragalus	0	0	17	3	1.51	-1	-0.83	1	427.404	B	Artiodactyl	Astragalus
PW110803210	Remove Avian	Humerus	1	0	48	3	1.5	-1	-0.25	3	1021.84	D	Avian	Humerus
JM110805044	Remove Fish	Vertebra	0	0	5		1.23	-1	-1	2	114.845	C	Fish	Vertebra
JM110805167	Remove Fish	Vertebra	0	0	6		1.23	-1	-1	2		C	Fish	Vertebra
JM110805001	Remove Gar	scale	0	0	5							C	Gar	scale
PW110802063	Remove Lizard	Vertebra	0	0	6		1.23	-1	-1	2	79.1472	A	Lizard	Vertebra
JM110805034	Remove Not artiodactyl	Astragalus	0	0	21		1.51	-1	-0.83	1	308.681	C	Not artiodactyl	Astragalus
JM110805010	Remove Reptile	Femur	0	0	6		1.5	-1	-0.25	3	370.417	C	Reptile	Femur
JM110805012	Remove Rodent	Maxilla w/ Teeth	0	0	6	1.5	1.93	-1	-0.25	5	1234.72	C	Rodent	Maxilla w/ Teeth
JM110805013	Remove Rodent	Jaw w/ teeth	0	0	9	1.5	1.93	-1	-0.25	4	926.042	C	Rodent	Jaw w/ teeth
PW110801013	Remove Turtle	Vertebra	0	0	52		1.23	-1	-1	2	79.1472	A	Turtle	Vertebra
PW110803213	Remove Turtle	Carapace	0	1	25							D	Turtle	Carapace
PW110802011	Stibarus	Jaw w/ teeth	1	0	14.5	4	1.93	-1	-0.25	4	3682.63	A	Stibarus	Jaw w/ teeth
PW110803054	Stibarus	molar	0	0	5	4						D	Stibarus	molar
PW110802030	Subhyracodon	Jaw w/ teeth	1	0	47.5	5	1.93	-1	-0.25	4	3682.63	A	Subhyracodon	Jaw w/ teeth
PW110802034(A)	Subhyracodon	Jaw w/ teeth	2	1	73	5	1.93	-1	-0.25	4	3682.63	A	Subhyracodon	Jaw w/ teeth
PW110802034(E)	Subhyracodon	Jaw w/ teeth	2	1	54	5	1.93	-1	-0.25	4	3682.63	A	Subhyracodon	Jaw w/ teeth
PW110802064	Subhyracodon	very worn molar	1	0		5						A	Subhyracodon	very worn molar
PW110803018	Subhyracodon	Astragalus	2	2	60	5	1.51	-1	-0.83	1	894.109	D	Subhyracodon	Astragalus
PW110803240	Subhyracodon	molar	0	1	25	5						D	Subhyracodon	molar
PW110804093	Subhyracodon	enamel shard	0	0	13	5						A	Subhyracodon	enamel shard
PW110804109	Subhyracodon	lower molar (missing part)			35	5						A	Subhyracodon	lower molar (missing part)
PW110805045	Subhyracodon	Maxilla w/ Teeth	0	0	35	5	1.93	-1	-0.25	5	2564.42	B	Subhyracodon	Maxilla w/ Teeth
PW110804081	Subhyracodon?	partial molar	0	0	25	5						A	Subhyracodon?	partial molar
PW110804079	Subhyracodon/Metamynodon	partial molar	0	0	25	5						A	Subhyracodon/Metamynodon	partial molar
JM110805026	UID	incisor	1	0	7							C	??	incisor
JM110805003	UID	Femur	0	1	10		1.5	-1	-0.25	3	370.417	C	UID	Femur
JM110805004	UID	Vertebra	0	0	13	5	1.23	-1	-1	2	114.845	C	UID	Vertebra
JM110805006	UID	Tibia	0	0	6		1.5	-1	-0.25	3	493.889	C	UID	Tibia
JM110805008	UID	Calcaneum	1	1	28		1.37	-1	-0.67	2	555.625	C	UID	Calcaneum
JM110805014	UID	Phalanx	0	1	10		1.23	-0.83	-0.5	2	87.6055	C	UID	Phalanx
JM110805015	UID	Jaw w/ teeth	3	2	27		1.93	-1	-0.25	4	926.042	C	UID	Jaw w/ teeth
JM110805018	UID	Femur	0	0	9		1.5	-1	-0.25	3	370.417	C	UID	Femur
JM110805019	UID	Phalanx	1	0	10		1.23	-0.83	-0.5	2	87.6055	C	UID	Phalanx
JM110805021	UID	Skull	0	0	28		1.58	-1	-0.4	5	1234.72	C	UID	Skull
JM110805023	UID	Tibia	2	3	62		1.5	-1	-0.25	3	493.889	C	UID	Tibia
JM110805027	UID	UID	1	0	18							C	UID	UID
JM110805029	UID	Podial	0	0	8		1.3	-1	-1	1	66.4104	C	UID	Podial
JM110805030	UID	Calcaneum	2	1	26		1.37	-1	-0.67	2	555.625	C	UID	Calcaneum
JM110805032	UID	Phalanx	0	0	11		1.23	-0.83	-0.5	2	87.6055	C	UID	Phalanx
JM110805035	UID	Tibia	0	0	21		1.5	-1	-0.25	3	493.889	C	UID	Tibia
JM110805036	UID	Phalanx	0	0	13	3.5	1.23	-0.83	-0.5	2	87.6055	C	UID	Phalanx
JM110805039	UID	Phalanx	0	0	8		1.23	-0.83	-0.5	2	87.6055	C	UID	Phalanx
JM110805040	UID	Jaw w/ teeth	3	2	25		1.93	-1	-0.25	4	926.042	C	UID	Jaw w/ teeth
JM110805042	UID	Vertebra	0	1	28		1.23	-1	-1	2	114.845	C	UID	Vertebra
JM110805043	UID	Jaw w/ out Teeth	0	1	10		1.58	-0.25	-0.25	4	926.042	C	UID	Jaw w/ out Teeth
JM110805045	UID	Tibia	0	0	20		1.5	-1	-0.25	3	493.889	C	UID	Tibia
JM110805046	UID	Metapodial	0	0	7		1.5	-1	-0.25	3	149.62	C	UID	Metapodial
JM110805047	UID	Phalanx	1	0	15		1.23	-0.83	-0.5	2	87.6055	C	UID	Phalanx
JM110805048	UID	Skull	1	0	23		1.58	-1	-0.4	5	1234.72	C	UID	Skull
JM110805049	UID	Tibia	0	0	15		1.5	-1	-0.25	3	493.889	C	UID	Tibia
JM110805051	UID	Podial	0	0	13	3.5	1.3	-1	-1	1	66.4104	C	UID	Podial
JM110805052	UID	Phalanx	0	0	12		1.23	-0.83	-0.5	2	87.6055	C	UID	Phalanx
JM110805053	UID	Vertebra	0	0	17		1.23	-1	-1	2	114.845	C	UID	Vertebra
JM110805054	UID	Vertebra	0	0	28		1.23	-1	-1	2	114.845	C	UID	Vertebra
JM110805055	UID	Vertebra	0	0	26		1.23	-1	-1	2	114.845	C	UID	Vertebra
JM110805056	UID	Rib	0	0	12		1.38	-1	-0.1	4	13.1915	C	UID	Rib
JM110805057	UID	Metapodial	1	0	27		1.5	-1	-0.25	3	149.62	C	UID	Metapodial
JM110805058	UID	long bone	0	0	33							C	UID	long bone
JM110805059	UID	Humerus	1	0	116		1.5	-1	-0.25	3	370.417	C	UID	Humerus
JM110805060	UID	Metapodial	1	0	31		1.5	-1	-0.25	3	149.62	C	UID	Metapodial
JM110805062	UID	Podial	2	0	9		1.3	-1	-1	1	66.4104	C	UID	Podial
JM110805063	UID	Vertebra	1	1	23		1.23	-1	-1	2	114.845	C	UID	Vertebra
JM110805064	UID	Vertebra	0	0	17		1.23	-1	-1	2	114.845	C	UID	Vertebra
JM110805065	UID	Femur	0	1	13	5	1.5	-1	-0.25	3	370.417	C	UID	Femur
JM110805066	UID	Calcaneum	0	0	23		1.37	-1	-0.67	2	555.625	C	UID	Calcaneum
JM110805067	UID	Vertebra	1	0	19		1.23	-1	-1	2	114.845	C	UID	Vertebra
JM110805068	UID	Vertebra	1	0	23		1.23	-1	-1	2	114.845	C	UID	Vertebra
JM110805069	UID	long bone	2	0	28							C	UID	long bone
JM110805070	UID	Ungual	0	0	19		1.3	-1	-1	2	87.6055	C	UID	Ungual
JM110805071	UID	Metapodial	1	0	12		1.5	-1	-0.25	3	149.62	C	UID	Metapodial
JM110805072	UID	Phalanx	0	1	10		1.23	-0.83	-0.5	2	87.6055	C	UID	Phalanx
JM110805073	UID	Podial	0	0	17		1.3	-1	-1	1	66.4104	C	UID	Podial
JM110805074	UID	Astragalus	0	0	15		1.51	-1	-0.83	1	308.681	C	UID	Astragalus
JM110805075	UID	Phalanx	0	0	10		1.23	-0.83	-0.5	2	87.6055	C	UID	Phalanx
JM110805076	UID	Ungual	1	0	15		1.3	-1	-1	2	87.6055	C	UID	Ungual
JM110805077	UID	Skull	0	1	22		1.58	-1	-0.4	5	1234.72	C	UID	Skull
JM110805079	UID	Vertebra	1	1	62		1.23	-1	-1	2	114.845	C	UID	Vertebra
JM110805080	UID	Vertebra	1	2	37		1.23	-1	-1	2	114.845	C	UID	Vertebra
JM110805081	UID	Vertebra	1	0	35		1.23	-1	-1	2	114.845	C	UID	Vertebra
JM110805082	UID	Vertebra	1	1	15		1.23	-1	-1	2	114.845	C	UID	Vertebra
JM110805083	UID	Calcaneum	1	1	22		1.37	-1	-0.67	2	555.625	C	UID	Calcaneum
JM110805084	UID	Vertebra	0	0	10		1.23	-1	-1	2	114.845	C	UID	Vertebra
JM110805085	UID	Metapodial	0	2	13	5	1.5	-1	-0.25	3	149.62	C	UID	Metapodial
JM110805086	UID	Phalanx	0	1	14		1.23	-0.83	-0.5	2	87.6055	C	UID	Phalanx
JM110805087	UID	Metapodial	2	0	30		1.5	-1	-0.25	3	149.62	C	UID	Metapodial
JM110805090	UID	Metapodial	1	0	14		1.5	-1	-0.25	3	149.62	C	UID	Metapodial
JM110805091	UID	Metapodial	1	0	17		1.5	-1	-0.25	3	149.62	C	UID	Metapodial
JM110805092	UID	Phalanx	0	0	11		1.23	-0.83	-0.5	2	87.6055	C	UID	Phalanx
JM110805093	UID	Phalanx	1	0	17		1.23	-0.83	-0.5	2	87.6055	C	UID	Phalanx
JM110805095	UID	Vertebra	0	0	10		1.23	-1	-1	2	114.845	C	UID	Vertebra
JM110805096	UID	Phalanx	0	1	10		1.23	-0.83	-0.5	2	87.6055	C	UID	Phalanx
JM110805097	UID	Phalanx	0	1	16		1.23	-0.83	-0.5	2	87.6055	C	UID	Phalanx
JM110805098	UID	Vertebra	0	0	7		1.23	-1	-1	2	114.845	C	UID	Vertebra
JM110805099	UID	Vertebra	0	0	23		1.23	-1	-1	2	114.845	C	UID	Vertebra
JM110805101	UID	Podial	0	2	13	5	1.3	-1	-1	1	66.4104	C	UID	Podial
JM110805102	UID	Metapodial	0	0	28		1.5	-1	-0.25	3	149.62	C	UID	Metapodial
JM110805103	UID	Metapodial	0	0	21		1.5	-1	-0.25	3	149.62	C	UID	Metapodial
JM110805104	UID	Vertebra	2	1	23		1.23	-1	-1	2	114.845	C	UID	Vertebra
JM110805105	UID	Ungual	0	1	18		1.3	-1	-1	2	87.6055	C	UID	Ungual
JM110805106	UID	UID	0	0	28	3	1.51	-1	-0.83	1	308.681	C	UID	UID
JM110805107	UID	Phalanx	1	2	30		1.23	-0.83	-0.5	2	87.6055	C	UID	Phalanx
JM110805109	UID	Scapula	1	1	15		1.69	-0.1	-0.1	5	123.472	C	UID	Scapula
JM110805110	UID	Metapodial	0	0	15		1.5	-1	-0.25	3	149.62	C	UID	Metapodial
JM110805111	UID	Metapodial	0	0	12		1.5	-1	-0.25	3	149.62	C	UID	Metapodial
JM110805112	UID	Podial	0	0	16		1.3	-1	-1	1	66.4104	C	UID	Podial
JM110805113	UID	long bone	0	0	18							C	UID	long bone
JM110805114	UID	Vertebra	0	0	9		1.23	-1	-1	2	114.845	C	UID	Vertebra
JM110805115	UID	Phalanx	1	1	14		1.23	-0.83	-0.5	2	87.6055	C	UID	Phalanx
JM110805116	UID	Vertebra	1	0	17		1.23	-1	-1	2	114.845	C	UID	Vertebra
JM110805117	UID	Phalanx	0	0	10		1.23	-0.83	-0.5	2	87.6055	C	UID	Phalanx
JM110805118	UID	Phalanx	1	0	16		1.23	-0.83	-0.5	2	87.6055	C	UID	Phalanx
JM110805119	UID	Vertebra	0	0	26		1.23	-1	-1	2	114.845	C	UID	Vertebra
JM110805120	UID	Phalanx	1	0	15		1.23	-0.83	-0.5	2	87.6055	C	UID	Phalanx
JM110805121	UID	Phalanx	0	0	8		1.23	-0.83	-0.5	2	87.6055	C	UID	Phalanx
JM110805122	UID	Vertebra	1	2	19		1.23	-1	-1	2	114.845	C	UID	Vertebra
JM110805123	UID	Vertebra	0	0	8		1.23	-1	-1	2	114.845	C	UID	Vertebra
JM110805124	UID	Vertebra	0	0	18		1.23	-1	-1	2	114.845	C	UID	Vertebra
JM110805125	UID	Vertebra	0	0	12		1.23	-1	-1	2	114.845	C	UID	Vertebra
JM110805126	UID	Vertebra	0	1	13		1.23	-1	-1	2	114.845	C	UID	Vertebra
JM110805127	UID	Metapodial	0	0	13		1.5	-1	-0.25	3	149.62	C	UID	Metapodial
JM110805129	UID	Vertebra	0	0	25		1.23	-1	-1	2	114.845	C	UID	Vertebra
JM110805130	UID	Sesamoid	0	0	19		1.32	-1	-0.83	1	3.36712	C	UID	Sesamoid
JM110805131	UID	Vertebra	1	0	26		1.23	-1	-1	2	114.845	C	UID	Vertebra
JM110805132	UID	Vertebra	0	1	14		1.23	-1	-1	2	114.845	C	UID	Vertebra
JM110805133	UID	Vertebra	0	0	21		1.23	-1	-1	2	114.845	C	UID	Vertebra
JM110805134	UID	Skull	0	0	12		1.58	-1	-0.4	5	1234.72	C	UID	Skull
JM110805135	UID	Metapodial	0	0	12		1.5	-1	-0.25	3	149.62	C	UID	Metapodial
JM110805136	UID	Vertebra	0	0	15		1.23	-1	-1	2	114.845	C	UID	Vertebra
JM110805138	UID	Phalanx	0	0	16		1.23	-0.83	-0.5	2	87.6055	C	UID	Phalanx
JM110805139	UID	Phalanx	0	0	11		1.23	-0.83	-0.5	2	87.6055	C	UID	Phalanx
JM110805140	UID	Metapodial	0	0	28		1.5	-1	-0.25	3	149.62	C	UID	Metapodial
JM110805141	UID	Phalanx	1	2	15		1.23	-0.83	-0.5	2	87.6055	C	UID	Phalanx
JM110805142	UID	Fibula	1	1	12		1.5	-1	-0.25	4	61.7361	C	UID	Fibula
JM110805143	UID	Phalanx	0	0	17		1.23	-0.83	-0.5	2	87.6055	C	UID	Phalanx
JM110805145	UID	Vertebra	0	0	15		1.23	-1	-1	2	114.845	C	UID	Vertebra
JM110805147	UID	Metapodial	0	2	19		1.5	-1	-0.25	3	149.62	C	UID	Metapodial
JM110805148	UID	Metapodial	1	0	13		1.5	-1	-0.25	3	149.62	C	UID	Metapodial
JM110805150	UID	Phalanx	1	0	9		1.23	-0.83	-0.5	2	87.6055	C	UID	Phalanx
JM110805151	UID	Vertebra	0	0	26		1.23	-1	-1	2	114.845	C	UID	Vertebra
JM110805152	UID	Phalanx	1	0	9		1.23	-0.83	-0.5	2	87.6055	C	UID	Phalanx
JM110805153	UID	Vertebra	2	1	24		1.23	-1	-1	2	114.845	C	UID	Vertebra
JM110805156	UID	Femur	0	0	14		1.5	-1	-0.25	3	370.417	C	UID	Femur
JM110805157	UID	Phalanx	0	2.5	19		1.23	-0.83	-0.5	2	87.6055	C	UID	Phalanx
JM110805158	UID	Rib	0	0	14		1.38	-1	-0.1	4	13.1915	C	UID	Rib
JM110805160	UID	Tibia	1	0	160		1.5	-1	-0.25	3	493.889	C	UID	Tibia
JM110805162	UID	Vertebra	2	1	56		1.23	-1	-1	2	114.845	C	UID	Vertebra
JM110805164	UID	Vertebra	0	1	19		1.23	-1	-1	2	114.845	C	UID	Vertebra
JM110805165	UID	Phalanx	1	0	22		1.23	-0.83	-0.5	2	87.6055	C	UID	Phalanx
JM110805166	UID	Skull	1	0	15		1.58	-1	-0.4	5	1234.72	C	UID	Skull
JM110805168	UID	Humerus	2	2	24		1.5	-1	-0.25	3	370.417	C	UID	Humerus
JM110805170	UID	Vertebra	1	1	59		1.23	-1	-1	2	114.845	C	UID	Vertebra
JM110805171	UID	Vertebra	1	0	24		1.23	-1	-1	2	114.845	C	UID	Vertebra
JM110805172	UID	Metapodial	1	0	14		1.5	-1	-0.25	3	149.62	C	UID	Metapodial
JM110805173	UID	Podial	1	0	19		1.3	-1	-1	1	66.4104	C	UID	Podial
JM110805174	UID	Calcaneum	0	0	13		1.37	-1	-0.67	2	555.625	C	UID	Calcaneum
JM110805177	UID	Tibia	1	2.5	47		1.5	-1	-0.25	3	493.889	C	UID	Tibia
JM110805178	UID	Calcaneum	0	1	9		1.37	-1	-0.67	2	555.625	C	UID	Calcaneum
JM110805179	UID	Podial	0	1	20		1.3	-1	-1	1	66.4104	C	UID	Podial
JM110805180	UID	Metapodial	0	0	11		1.5	-1	-0.25	3	149.62	C	UID	Metapodial
JM110805181	UID	Rib	1	0	22		1.38	-1	-0.1	4	13.1915	C	UID	Rib
JM110805182	UID	Calcaneum	2	0	34		1.37	-1	-0.67	2	555.625	C	UID	Calcaneum
JM110805185	UID	Astragalus	0	0	12		1.51	-1	-0.83	1	308.681	C	UID	Astragalus
JM110805186	UID	Phalanx	0	0	19		1.23	-0.83	-0.5	2	87.6055	C	UID	Phalanx
JM110805187	UID	Innominate	0	1	38		1.18	-0.33	-0.2	4	185.208	C	UID	Innominate
JM110805188	UID	Podial	0	0	11		1.3	-1	-1	1	66.4104	C	UID	Podial
JM110805189	UID	Skull	0	0	13		1.58	-1	-0.4	5	1234.72	C	UID	Skull
JM110805190	UID	tooth	0	0	7							C	UID	tooth
JM110805191	UID	tooth	0	0	12							C	UID	tooth
JM110805192	UID	Podial	1	1	32		1.3	-1	-1	1	66.4104	C	UID	Podial
JM110805193	UID	Humerus	1	0	23		1.5	-1	-0.25	3	370.417	C	UID	Humerus
JM110805194	UID	Radius	1	0	29		1.5	-1	-0.25	3	61.7361	C	UID	Radius
JM110805195	UID	Tibia	1	0	30		1.5	-1	-0.25	3	493.889	C	UID	Tibia
JM110805196	UID	Innominate	1	0	30		1.18	-0.33	-0.2	4	185.208	C	UID	Innominate
JM110805197	UID	Innominate	1	0	32		1.18	-0.33	-0.2	4	185.208	C	UID	Innominate
JM110805198	UID	Phalanx	0	0	19		1.23	-0.83	-0.5	2	87.6055	C	UID	Phalanx
JM110805199	UID	Scapula	1	0	25		1.69	-0.1	-0.1	5	123.472	C	UID	Scapula
JM110805200	UID	Humerus	0	0	26		1.5	-1	-0.25	3	370.417	C	UID	Humerus
JM110805201	UID	Vertebra	0	0	23		1.23	-1	-1	2	114.845	C	UID	Vertebra
JM110805202	UID	Calcaneum	1	0	24		1.37	-1	-0.67	2	555.625	C	UID	Calcaneum
JM110805203	UID	Metapodial	0	0	27		1.5	-1	-0.25	3	149.62	C	UID	Metapodial
PW110801002	UID	Metapodial	1	0	17	4	1.5	-1	-0.25	3	82.0177	A	UID	Metapodial
PW110801003	UID	Vertebra	0	1	13	4	1.23	-1	-1	2	79.1472	A	UID	Vertebra
PW110801004	UID	Vertebra	0	0	7	2	1.23	-1	-1	2	79.1472	A	UID	Vertebra
PW110801005	UID	Calcaneum	0	0	10.5	3	1.37	-1	-0.67	2	323.038	A	UID	Calcaneum
PW110801007	UID	Femur	0	2	19.5	5	1.5	-1	-0.25	3	581.468	A	UID	Femur
PW110801008	UID	bone fragment	1	0	20							A	UID	bone fragment
PW110801009	UID	bone fragment	2	1	25							A	UID	bone fragment
PW110801010	UID	bone fragment	1	0	15							A	UID	bone fragment
PW110801014	UID	UID	0	0	13							A	UID	UID
PW110801015	UID	Vertebra	1	0	11	3	1.23	-1	-1	2	79.1472	A	UID	Vertebra
PW110801018	UID	UID	0	0	8							A	UID	UID
PW110801022	UID	Jaw w/ teeth	0	0	43	5	1.93	-1	-0.25	4	3682.63	A	UID	Jaw w/ teeth
PW110801023	UID	Humerus	0	0	26	5	1.5	-1	-0.25	3	323.038	A	UID	Humerus
PW110801024	UID	Vertebra	0	1	39	5	1.23	-1	-1	2	79.1472	A	UID	Vertebra
PW110801025	UID	Femur	0	1	31	5	1.5	-1	-0.25	3	581.468	A	UID	Femur
PW110801028	UID	Vertebra	1	1	17	5	1.23	-1	-1	2	79.1472	A	UID	Vertebra
PW110802002	UID	Scapula	1	0	24	3	1.69	-0.1	-0.1	5	516.86	A	UID	Scapula
PW110802007	UID	Vertebra	1	0	14	3	1.23	-1	-1	2	79.1472	A	UID	Vertebra
PW110802009	UID	Maxilla w/ teeth	0	0	9.5	2	1.93	-1	-0.25	5	2325.87	A	UID	Maxilla w/ teeth
PW110802010	UID	Vertebra	1	0	27	4	1.23	-1	-1	2	79.1472	A	UID	Vertebra
PW110802014	UID	distal humerus	0	0	6	2						A	UID	distal humerus
PW110802016	UID	Metapodial	0	0	21	4	1.5	-1	-0.25	3	82.0177	A	UID	Metapodial
PW110802017	UID	Tibia	0	1	26.5	5	1.5	-1	-0.25	3	969.113	A	UID	Tibia
PW110802018	UID	Vertebra	1	0	28	4	1.23	-1	-1	2	79.1472	A	UID	Vertebra
PW110802020	UID	Tibia	1	0	19	4	1.5	-1	-0.25	3	969.113	A	UID	Tibia
PW110802024(A)	UID	Jaw w/ teeth	0	0	10	3	1.93	-1	-0.25	4	3682.63	A	UID	Jaw w/ teeth
PW110802024(B)	UID	Jaw w/ teeth	0	0	10	3	1.93	-1	-0.25	4	3682.63	A	UID	Jaw w/ teeth
PW110802026	UID	2 shards of tooth	0	0	10	3.5						A	UID	2 shards of tooth
PW110802027	UID	Ulna	0	1	13	3	1.5	-1	-0.25	3	64.6076	A	UID	Ulna
PW110802031	UID	Innominate	0	0	35	5	1.69	-0.1	-0.1	5	516.86	A	UID	Innominate
PW110802035	UID	Vertebra	0	0	15		1.23	-1	-1			A	UID	Vertebra
PW110802036	UID	Scapula	1	0	27	4	1.69	-0.1	-0.1	5	516.86	A	UID	Scapula
PW110802037	UID	Vertebra	0	0	4	2	1.23	-1	-1	2	79.1472	A	UID	Vertebra
PW110802041	UID	incisor	0	0								A	UID	incisor
PW110802044	UID	Innominate	0	0	35.5	5	1.69	-0.1	-0.1	5	516.86	A	UID	Innominate
PW110802045	UID	Metapodial	0	0	7	2	1.5	-1	-0.25	3	16.1789	A	UID	Metapodial
PW110802048	UID	Vertebra	0	0	21	4	1.23	-1	-1	2	79.1472	A	UID	Vertebra
PW110802050	UID	Vertebra	1	0	11	3	1.23	-1	-1	2	79.1472	A	UID	Vertebra
PW110802051	UID	Vertebra	0	0	27	5	1.23	-1	-1	2	79.1472	A	UID	Vertebra
PW110802052	UID	Tibia	1	0	52	4	1.5	-1	-0.25	3	969.113	A	UID	Tibia
PW110802054	UID	Jaw w/ teeth	1	0	13.5	2	1.93	-1	-0.25	4	3682.63	A	UID	Jaw w/ teeth
PW110802056	UID	Jaw w/ teeth	1	0	13	4	1.93	-1	-0.25	4	3682.63	A	UID	Jaw w/ teeth
PW110802062	UID	Tibia	1	1	21	4	1.5	-1	-0.25	3	969.113	A	UID	Tibia
PW110802066	UID	Vertebra	2	1	18	4	1.23	-1	-1	2	79.1472	A	UID	Vertebra
PW110802067	UID	proximal metapoidial	2	0	20	3						A	UID	proximal metapoidial
PW110802068	UID	Jaw w/ teeth	1	0	24	3	1.93	-1	-0.25	4	3682.63	A	UID	Jaw w/ teeth
PW110802069	UID	Calcaneum	1	1	42.5	5	1.37	-1	-0.67	2	323.038	A	UID	Calcaneum
PW110803001	UID	Vertebra	1	0	31	4	1.23	-1	-1	2	72.4421	D	UID	Vertebra
PW110803004	UID	Jaw w/ teeth	2	0	47	4	1.93	-1	-0.25	4	894.109	D	UID	Jaw w/ teeth
PW110803005	UID	Calcaneum	1	0	16.5	5	1.37	-1	-0.67	2	63.9716	D	UID	Calcaneum
PW110803006	UID	Calcaneum	0	0	20		1.37	-1	-0.67	2		D	UID	Calcaneum
PW110803007	UID	Femur	1	1	37	5	1.5	-1	-0.25	3	1468.89	D	UID	Femur
PW110803008	UID	Jaw w/ teeth	2	1	64	4	1.93	-1	-0.25	4	894.109	D	UID	Jaw w/ teeth
PW110803009	UID	Jaw w/ teeth	2	1	33	5	1.93	-1	-0.25	4	894.109	D	UID	Jaw w/ teeth
PW110803010	UID	Jaw w/ teeth	3	1	65	5	1.93	-1	-0.25	4	894.109	D	UID	Jaw w/ teeth
PW110803013	UID	Phalanx	1	0	8.5	3	1.23	-0.83	-0.5	3	88.4454	D	UID	Phalanx
PW110803014	UID	Vertebra	1	1	17	3	1.23	-1	-1	2	72.4421	D	UID	Vertebra
PW110803015	UID	Metapodial	1	0	10	4	1.5	-1	-0.25	3	88.4454	D	UID	Metapodial
PW110803016	UID	Humerus	1	1	17	5	1.5	-1	-0.25	3	766.379	D	UID	Humerus
PW110803017	UID	Podial	1	1	14	4	1.3	-1	-1	1	58.1311	D	UID	Podial
PW110803019	UID	Scapula	0	1	32	4	1.69	-0.1	-0.1	5	574.784	D	UID	Scapula
PW110803020	UID	Femur	1	2	27	4	1.5	-1	-0.25	3	1468.89	D	UID	Femur
PW110803021	UID	Podial	1	2	21	4	1.3	-1	-1	1	58.1311	D	UID	Podial
PW110803022	UID	Tibia	1	2	32	4	1.5	-1	-0.25	3	1021.84	D	UID	Tibia
PW110803024	UID	Jaw w/ teeth	2	0	63	4	1.93	-1	-0.25	4	894.109	D	UID	Jaw w/ teeth
PW110803025	UID	molar (broken)	0	0	13	5						D	UID	molar (broken)
PW110803026	UID	Vertebra	1	1	21	4	1.23	-1	-1	2	72.4421	D	UID	Vertebra
PW110803027	UID	Phalanx	2	0	17	5	1.23	-0.83	-0.5	2	63.9716	D	UID	Phalanx
PW110803028	UID	Humerus	1	0	18	4	1.5	-1	-0.25	3	766.379	D	UID	Humerus
PW110803030	UID	Vertebra	1	0	23	4	1.23	-1	-1	2	72.4421	D	UID	Vertebra
PW110803032	UID	Jaw w/ teeth	1	1	28	4	1.93	-1	-0.25	4	894.109	D	UID	Jaw w/ teeth
PW110803033	UID	Tibia	1	1	25		1.5	-1	-0.25			D	UID	Tibia
PW110803034	UID	Humerus	1	0	40	5	1.5	-1	-0.25	3	766.379	D	UID	Humerus
PW110803038	UID	Phalanx	1	0	21	5	1.23	-0.83	-0.5	2	63.9716	D	UID	Phalanx
PW110803039	UID	Astragalus	1	0	25		1.51	-1	-0.83	1		D	UID	Astragalus
PW110803044	UID	Sesamoid	0	0	17	4	1.32	-1	-0.83	1	3.48323	D	UID	Sesamoid
PW110803046	UID	Metapodial	1	1	25	5	1.5	-1	-0.25	3	88.4454	D	UID	Metapodial
PW110803047	UID	Phalanx	1	0	22	4	1.23	-0.83	-0.5	2	63.9716	D	UID	Phalanx
PW110803048	UID	enamel shard	0	0	25	5						D	UID	enamel shard
PW110803049	UID	Humerus	1	2	22	3	1.5	-1	-0.25	3	766.379	D	UID	Humerus
PW110803050	UID	Vertebra	1	1	30	4	1.23	-1	-1	2	72.4421	D	UID	Vertebra
PW110803052	UID	Tibia	1	1	30	4	1.5	-1	-0.25	3	1021.84	D	UID	Tibia
PW110803057	UID	incisor? Canine? Cusp?	0	0	25	5						D	UID	incisor? Canine? Cusp?
PW110803059	UID	Podial	0	0	12	4	1.3	-1	-1	1	58.1311	D	UID	Podial
PW110803062	UID	Vertebra	1	1	21	4	1.23	-1	-1	2	72.4421	D	UID	Vertebra
PW110803063	UID	Vertebra	1	1	30	5	1.23	-1	-1	2	72.4421	D	UID	Vertebra
PW110803066	UID	Phalanx	1	0	16.5	5	1.23	-0.83	-0.5	2	63.9716	D	UID	Phalanx
PW110803067	UID	Femur	1	0	22	5	1.5	-1	-0.25	3	1468.89	D	UID	Femur
PW110803070	UID	Maxilla	1	0	25	5						D	UID	Maxilla
PW110803071	UID	premolar? Molar?	0	0	13	3						D	UID	premolar? Molar?
PW110803075	UID	Calcaneum	2	0	29.5	4	1.37	-1	-0.67	2	63.8649	D	UID	Calcaneum
PW110803078	UID	Vertebra	0	1	14	3	1.23	-1	-1	2	72.4421	D	UID	Vertebra
PW110803079	UID	Tibia	2	1	40	4	1.5	-1	-0.25	3	1468.89	D	UID	Tibia
PW110803080	UID	Tibia	2	2	42	4	1.5	-1	-0.25	3	1021.84	D	UID	Tibia
PW110803081	UID	Skull	1	0	25		1.58	-1	-0.4	5		D	UID	Skull
PW110803083	UID	Phalanx	1	0	24	5	1.23	-0.83	-0.5	2	63.9716	D	UID	Phalanx
PW110803084	UID	Phalanx	2	0	18	5	1.23	-0.83	-0.5	2	63.9716	D	UID	Phalanx
PW110803085	UID	Innominate	1	2	28	5	1.18	-0.33	-0.2	4	319.325	D	UID	Innominate
PW110803086	UID	Podial	2	2	17.5	4	1.3	-1	-1	1	58.1311	D	UID	Podial
PW110803087	UID	Vertebra	1	1	59	5	1.23	-1	-1	2	72.4421	D	UID	Vertebra
PW110803089	UID	Tibia	1	0	33	4	1.5	-1	-0.25	3	1021.84	D	UID	Tibia
PW110803090	UID	Metapodial	1	1	31	5	1.5	-1	-0.25	3	88.4454	D	UID	Metapodial
PW110803091	UID	Phalanx	1	0	12	4	1.23	-0.83	-0.5	2	63.9716	D	UID	Phalanx
PW110803092	UID	Jaw w/ teeth	0	0	20	4	1.93	-1	-0.25	4	894.109	D	UID	Jaw w/ teeth
PW110803093	UID	UID	1	0	25	4	1.5	-1	-0.25	3	1468.89	D	UID	UID
PW110803097	UID	Vertebra	1	0	38	4	1.23	-1	-1	2	72.4421	D	UID	Vertebra
PW110803098	UID	UID	0	0	25							D	UID	UID
PW110803099	UID	Phalanx	1	0	13	3	1.23	-0.83	-0.5	3	1021.84	D	UID	Phalanx
PW110803100	UID	Femur	1	0	38	5	1.5	-1	-0.25	3	1468.89	D	UID	Femur
PW110803101	UID	Podial	1	1	27	5	1.3	-1	-1	1	58.1311	D	UID	Podial
PW110803102	UID	Femur	1	0	31	4	1.5	-1	-0.25	3	1468.89	D	UID	Femur
PW110803103	UID	Podial	0	0	22	4	1.3	-1	-1	1	58.1311	D	UID	Podial
PW110803104	UID	Podial	1	0	31	4	1.3	-1	-1	1	58.1311	D	UID	Podial
PW110803105	UID	Ulna	1	0	47	5	1.5	-1	-0.25	2	63.9716	D	UID	Ulna
PW110803106	UID	UID	1	0	51	5	1.5	-1	-0.25	3	255.46	D	UID	UID
PW110803107	UID	UID	1	0	35	3.5						D	UID	UID
PW110803108	UID	Innominate	1	0	42	5	1.18	-0.33	-0.2	4	319.325	D	UID	Innominate
PW110803110	UID	Femur	1	0	28	3	1.5	-1	-0.25	3	1468.89	D	UID	Femur
PW110803111	UID	Metapodial	1	0	11	3	1.5	-1	-0.25	3	88.4454	D	UID	Metapodial
PW110803112	UID	Scapula	1	1	26.5	4	1.69	-0.1	-0.1	5	574.784	D	UID	Scapula
PW110803114	UID	Femur	2	1	87	4	1.5	-1	-0.25	3	1468.89	D	UID	Femur
PW110803115	UID	Scapula	2	1	29	4	1.69	-0.1	-0.1	5	574.784	D	UID	Scapula
PW110803116	UID	Scapula	2	1	34	4	1.69	-0.1	-0.1	5	574.784	D	UID	Scapula
PW110803118	UID	Humerus	2	1	46	5	1.5	-1	-0.25	3	766.379	D	UID	Humerus
PW110803119	UID	Femur	2	1	49.5	5	1.5	-1	-0.25	3	1468.89	D	UID	Femur
PW110803120	UID	Metapodial	0	0	32	5	1.5	-1	-0.25	3	88.4454	D	UID	Metapodial
PW110803121	UID	molar	0	0	6	5						D	UID	molar
PW110803122	UID	Vertebra	2	1	52	5	1.23	-1	-1	2	72.4421	D	UID	Vertebra
PW110803123	UID	Vertebra	1	0	41	5	1.23	-1	-1	2	72.4421	D	UID	Vertebra
PW110803124	UID	Metapodial	1	0	23	4	1.5	-1	-0.25	3	88.4454	D	UID	Metapodial
PW110803127	UID	Vertebra	2	0	45	5	1.23	-1	-1	2	72.4421	D	UID	Vertebra
PW110803128	UID	Phalanx	1	0	24	5	1.23	-0.83	-0.5	2	63.9716	D	UID	Phalanx
PW110803129	UID	Phalanx	1	0	27	4	1.23	-0.83	-0.5	2	63.9716	D	UID	Phalanx
PW110803130	UID	Humerus	0	0	19	4	1.5	-1	-0.25	3	766.379	D	UID	Humerus
PW110803131	UID	Scapula	1	1	13	3	1.69	-0.1	-0.1	5	574.784	D	UID	Scapula
PW110803132	UID	Tibia	2	1	36	4	1.5	-1	-0.25	3	1021.84	D	UID	Tibia
PW110803133	UID	Phalanx	1	0	16.5	5	1.23	-0.83	-0.5	2	63.9716	D	UID	Phalanx
PW110803134	UID	UID	0	0	50							D	UID	UID
PW110803135	UID	Femur	1	0	42	5	1.5	-1	-0.25	3	1468.89	D	UID	Femur
PW110803136	UID	scaphoid	1	2	35							D	UID	scaphoid
PW110803137	UID	Tibia	2	0	28	4	1.5	-1	-0.25	3	1021.84	D	UID	Tibia
PW110803138	UID	Calcaneum	1	0	11	3	1.37	-1	-0.67	2	63.9716	D	UID	Calcaneum
PW110803139	UID	Femur	1	1	36	5	1.5	-1	-0.25	3	1468.89	D	UID	Femur
PW110803140	UID	UID	1	0	30							D	UID	UID
PW110803141	UID	Humerus	1	0	38	4	1.5	-1	-0.25	3	766.379	D	UID	Humerus
PW110803142	UID	Phalanx	1	0	23	4	1.23	-0.83	-0.5	2	63.9716	D	UID	Phalanx
PW110803143	UID	Phalanx	1	0	27	4	1.23	-0.83	-0.5	2	63.9716	D	UID	Phalanx
PW110803144	UID	Tibia	1	0	23	4	1.5	-1	-0.25	2	63.9716	D	UID	Tibia
PW110803145	UID	Phalanx	1	0	17.5	4	1.23	-0.83	-0.5	2	63.9716	D	UID	Phalanx
PW110803148	UID	Vertebra	1	0	22	4	1.23	-1	-1	2	72.4421	D	UID	Vertebra
PW110803149	UID	UID	1	0	17	4	1.5	-1	-0.25	3	88.4454	D	UID	UID
PW110803151	UID	Rib	1	0	38.5	4	1.38	-1	-0.1	4	4.54879	D	UID	Rib
PW110803152	UID	Vertebra	1	0	48	5	1.23	-1	-1	2	72.4421	D	UID	Vertebra
PW110803153	UID	Tibia	2	0	60	5	1.5	-1	-0.25	3	1021.84	D	UID	Tibia
PW110803154	UID	Jaw w/ teeth	1	0	44	5	1.93	-1	-0.25	4	894.109	D	UID	Jaw w/ teeth
PW110803155	UID	Vertebra	1	0	53	5	1.23	-1	-1	2	72.4421	D	UID	Vertebra
PW110803157	UID	Vertebra	1	0	56	5	1.23	-1	-1	2	72.4421	D	UID	Vertebra
PW110803158	UID	Tibia	2	0	68.5	5	1.5	-1	-0.25	3	1021.84	D	UID	Tibia
PW110803159	UID	Sesamoid	1	0	23.5	5	1.32	-1	-0.83	1	58.1311	D	UID	Sesamoid
PW110803160	UID	Ulna	0	0	33	4	1.5	-1	-0.25	3	255.46	D	UID	Ulna
PW110803161	UID	Tibia	2	0	67	5	1.5	-1	-0.25	3	1021.84	D	UID	Tibia
PW110803162	UID	Femur	1	0	27	4	1.5	-1	-0.25	3	1468.89	D	UID	Femur
PW110803164	UID	Phalanx	1	1	20	4	1.23	-0.83	-0.5	2	63.9716	D	UID	Phalanx
PW110803165	UID	Metapodial	1	0	22	4	1.5	-1	-0.25	3	1021.84	D	UID	Metapodial
PW110803166	UID	Innominate	0	0	28	3	1.18	-0.33	-0.2	4	319.325	D	UID	Innominate
PW110803167	UID	Tibia	2	1	59	5	1.5	-1	-0.25	3	1021.84	D	UID	Tibia
PW110803168	UID	Humerus	2	1	53	5	1.5	-1	-0.25	3	766.379	D	UID	Humerus
PW110803169	UID	Vertebra	1	0	24	4	1.23	-1	-1	2	72.4421	D	UID	Vertebra
PW110803170	UID	Humerus	1	1	38	5	1.5	-1	-0.25	3	766.379	D	UID	Humerus
PW110803171	UID	Radius	1	0	31.5	5	1.5	-1	-0.25	3	255.46	D	UID	Radius
PW110803172	UID	Metapodial	1	1	25	3	1.5	-1	-0.25	3		D	UID	Metapodial
PW110803173	UID	Scapula	1	1	44	5	1.69	-0.1	-0.1	5	574.784	D	UID	Scapula
PW110803174	UID	Tibia	2	1	38	5	1.5	-1	-0.25	3	1021.84	D	UID	Tibia
PW110803175	UID	UID	1	1	25	5						D	UID	UID
PW110803176	UID	Phalanx	0	0	17	3	1.23	-0.83	-0.5	2	63.9716	D	UID	Phalanx
PW110803179	UID	Phalanx	1	0	21.5	3	1.23	-0.83	-0.5	2	63.9716	D	UID	Phalanx
PW110803181	UID	Femur	1	0	13	3	1.5	-1	-0.25	3	1468.89	D	UID	Femur
PW110803183	UID	Phalanx	1	0	19	4	1.23	-0.83	-0.5	2	63.9716	D	UID	Phalanx
PW110803184	UID	Innominate	1	0	24	3	1.18	-0.33	-0.2	4	319.325	D	UID	Innominate
PW110803185	UID	Vertebra	1	1	23	5	1.23	-1	-1	2	72.4421	D	UID	Vertebra
PW110803186	UID	Femur	1	0	43	5	1.5	-1	-0.25	3	1468.89	D	UID	Femur
PW110803187	UID	Phalanx	0	0	14	3	1.23	-0.83	-0.5	3	1468.89	D	UID	Phalanx
PW110803189	UID	Vertebra	1	0	25		1.23	-1	-1	2		D	UID	Vertebra
PW110803190	UID	Metapodial	0	1	25	4	1.5	-1	-0.25	3	88.4454	D	UID	Metapodial
PW110803192	UID	Metapodial	0	0	24	5	1.5	-1	-0.25	3	88.4454	D	UID	Metapodial
PW110803194	UID	Vertebra	1	0	35	4	1.23	-1	-1	2	72.4421	D	UID	Vertebra
PW110803195	UID	Tibia	2	0	24	4	1.5	-1	-0.25	3	1468.89	D	UID	Tibia
PW110803196	UID	Podial	1	0	36	5	1.3	-1	-1	1	58.1311	D	UID	Podial
PW110803197	UID	Vertebra	0	0	16.5	4	1.23	-1	-1	2	72.4421	D	UID	Vertebra
PW110803200	UID	Metapodial	1	0	21	5	1.5	-1	-0.25	3	88.4454	D	UID	Metapodial
PW110803201	UID	femur	2	0	25	3	1.5	-1	-0.25	3		D	UID	femur
PW110803202	UID	Scapula	2	1	35	5	1.69	-0.1	-0.1	5	574.784	D	UID	Scapula
PW110803203	UID	Vertebra	1	0	31	4	1.23	-1	-1	2	72.4421	D	UID	Vertebra
PW110803204	UID	Phalanx	1	0	41	5	1.23	-0.83	-0.5	2	63.9716	D	UID	Phalanx
PW110803205	UID	Vertebra	0	0	35	5	1.23	-1	-1	2	72.4421	D	UID	Vertebra
PW110803209	UID	UID	1	0	25	4	1.51	-1	-0.83	1	894.109	D	UID	UID
PW110803211	UID	Femur	1	0	22	5	1.5	-1	-0.25	3	1468.89	D	UID	Femur
PW110803212	UID	Podial	1	0	34	5	1.3	-1	-1	1	58.1311	D	UID	Podial
PW110803215	UID	Humerus	0	0	7	3	1.5	-1	-0.25	3	766.379	D	UID	Humerus
PW110803219	UID	Humerus	2	0	36	5	1.5	-1	-0.25	3	766.379	D	UID	Humerus
PW110803220	UID	Femur	1	0	33	5	1.5	-1	-0.25	3	1468.89	D	UID	Femur
PW110803221	UID	Vertebra	0	1	24	4	1.23	-1	-1	2	72.4421	D	UID	Vertebra
PW110803222	UID	Vertebra	1	0	25		1.23	-1	-1			D	UID	Vertebra
PW110803223	UID	Ulna	1	0	25		1.5	-1	-0.25			D	UID	Ulna
PW110803224	UID	Podial	1	1	36	5	1.3	-1	-1	1	58.1311	D	UID	Podial
PW110803225	UID	Femur	0	0	22	3	1.5	-1	-0.25	3	1468.89	D	UID	Femur
PW110803226	UID	Tooth	0	0	25	4						D	UID	Tooth
PW110803227	UID	Jaw w/ teeth	1	0	113	5	1.93	-1	-0.25	4	894.109	D	UID	Jaw w/ teeth
PW110803229	UID	Femur	0	1	16	4	1.5	-1	-0.25	3	1468.89	D	UID	Femur
PW110803230	UID	Astragalus	0	0	31	5	1.51	-1	-0.83	1	894.109	D	UID	Astragalus
PW110803231	UID	Radius	1	1	38	4	1.5	-1	-0.25	3	255.46	D	UID	Radius
PW110803232	UID	phalanx	0	0	8	3	1.23	-0.83	-0.5	1	894.109	D	UID	phalanx
PW110803233	UID	UID	0	1	13	4						D	UID	UID
PW110803235	UID	Innominate	1	0	54	4	1.18	-0.33	-0.2	4	319.325	D	UID	Innominate
PW110803236	UID	Humerus	0	0	38	5	1.5	-1	-0.25	3	766.379	D	UID	Humerus
PW110803237	UID	Scapula	1	0	60	4	1.69	-0.1	-0.1	5	574.784	D	UID	Scapula
PW110803238	UID	Vertebra	1	0	43	4	1.23	-1	-1	2	72.4421	D	UID	Vertebra
PW110803241	UID	Astragalus	0	1	28	4	1.51	-1	-0.83	1	894.109	D	UID	Astragalus
PW110803242	UID	Femur	1	1	48	5	1.5	-1	-0.25	3	1468.89	D	UID	Femur
PW110803243	UID	Phalanx	0	0	25		1.23	-0.83	-0.5			D	UID	Phalanx
PW110803244	UID	Phalanx	0	0	23	4	1.23	-0.83	-0.5	2	63.9716	D	UID	Phalanx
PW110803246	UID	Metapodial	1	0	35.5	5	1.5	-1	-0.25	3	88.4454	D	UID	Metapodial
PW110803250	UID	Scapula	1	1	78	4	1.69	-0.1	-0.1	5	574.784	D	UID	Scapula
PW110803251	UID	Phalanx	0	0	25		1.23	-0.83	-0.5			D	UID	Phalanx
PW110803252	UID	UID										D	UID	UID
PW110804003	UID	Calcaneum	1	1	41.5	4	1.37	-1	-0.67	2	323.038	A	UID	Calcaneum
PW110804005	UID	Vertebra	0	0	8	3	1.23	-1	-1	2	79.1472	A	UID	Vertebra
PW110804006	UID	Femur	0	0	13	3	1.5	-1	-0.25	3	581.468	A	UID	Femur
PW110804007	UID	Metapodial	0	0	14	5	1.5	-1	-0.25	3	82.0177	A	UID	Metapodial
PW110804008	UID	Tibia	0	0	12	4	1.5	-1	-0.25	3	969.113	A	UID	Tibia
PW110804010	UID	Metapodial	0	0	19	4	1.5	-1	-0.25	3	82.0177	A	UID	Metapodial
PW110804011	UID	Phalanx	0	0	21	4	1.23	-0.83	-0.5	3	82.0177	A	UID	Phalanx
PW110804012	UID	Femur	0	0	8	2	1.5	-1	-0.25	3	581.468	A	UID	Femur
PW110804015	UID	Tibia	0	0	13.5	3	1.5	-1	-0.25	3	969.113	A	UID	Tibia
PW110804018	UID	Jaw w/ teeth	1	0	21	4	1.93	-1	-0.25	4	3682.63	A	UID	Jaw w/ teeth
PW110804020	UID	Phalanx	0	0	9	3	1.23	-0.83	-0.5	2	16.1789	A	UID	Phalanx
PW110804021	UID	jaw w/ 3 roots			13	2.5						A	UID	jaw w/ 3 roots
PW110804022	UID	Metapodial	0	0	14	2	1.5	-1	-0.25	3	82.0177	A	UID	Metapodial
PW110804024	UID	UID	2	0	44	5	1.5	-1	-0.25	3	969.113	A	UID	UID
PW110804026	UID	Incisor	0	0	6	3						A	UID	Incisor
PW110804028	UID	molar-cusps visible	0	0	13	4						A	UID	molar-cusps visible
PW110804030	UID	Femur	0	1	39	5	1.5	-1	-0.25	3	581.468	A	UID	Femur
PW110804031	UID	Vertebra	0	0	25	4	1.23	-1	-1	2	79.1472	A	UID	Vertebra
PW110804033	UID	Vertebra	0	0	13	2.5	1.23	-1	-1	2		A	UID	Vertebra
PW110804034(A)	UID	Jaw w/ teeth	0	0	25	4	1.93	-1	-0.25	4	3682.63	A	UID	Jaw w/ teeth
PW110804034(B)	UID	Jaw w/ teeth	0	0	18	4	1.93	-1	-0.25	4	3682.63	A	UID	Jaw w/ teeth
PW110804036(A)	UID	Jaw w/ teeth	2	1	85	5	1.93	-1	-0.25	4	3682.63	A	UID	Jaw w/ teeth
PW110804036(C)	UID	Jaw w/ teeth	2	1	15	5	1.93	-1	-0.25	4	3682.63	A	UID	Jaw w/ teeth
PW110804037	UID	Incisor	0	0	6	4						A	UID	Incisor
PW110804038	UID	Tibia	1	0	17	3	1.5	-1	-0.25	3	969.113	A	UID	Tibia
PW110804039	UID	Vertebra	1	0	7	3	1.23	-1	-1	2	79.1472	A	UID	Vertebra
PW110804040	UID	Vertebra	1	0	6	2	1.23	-1	-1			A	UID	Vertebra
PW110804041	UID	Jaw	1	0	6	1						A	UID	Jaw
PW110804042	UID	Metapodial	0	0	10	3	1.5	-1	-0.25	3	82.0177	A	UID	Metapodial
PW110804045	UID	jaw w/ molar	1	0	25	3						A	UID	jaw w/ molar
PW110804046	UID	Jaw w/ teeth	0	0	24	4	1.93	-1	-0.25	4	3682.63	A	UID	Jaw w/ teeth
PW110804047(A)	UID	Vertebra	1	1	55	5	1.23	-1	-1	2	79.1472	A	UID	Vertebra
PW110804047(B)	UID	Vertebra	1	1	50	5	1.23	-1	-1	2	79.1472	A	UID	Vertebra
PW110804048	UID	Femur	1	2	67	5	1.5	-1	-0.25	3	581.468	A	UID	Femur
PW110804049	UID	Scapula	1	2	27	4	1.69	-0.1	-0.1	5	516.86	A	UID	Scapula
PW110804050	UID	Radius	0	0	10	3	1.5	-1	-0.25	3	969.113	A	UID	Radius
PW110804051	UID	Innominate	1	0	12	3	1.18	-0.33	-0.2	4	129.215	A	UID	Innominate
PW110804052	UID	Humerus	0	1	29	5	1.5	-1	-0.25	3	323.038	A	UID	Humerus
PW110804053	UID	Metapodial	1	0	13	4	1.5	-1	-0.25	3	82.0177	A	UID	Metapodial
PW110804054	UID	Vertebra	1	0	17	3	1.23	-1	-1	2	79.1472	A	UID	Vertebra
PW110804057	UID	molar chunk missing	0	0	25							A	UID	molar chunk missing
PW110804059	UID	Phalanx	0	0	5	3	1.23	-0.83	-0.5	2	16.1789	A	UID	Phalanx
PW110804060	UID	Metapodial	0	0	19	5	1.5	-1	-0.25	3	82.0177	A	UID	Metapodial
PW110804062	UID	Vertebra	0	0	24	4	1.23	-1	-1	2	79.1472	A	UID	Vertebra
PW110804065	UID	Vertebra	1	2	13	3	1.23	-1	-1	2	79.1472	A	UID	Vertebra
PW110804067	UID	Podial	1	0	11.5	3	1.3	-1	-1	1	10.6922	A	UID	Podial
PW110804068	UID	Innominate	0	0	18	4	1.18	-0.33	-0.2	4	129.215	A	UID	Innominate
PW110804069	UID	Vertebra	1	1	7.5	3	1.23	-1	-1	2	79.1472	A	UID	Vertebra
PW110804071	UID	Humerus	0	0	24	5	1.5	-1	-0.25	3	323.038	A	UID	Humerus
PW110804072	UID	Phalanx	0	0	8	3	1.23	-0.83	-0.5	2	16.1789	A	UID	Phalanx
PW110804074	UID	Podial	0	0	22	5	1.3	-1	-1	1	10.6922	A	UID	Podial
PW110804076	UID	1 partial molar	0	0	25	4						A	UID	1 partial molar
PW110804083	UID	Scapula	1	2	20	3	1.69	-0.1	-0.1	5	516.86	A	UID	Scapula
PW110804084	UID	Phalanx	1	0	9	3	1.23	-0.83	-0.5	2	16.1789	A	UID	Phalanx
PW110804085	UID	Vertebra	0	0	7.5	3	1.23	-1	-1	2	79.1472	A	UID	Vertebra
PW110804086	UID	Rib	0	0	10.5	3	1.38	-1	-0.1	4	581.468	A	UID	Rib
PW110804087	UID	Metapodial	0	0	14	4	1.5	-1	-0.25	3	82.0177	A	UID	Metapodial
PW110804088	UID	Metapodial	1	0	17	5	1.5	-1	-0.25	3	82.0177	A	UID	Metapodial
PW110804089	UID	molar R max	0	0	15	4						A	UID	molar R max
PW110804091	UID	UID	1	1	30							A	UID	UID
PW110804092	UID	Tibia	2	0	36	4	1.5	-1	-0.25	3	969.113	A	UID	Tibia
PW110804094	UID	premolar? w/ root and some jaw	0	0	6	3						A	UID	premolar? w/ root and some jaw
PW110804097	UID	Phalanx	0	1	13	3	1.23	-0.83	-0.5	2	16.1789	A	UID	Phalanx
PW110804102	UID	Vertebra	1	0	24	4	1.23	-1	-1	2	79.1472	A	UID	Vertebra
PW110804103	UID	premolar	0	0	13	3.5						A	UID	premolar
PW110804106	UID	Jaw w/ teeth	0	0	13	4	1.93	-1	-0.25	4	3682.63	A	UID	Jaw w/ teeth
PW110804108	UID	premolar			13	3.5						A	UID	premolar
PW110804110	UID	enamel w/ odd pattern	0	0	20							A	UID	enamel w/ odd pattern
PW110804111	UID	Humerus	1	0	58	4	1.5	-1	-0.25	3	323.038	A	UID	Humerus
PW110804112	UID	Phalanx	0	0	22	3	1.23	-0.83	-0.5	3	581.468	A	UID	Phalanx
PW110804114	UID	Metapodial	0	1	16	3	1.5	-1	-0.25	3	516.86	A	UID	Metapodial
PW110804116	UID	Scapula	1	1	32	5	1.69	-0.1	-0.1	5	516.86	A	UID	Scapula
PW110804118	UID	Astragalus	0	1	22	3	1.51	-1	-0.83	1	387.645	A	UID	Astragalus
PW110804119	UID	Vertebra	0	0	32	5	1.23	-1	-1	2	79.1472	A	UID	Vertebra
PW110804120	UID	Tibia	1	1	44	5	1.5	-1	-0.25	3	969.113	A	UID	Tibia
PW110804124	UID	Jaw w/ teeth	1	0	72	5	1.93	-1	-0.25	4	3682.63	A	UID	Jaw w/ teeth
PW110805001	UID	Femur	0	0	48	5	1.5	-1	-0.25	3	1175.36	B	UID	Femur
PW110805002	UID	Jaw w/ teeth	1	0	21	4	1.93	-1	-0.25	4	3098.68	B	UID	Jaw w/ teeth
PW110805008	UID	Astragalus	1	1	13		1.51	-1	-0.83	1		B	UID	Astragalus
PW110805011	UID	Jaw w/ teeth	1	0	13	3	1.93	-1	-0.25	4	3098.68	B	UID	Jaw w/ teeth
PW110805014(A)	UID	Jaw w/ teeth	1	1	14	3	1.93	-1	-0.25	4	3098.68	B	UID	Jaw w/ teeth
PW110805014(B)	UID	Jaw w/ teeth	1	1	17	3	1.93	-1	-0.25	4	3098.68	B	UID	Jaw w/ teeth
PW110805015	UID	molar	0	0	20	3.5						B	UID	molar
PW110805016	UID	molar	1	0	25	4						B	UID	molar
PW110805020	UID	Podial	0	0	18.5	4	1.3	-1	-1	1	17.6832	B	UID	Podial
PW110805022	UID	Innominate	2	0	30	4	1.18	-0.33	-0.2	4	106.851	B	UID	Innominate
PW110805023	UID	Jaw w/ teeth	2	1	43.5	4	1.93	-1	-0.25	4	3098.68	B	UID	Jaw w/ teeth
PW110805025	UID	Vertebra	2	0	45	5	1.23	-1	-1	2	77.5688	B	UID	Vertebra
PW110805026	UID	Phalanx	2	0	17	4	1.23	-0.83	-0.5	2	22.2978	B	UID	Phalanx
PW110805027	UID	Phalanx	1	0	15	4	1.23	-0.83	-0.5	2	22.2978	B	UID	Phalanx
PW110805028	UID	Metapodial	1	0	12	5	1.5	-1	-0.25	3	123.313	B	UID	Metapodial
PW110805029	UID	Jaw	0	1	13							B	UID	Jaw
PW110805031	UID	Vertebra	1	2	28	5	1.23	-1	-1	2	77.5688	B	UID	Vertebra
PW110805033	UID	femoral condyle distal	0	1	25							B	UID	femoral condyle distal
PW110805034	UID	enamel	0	0	25							B	UID	enamel
PW110805035	UID	enamel	0	0	13							B	UID	enamel
PW110805037	UID	Femur	1	0	26	3	1.5	-1	-0.25	3	1175.36	B	UID	Femur
PW110805039	UID	Tibia	1	0	43	4	1.5	-1	-0.25	3	854.808	B	UID	Tibia
PW110805040	UID	Jaw w/ teeth	2	0	38.5	4	1.93	-1	-0.25	4	3098.68	B	UID	Jaw w/ teeth
PW110805042	UID	UID	1	1	25							B	UID	UID
PW110805043	UID	Vertebra	1	0	34	4	1.23	-1	-1	2	77.5688	B	UID	Vertebra
PW110805044	UID	UID	0	0	15							B	UID	UID
PW110805046	UID	Tibia	1	0	53	5	1.5	-1	-0.25	3	854.808	B	UID	Tibia
PW110805048	UID	Humerus	0	0	14	4	1.5	-1	-0.25	3	320.553	B	UID	Humerus
PW110805049	UID	Metapodial	0	0	23	4	1.5	-1	-0.25	3	123.313	B	UID	Metapodial
PW110805050	UID	Podial	1	0	16.5	4	1.3	-1	-1	1	17.6832	B	UID	Podial
PW110805051	UID	Vertebra	1	1	25	4	1.23	-1	-1	2	77.5688	B	UID	Vertebra
PW110805052	UID	Femur	0	0	13	3	1.5	-1	-0.25	3	1175.36	B	UID	Femur
PW110805053	UID	Humerus	0	0	50	5	1.5	-1	-0.25	3	320.553	B	UID	Humerus
PW110805054	UID	Phalanx	0	0	13	4	1.23	-0.83	-0.5	3	123.313	B	UID	Phalanx
PW110805056	UID	head of long bone	1	1	35	3						B	UID	head of long bone
PW110805057	UID	Metapodial	0	0	24	5	1.5	-1	-0.25	3	123.313	B	UID	Metapodial
PW110805058	UID	Vertebra	1	0	20	5	1.23	-1	-1	2	77.5688	B	UID	Vertebra
PW110805059	UID	Metapodial	1	0	16	5	1.5	-1	-0.25	3	123.313	B	UID	Metapodial
PW110805060	UID	Scapula	1	1	38	5	1.69	-0.1	-0.1	5	213.702	B	UID	Scapula
PW110805063	UID	Humerus	2	1	25	4	1.5	-1	-0.25	3	320.553	B	UID	Humerus
PW110805064	UID	Metapodial	1	0	20							B	UID	Metapodial
PW110805065	UID	molar (very worn)	0	0	15	4						B	UID	molar (very worn)
PW110805066(A)	UID	Vertebra	1	0	28	4	1.23	-1	-1	2	77.5688	B	UID	Vertebra
PW110805066(B)	UID	Vertebra	0	0	30	4	1.23	-1	-1	2	77.5688	B	UID	Vertebra
PW110805067	UID	Skull	1	0	30	2	1.58	-1	-0.4	5	2564.42	B	UID	Skull
PW110805068	UID	Skull	1	0	28	2	1.58	-1	-0.4	5	2564.42	B	UID	Skull
PW110805069	UID	Vertebra	1	0	26	4	1.23	-1	-1	2	77.5688	B	UID	Vertebra
PW110805070	UID	Vertebra	0	0	22	4	1.23	-1	-1	2	77.5688	B	UID	Vertebra
PW110805073	UID	Tibia	1	0	33	5	1.5	-1	-0.25	3	854.808	B	UID	Tibia
PW110805075	UID	Incisor	0	0	6	3						B	UID	Incisor
PW110805076	UID	Metapodial	0	0	13	4	1.5	-1	-0.25	3	123.313	B	UID	Metapodial
PW110805077	UID	Phalanx	1	0	13	3	1.23	-0.83	-0.5	2	22.2978	B	UID	Phalanx
PW110805078	UID	roots w/ jaw	1	0	25	3						B	UID	roots w/ jaw
PW110805080	UID	Phalanx	1	1	8	2	1.23	-0.83	-0.5	2	22.2978	B	UID	Phalanx
PW110805081	UID	Phalanx	0	0	13	2	1.23	-0.83	-0.5	2	22.2978	B	UID	Phalanx
PW110805082	UID	Metapodial	0	0	17	3	1.5	-1	-0.25	3	854.808	B	UID	Metapodial
PW110805087	UID	UID	1	1	18	3	1.69	-0.1	-0.1	5	213.702	B	UID	UID
PW110805088A	UID	Humerus	1	0	75	5						B	UID	Humerus
PW110805089	UID	Metapodial	1	0	42	4	1.5	-1	-0.25	3	123.313	B	UID	Metapodial
PW110805090	UID	Jaw w/ teeth	1	0	20	3	1.93	-1	-0.25	4	3098.68	B	UID	Jaw w/ teeth
PW110805092	UID	Ulna	1	0	23	4	1.5	-1	-0.25	3	1175.36	B	UID	Ulna
PW110805093	UID	UID	1	0	76	4	1.5	-1	-0.25	3	106.851	B	UID	UID
PW110805095	UID	Jaw w/ teeth	1	0	27	4	1.93	-1	-0.25	4	3098.68	B	UID	Jaw w/ teeth
PW110805096	UID	Vertebra	1	0	13	3	1.23	-1	-1	2		B	UID	Vertebra
PW110805098	UID	Femur	1	1	83	5	1.5	-1	-0.25	3	1175.36	B	UID	Femur
PW110805100	UID	Femur	1	0	46	5	1.5	-1	-0.25	3	1175.36	B	UID	Femur
PW110805101	UID	Vertebra	1	0	43	5	1.23	-1	-1	2	77.5688	B	UID	Vertebra
PW110805103	UID	Maxilla w/ Teeth	1	1	26	4	1.93	-1	-0.25	5	2564.42	B	UID	Maxilla w/ Teeth
PW110805104	UID	Jaw w/ teeth	2	0	78	5	1.93	-1	-0.25	4	3098.68	B	UID	Jaw w/ teeth
PW110805105	UID	Maxilla w/ Teeth	1	1	14	4	1.93	-1	-0.25	5	2564.42	B	UID	Maxilla w/ Teeth
PW110805106	UID	Skull	1	0	56	5	1.58	-1	-0.4	5	1175.36	B	UID	Skull
PW110803023	UID	premolar	0	0	6	2.5						D	UID	premolar
PW110805038	UID (Mesohippus)	Maxilla w/ Teeth	2	1	36	4	1.93	-1	-0.25	5	2564.42	B	UID (Mesohippus)	Maxilla w/ Teeth
JM110805078		long bone	1	0	22							C		long bone
JM110805100		long bone?	1	0	23							C		long bone?
PW110805088B		Femur	1	0	75	5								Femur
PW110805098C		Vertebra	1	0	75	5								Vertebra

## Sheet: Cleaned and Binned
Field #	Taxon	Reference Element	Weathering	Abrasion	Size (mm)	Size Category	Density	Flatness	Columnarity	SA:V	%MAU	Site	Field Taxon	Field Element
JM110805002	Mesohippus	Tooth	1	0	10	4						C	Mesohippus	Lower M
JM110805003	UID	Femur	0	1	10		1.5	-1	-0.25	3	370.417	C	UID	Femur
JM110805004	UID	Vertebra	0	0	13	5	1.23	-1	-1	2	114.845	C	UID	Vertebra
JM110805005	Paleolagus	Tooth	0	0	6	2						C	Paleolagus	Lower M
JM110805006	UID	Tibia	0	0	6		1.5	-1	-0.25	3	493.889	C	UID	Tibia
JM110805007	Eumys	Jaw w/ teeth	0	0	5	1	1.93	-1	-0.25	4	926.042	C	Eumys	Jaw w/ teeth
JM110805008	UID	Calcaneum	1	1	28		1.37	-1	-0.67	2	555.625	C	UID	Calcaneum
JM110805009	Eumys	Jaw w/ teeth	1	0	15	1	1.93	-1	-0.25	4	926.042	C	Eumys	Jaw w/ teeth
JM110805011	Oreodont Merycoidodon	Femur	2	1	5	4	1.5	-1	-0.25	3	370.417	C	Merycoidodon	Femur
JM110805014	UID	Phalanx	0	1	10		1.23	-0.83	-0.5	2	87.6055	C	UID	Phalanx
JM110805015	UID	Jaw w/ teeth	3	2	27		1.93	-1	-0.25	4	926.042	C	UID	Jaw w/ teeth
JM110805016	Oreodont	Skull	0	0	25	4	1.58	-1	-0.4	5	1234.72	C	Oreodont	Skull
JM110805017	Leptomeryx	Tooth	0	0	5	3						C	Leptomeryx	Lower M1
JM110805018	UID	Femur	0	0	9		1.5	-1	-0.25	3	370.417	C	UID	Femur
JM110805019	UID	Phalanx	1	0	10		1.23	-0.83	-0.5	2	87.6055	C	UID	Phalanx
JM110805020	Paleolagus	Maxilla w/ Teeth	0	0	6	2	1.93	-1	-0.25	5	1234.72	C	Paleolagus	Maxilla w/ Teeth
JM110805021	UID	Skull	0	0	28		1.58	-1	-0.4	5	1234.72	C	UID	Skull
JM110805022	Paleolagus	Tooth	0	0	3.5	2						C	Paleolagus	incisor
JM110805023	UID	Tibia	2	3	62		1.5	-1	-0.25	3	493.889	C	UID	Tibia
JM110805024	Oreodont	Humerus	2	0	70	4	1.5	-1	-0.25	3	370.417	C	Oreodont	Humerus
JM110805025	Paleolagus	Tooth	0	0	6	2						C	Paleolagus	Premolar
JM110805026	UID	Incisor	1	0	7							C	??	incisor
JM110805027	UID	UID	1	0	18							C	UID	UID
JM110805028	Leptomeryx	Tooth	0	0	6	3						C	Leptomeryx	Molar
JM110805029	UID	Podial	0	0	8		1.3	-1	-1	1	66.4104	C	UID	Podial
JM110805030	UID	Calcaneum	2	1	26		1.37	-1	-0.67	2	555.625	C	UID	Calcaneum
JM110805031	Oreodont	Metapodial	1	0	23	4	1.5	-1	-0.25	3	149.62	C	Oreodont	Metapodial
JM110805032	UID	Phalanx	0	0	11		1.23	-0.83	-0.5	2	87.6055	C	UID	Phalanx
JM110805033	Camelid	Jaw w/ teeth	1	0	16	4	1.93	-1	-0.25	4	926.042	C	Camelid	Jaw w/ Teeth
JM110805035	UID	Tibia	0	0	21		1.5	-1	-0.25	3	493.889	C	UID	Tibia
JM110805036	UID	Phalanx	0	0	13	3.5	1.23	-0.83	-0.5	2	87.6055	C	UID	Phalanx
JM110805037	Mesohippus	Tooth	0	0	7	4						C	Mesohippus	tooth
JM110805038	Oreodont	Podial	0	0	13	4	1.3	-1	-1	1	66.4104	C	Oreodont	Podial
JM110805039	UID	Phalanx	0	0	8		1.23	-0.83	-0.5	2	87.6055	C	UID	Phalanx
JM110805040	UID	Jaw w/ teeth	3	2	25		1.93	-1	-0.25	4	926.042	C	UID	Jaw w/ teeth
JM110805041	Mesohippus	Tooth	0	0	13	4						C	Mesohippus	tooth
JM110805042	UID	Vertebra	0	1	28		1.23	-1	-1	2	114.845	C	UID	Vertebra
JM110805043	UID	Jaw w/ out Teeth	0	1	10		1.58	-0.25	-0.25	4	926.042	C	UID	Jaw w/ out Teeth
JM110805045	UID	Tibia	0	0	20		1.5	-1	-0.25	3	493.889	C	UID	Tibia
JM110805046	UID	Metapodial	0	0	7		1.5	-1	-0.25	3	149.62	C	UID	Metapodial
JM110805047	UID	Phalanx	1	0	15		1.23	-0.83	-0.5	2	87.6055	C	UID	Phalanx
JM110805048	UID	Skull	1	0	23		1.58	-1	-0.4	5	1234.72	C	UID	Skull
JM110805049	UID	Tibia	0	0	15		1.5	-1	-0.25	3	493.889	C	UID	Tibia
JM110805050	Oreodont	Podial	0	0	18	4	1.3	-1	-1	1	66.4104	C	Oreodont	Podial
JM110805051	UID	Podial	0	0	13	3.5	1.3	-1	-1	1	66.4104	C	UID	Podial
JM110805052	UID	Phalanx	0	0	12		1.23	-0.83	-0.5	2	87.6055	C	UID	Phalanx
JM110805053	UID	Vertebra	0	0	17		1.23	-1	-1	2	114.845	C	UID	Vertebra
JM110805054	UID	Vertebra	0	0	28		1.23	-1	-1	2	114.845	C	UID	Vertebra
JM110805055	UID	Vertebra	0	0	26		1.23	-1	-1	2	114.845	C	UID	Vertebra
JM110805056	UID	Rib	0	0	12		1.38	-1	-0.1	4	13.1915	C	UID	Rib
JM110805057	UID	Metapodial	1	0	27		1.5	-1	-0.25	3	149.62	C	UID	Metapodial
JM110805058	UID	long bone	0	0	33							C	UID	long bone
JM110805059	UID	Humerus	1	0	116		1.5	-1	-0.25	3	370.417	C	UID	Humerus
JM110805060	UID	Metapodial	1	0	31		1.5	-1	-0.25	3	149.62	C	UID	Metapodial
JM110805061	Carnivore	Ulna	0	0	23		1.5	-1	-0.25	3	370.417	C	Carnivore	Ulna
JM110805062	UID	Podial	2	0	9		1.3	-1	-1	1	66.4104	C	UID	Podial
JM110805063	UID	Vertebra	1	1	23		1.23	-1	-1	2	114.845	C	UID	Vertebra
JM110805064	UID	Vertebra	0	0	17		1.23	-1	-1	2	114.845	C	UID	Vertebra
JM110805065	UID	Femur	0	1	13	5	1.5	-1	-0.25	3	370.417	C	UID	Femur
JM110805066	UID	Calcaneum	0	0	23		1.37	-1	-0.67	2	555.625	C	UID	Calcaneum
JM110805067	UID	Vertebra	1	0	19		1.23	-1	-1	2	114.845	C	UID	Vertebra
JM110805068	UID	Vertebra	1	0	23		1.23	-1	-1	2	114.845	C	UID	Vertebra
JM110805069	UID	long bone	2	0	28							C	UID	long bone
JM110805070	UID	Ungual	0	0	19		1.3	-1	-1	2	87.6055	C	UID	Ungual
JM110805071	UID	Metapodial	1	0	12		1.5	-1	-0.25	3	149.62	C	UID	Metapodial
JM110805072	UID	Phalanx	0	1	10		1.23	-0.83	-0.5	2	87.6055	C	UID	Phalanx
JM110805073	UID	Podial	0	0	17		1.3	-1	-1	1	66.4104	C	UID	Podial
JM110805074	UID	Astragalus	0	0	15		1.51	-1	-0.83	1	308.681	C	UID	Astragalus
JM110805075	UID	Phalanx	0	0	10		1.23	-0.83	-0.5	2	87.6055	C	UID	Phalanx
JM110805076	UID	Ungual	1	0	15		1.3	-1	-1	2	87.6055	C	UID	Ungual
JM110805077	UID	Skull	0	1	22		1.58	-1	-0.4	5	1234.72	C	UID	Skull
JM110805078		long bone	1	0	22							C		long bone
JM110805079	UID	Vertebra	1	1	62		1.23	-1	-1	2	114.845	C	UID	Vertebra
JM110805080	UID	Vertebra	1	2	37		1.23	-1	-1	2	114.845	C	UID	Vertebra
JM110805081	UID	Vertebra	1	0	35		1.23	-1	-1	2	114.845	C	UID	Vertebra
JM110805082	UID	Vertebra	1	1	15		1.23	-1	-1	2	114.845	C	UID	Vertebra
JM110805083	UID	Calcaneum	1	1	22		1.37	-1	-0.67	2	555.625	C	UID	Calcaneum
JM110805084	UID	Vertebra	0	0	10		1.23	-1	-1	2	114.845	C	UID	Vertebra
JM110805085	UID	Metapodial	0	2	13	5	1.5	-1	-0.25	3	149.62	C	UID	Metapodial
JM110805086	UID	Phalanx	0	1	14		1.23	-0.83	-0.5	2	87.6055	C	UID	Phalanx
JM110805087	UID	Metapodial	2	0	30		1.5	-1	-0.25	3	149.62	C	UID	Metapodial
JM110805088	Oreodont	Tooth	0	0	13	4						C	Oreodont	tooth
JM110805089	Carnivore Hesperocyon	Jaw w/ teeth	0	0	13	3	1.93	-1	-0.25	4	926.042	C	Hesperocyon	Jaw w/ teeth
JM110805090	UID	Metapodial	1	0	14		1.5	-1	-0.25	3	149.62	C	UID	Metapodial
JM110805091	UID	Metapodial	1	0	17		1.5	-1	-0.25	3	149.62	C	UID	Metapodial
JM110805092	UID	Phalanx	0	0	11		1.23	-0.83	-0.5	2	87.6055	C	UID	Phalanx
JM110805093	UID	Phalanx	1	0	17		1.23	-0.83	-0.5	2	87.6055	C	UID	Phalanx
JM110805094	Hyracodon	Podial	0	0	30	5	1.3	-1	-1	1	66.4104	C	Hyracodon	Podial
JM110805095	UID	Vertebra	0	0	10		1.23	-1	-1	2	114.845	C	UID	Vertebra
JM110805096	UID	Phalanx	0	1	10		1.23	-0.83	-0.5	2	87.6055	C	UID	Phalanx
JM110805097	UID	Phalanx	0	1	16		1.23	-0.83	-0.5	2	87.6055	C	UID	Phalanx
JM110805098	UID	Vertebra	0	0	7		1.23	-1	-1	2	114.845	C	UID	Vertebra
JM110805099	UID	Vertebra	0	0	23		1.23	-1	-1	2	114.845	C	UID	Vertebra
JM110805100		long bone	1	0	23							C		long bone?
JM110805101	UID	Podial	0	2	13	5	1.3	-1	-1	1	66.4104	C	UID	Podial
JM110805102	UID	Metapodial	0	0	28		1.5	-1	-0.25	3	149.62	C	UID	Metapodial
JM110805103	UID	Metapodial	0	0	21		1.5	-1	-0.25	3	149.62	C	UID	Metapodial
JM110805104	UID	Vertebra	2	1	23		1.23	-1	-1	2	114.845	C	UID	Vertebra
JM110805105	UID	Ungual	0	1	18		1.3	-1	-1	2	87.6055	C	UID	Ungual
JM110805106	UID	UID	0	0	28	3	1.51	-1	-0.83	1	308.681	C	UID	UID
JM110805107	UID	Phalanx	1	2	30		1.23	-0.83	-0.5	2	87.6055	C	UID	Phalanx
JM110805108	Leptomeryx	Maxilla w/ Teeth	0	0	12	3	1.93	-1	-0.25	5	1234.72	C	Leptomeryx	Maxilla w/ Teeth
JM110805109	UID	Scapula	1	1	15		1.69	-0.1	-0.1	5	123.472	C	UID	Scapula
JM110805110	UID	Metapodial	0	0	15		1.5	-1	-0.25	3	149.62	C	UID	Metapodial
JM110805111	UID	Metapodial	0	0	12		1.5	-1	-0.25	3	149.62	C	UID	Metapodial
JM110805112	UID	Podial	0	0	16		1.3	-1	-1	1	66.4104	C	UID	Podial
JM110805113	UID	long bone	0	0	18							C	UID	long bone
JM110805114	UID	Vertebra	0	0	9		1.23	-1	-1	2	114.845	C	UID	Vertebra
JM110805115	UID	Phalanx	1	1	14		1.23	-0.83	-0.5	2	87.6055	C	UID	Phalanx
JM110805116	UID	Vertebra	1	0	17		1.23	-1	-1	2	114.845	C	UID	Vertebra
JM110805117	UID	Phalanx	0	0	10		1.23	-0.83	-0.5	2	87.6055	C	UID	Phalanx
JM110805118	UID	Phalanx	1	0	16		1.23	-0.83	-0.5	2	87.6055	C	UID	Phalanx
JM110805119	UID	Vertebra	0	0	26		1.23	-1	-1	2	114.845	C	UID	Vertebra
JM110805120	UID	Phalanx	1	0	15		1.23	-0.83	-0.5	2	87.6055	C	UID	Phalanx
JM110805121	UID	Phalanx	0	0	8		1.23	-0.83	-0.5	2	87.6055	C	UID	Phalanx
JM110805122	UID	Vertebra	1	2	19		1.23	-1	-1	2	114.845	C	UID	Vertebra
JM110805123	UID	Vertebra	0	0	8		1.23	-1	-1	2	114.845	C	UID	Vertebra
JM110805124	UID	Vertebra	0	0	18		1.23	-1	-1	2	114.845	C	UID	Vertebra
JM110805125	UID	Vertebra	0	0	12		1.23	-1	-1	2	114.845	C	UID	Vertebra
JM110805126	UID	Vertebra	0	1	13		1.23	-1	-1	2	114.845	C	UID	Vertebra
JM110805127	UID	Metapodial	0	0	13		1.5	-1	-0.25	3	149.62	C	UID	Metapodial
JM110805128	Carnivore Nimravid	Humerus	0	0	6	3	1.5	-1	-0.25	3	308.681	C	Nimravid	Humerus
JM110805129	UID	Vertebra	0	0	25		1.23	-1	-1	2	114.845	C	UID	Vertebra
JM110805130	UID	Sesamoid	0	0	19		1.32	-1	-0.83	1	3.36712	C	UID	Sesamoid
JM110805131	UID	Vertebra	1	0	26		1.23	-1	-1	2	114.845	C	UID	Vertebra
JM110805132	UID	Vertebra	0	1	14		1.23	-1	-1	2	114.845	C	UID	Vertebra
JM110805133	UID	Vertebra	0	0	21		1.23	-1	-1	2	114.845	C	UID	Vertebra
JM110805134	UID	Skull	0	0	12		1.58	-1	-0.4	5	1234.72	C	UID	Skull
JM110805135	UID	Metapodial	0	0	12		1.5	-1	-0.25	3	149.62	C	UID	Metapodial
JM110805136	UID	Vertebra	0	0	15		1.23	-1	-1	2	114.845	C	UID	Vertebra
JM110805138	UID	Phalanx	0	0	16		1.23	-0.83	-0.5	2	87.6055	C	UID	Phalanx
JM110805139	UID	Phalanx	0	0	11		1.23	-0.83	-0.5	2	87.6055	C	UID	Phalanx
JM110805140	UID	Metapodial	0	0	28		1.5	-1	-0.25	3	149.62	C	UID	Metapodial
JM110805141	UID	Phalanx	1	2	15		1.23	-0.83	-0.5	2	87.6055	C	UID	Phalanx
JM110805142	UID	Fibula	1	1	12		1.5	-1	-0.25	4	61.7361	C	UID	Fibula
JM110805143	UID	Phalanx	0	0	17		1.23	-0.83	-0.5	2	87.6055	C	UID	Phalanx
JM110805144	Mesohippus	Tooth	0	2	16	4						C	Mesohippus	molar
JM110805145	UID	Vertebra	0	0	15		1.23	-1	-1	2	114.845	C	UID	Vertebra
JM110805146	Hyracodon	Calcaneum	1	1	29	5	1.37	-1	-0.67	2	555.625	C	Hyracodon	Calcaneum
JM110805147	UID	Metapodial	0	2	19		1.5	-1	-0.25	3	149.62	C	UID	Metapodial
JM110805148	UID	Metapodial	1	0	13		1.5	-1	-0.25	3	149.62	C	UID	Metapodial
JM110805149	Leptomeryx	Jaw w/ teeth	1	2	14	3	1.93	-1	-0.25	4	926.042	C	Leptomeryx	Jaw w/ teeth
JM110805150	UID	Phalanx	1	0	9		1.23	-0.83	-0.5	2	87.6055	C	UID	Phalanx
JM110805151	UID	Vertebra	0	0	26		1.23	-1	-1	2	114.845	C	UID	Vertebra
JM110805152	UID	Phalanx	1	0	9		1.23	-0.83	-0.5	2	87.6055	C	UID	Phalanx
JM110805153	UID	Vertebra	2	1	24		1.23	-1	-1	2	114.845	C	UID	Vertebra
JM110805154	Paleolagus	Jaw w/ teeth	0	0	13	2	1.93	-1	-0.25	4	926.042	C	Paleolagus	Jaw w/ teeth
JM110805155	Hyracodon Rhino	Incisor	1	2	22	4						C	Rhino	incisor
JM110805156	UID	Femur	0	0	14		1.5	-1	-0.25	3	370.417	C	UID	Femur
JM110805157	UID	Phalanx	0	2.5	19		1.23	-0.83	-0.5	2	87.6055	C	UID	Phalanx
JM110805158	UID	Rib	0	0	14		1.38	-1	-0.1	4	13.1915	C	UID	Rib
JM110805159	Oreodont	Ulna	1	0	140	4	1.5	-1	-0.25	3	61.7361	C	Oreodont	Ulna
JM110805160	UID	Tibia	1	0	160		1.5	-1	-0.25	3	493.889	C	UID	Tibia
JM110805161	Camelid Poebrotherium	Jaw w/ teeth	2	0	120	4	1.93	-1	-0.25	4	926.042	C	Poebrotherium	Jaw w/ teeth
JM110805162	UID	Vertebra	2	1	56		1.23	-1	-1	2	114.845	C	UID	Vertebra
JM110805163	Mesohippus	Tooth	0	0	6	4						C	Mesohippus	tooth
JM110805164	UID	Vertebra	0	1	19		1.23	-1	-1	2	114.845	C	UID	Vertebra
JM110805165	UID	Phalanx	1	0	22		1.23	-0.83	-0.5	2	87.6055	C	UID	Phalanx
JM110805166	UID	Skull	1	0	15		1.58	-1	-0.4	5	1234.72	C	UID	Skull
JM110805168	UID	Humerus	2	2	24		1.5	-1	-0.25	3	370.417	C	UID	Humerus
JM110805169	Ischyromys	Tooth	0	0	3	2						C	Ischromys	tooth
JM110805170	UID	Vertebra	1	1	59		1.23	-1	-1	2	114.845	C	UID	Vertebra
JM110805171	UID	Vertebra	1	0	24		1.23	-1	-1	2	114.845	C	UID	Vertebra
JM110805172	UID	Metapodial	1	0	14		1.5	-1	-0.25	3	149.62	C	UID	Metapodial
JM110805173	UID	Podial	1	0	19		1.3	-1	-1	1	66.4104	C	UID	Podial
JM110805174	UID	Calcaneum	0	0	13		1.37	-1	-0.67	2	555.625	C	UID	Calcaneum
JM110805175	Oreodont Leptochoerid	Jaw w/ teeth	0	0	11	4	1.93	-1	-0.25	4	926.042	C	Leptochoerid	Jaw w/ teeth
JM110805176	Eumys	Jaw w/ teeth	0	0	10	1	1.93	-1	-0.25	4	926.042	C	Eumys	Jaw w/ teeth
JM110805177	UID	Tibia	1	2.5	47		1.5	-1	-0.25	3	493.889	C	UID	Tibia
JM110805178	UID	Calcaneum	0	1	9		1.37	-1	-0.67	2	555.625	C	UID	Calcaneum
JM110805179	UID	Podial	0	1	20		1.3	-1	-1	1	66.4104	C	UID	Podial
JM110805180	UID	Metapodial	0	0	11		1.5	-1	-0.25	3	149.62	C	UID	Metapodial
JM110805181	UID	Rib	1	0	22		1.38	-1	-0.1	4	13.1915	C	UID	Rib
JM110805182	UID	Calcaneum	2	0	34		1.37	-1	-0.67	2	555.625	C	UID	Calcaneum
JM110805183	Leptomeryx	Jaw w/ teeth	1	0	11	3	1.93	-1	-0.25	4	926.042	C	Leptomeryx	Jaw w/ teeth
JM110805184	Leptomeryx	Jaw w/ teeth	0	0	11	3	1.93	-1	-0.25	4	926.042	C	Leptomeryx	Jaw w/ teeth
JM110805185	UID	Astragalus	0	0	12		1.51	-1	-0.83	1	308.681	C	UID	Astragalus
JM110805186	UID	Phalanx	0	0	19		1.23	-0.83	-0.5	2	87.6055	C	UID	Phalanx
JM110805187	UID	Innominate	0	1	38		1.18	-0.33	-0.2	4	185.208	C	UID	Innominate
JM110805188	UID	Podial	0	0	11		1.3	-1	-1	1	66.4104	C	UID	Podial
JM110805189	UID	Skull	0	0	13		1.58	-1	-0.4	5	1234.72	C	UID	Skull
JM110805190	UID	Tooth	0	0	7							C	UID	tooth
JM110805191	UID	Tooth	0	0	12							C	UID	tooth
JM110805192	UID	Podial	1	1	32		1.3	-1	-1	1	66.4104	C	UID	Podial
JM110805193	UID	Humerus	1	0	23		1.5	-1	-0.25	3	370.417	C	UID	Humerus
JM110805194	UID	Radius	1	0	29		1.5	-1	-0.25	3	61.7361	C	UID	Radius
JM110805195	UID	Tibia	1	0	30		1.5	-1	-0.25	3	493.889	C	UID	Tibia
JM110805196	UID	Innominate	1	0	30		1.18	-0.33	-0.2	4	185.208	C	UID	Innominate
JM110805197	UID	Innominate	1	0	32		1.18	-0.33	-0.2	4	185.208	C	UID	Innominate
JM110805198	UID	Phalanx	0	0	19		1.23	-0.83	-0.5	2	87.6055	C	UID	Phalanx
JM110805199	UID	Scapula	1	0	25		1.69	-0.1	-0.1	5	123.472	C	UID	Scapula
JM110805200	UID	Humerus	0	0	26		1.5	-1	-0.25	3	370.417	C	UID	Humerus
JM110805201	UID	Vertebra	0	0	23		1.23	-1	-1	2	114.845	C	UID	Vertebra
JM110805202	UID	Calcaneum	1	0	24		1.37	-1	-0.67	2	555.625	C	UID	Calcaneum
JM110805203	UID	Metapodial	0	0	27		1.5	-1	-0.25	3	149.62	C	UID	Metapodial
PW110801001	Oreodont	Tooth	0	0	6	4						A	Oreodont	partial molar/premolar?
PW110801002	UID	Metapodial	1	0	17	4	1.5	-1	-0.25	3	82.0177	A	UID	Metapodial
PW110801003	UID	Vertebra	0	1	13	4	1.23	-1	-1	2	79.1472	A	UID	Vertebra
PW110801004	UID	Vertebra	0	0	7	2	1.23	-1	-1	2	79.1472	A	UID	Vertebra
PW110801005	UID	Calcaneum	0	0	10.5	3	1.37	-1	-0.67	2	323.038	A	UID	Calcaneum
PW110801006	Oreodont	Tooth	1	2	35	4						A	Oreodont	Molar
PW110801007	UID	Femur	0	2	19.5	5	1.5	-1	-0.25	3	581.468	A	UID	Femur
PW110801008	UID	bone fragment	1	0	20							A	UID	bone fragment
PW110801009	UID	bone fragment	2	1	25							A	UID	bone fragment
PW110801010	UID	bone fragment	1	0	15							A	UID	bone fragment
PW110801011	Carnivore Canid ?Hesperocyon	Tibia	0	0	12	3	1.5	-1	-0.25	3	969.113	A	Canid ?Hesperocyon	Tibia
PW110801012	Carnivore Hesperocyon	Skull	1	0	10	3	1.58	-1	-0.4	5	2325.87	A	Hesperocyon	Skull
PW110801014	UID	UID	0	0	13							A	UID	UID
PW110801015	UID	Vertebra	1	0	11	3	1.23	-1	-1	2	79.1472	A	UID	Vertebra
PW110801016	Oreodont	Skull	1	0	59	4	1.58	-1	-0.4	5	2325.87	A	Oreodont	Skull
PW110801017	oreodont?	Tooth	0	0	10	4	1.93	-1	-0.25	4		A	oreodont?	L max. tooth missing chunk
PW110801018	UID	UID	0	0	8							A	UID	UID
PW110801019	Ischyromys	Jaw w/ teeth	1	0	27	2	1.93	-1	-0.25	4	3682.63	A	Ischromys	Jaw w/ teeth
PW110801020	Oreodont	Skull	1	0	34.5	4	1.58	-1	-0.4	5	2325.87	A	Oreodont	Skull
PW110801021	Leptomeryx	Jaw w/ teeth	0	0	14	3	1.93	-1	-0.25	4	3682.63	A	Leptomeryx	Jaw w/ teeth
PW110801022	UID	Jaw w/ teeth	0	0	43	5	1.93	-1	-0.25	4	3682.63	A	UID	Jaw w/ teeth
PW110801023	UID	Humerus	0	0	26	5	1.5	-1	-0.25	3	323.038	A	UID	Humerus
PW110801024	UID	Vertebra	0	1	39	5	1.23	-1	-1	2	79.1472	A	UID	Vertebra
PW110801025	UID	Femur	0	1	31	5	1.5	-1	-0.25	3	581.468	A	UID	Femur
PW110801026	Eumys	Maxilla w/ Teeth	0	0	7	1	1.93	-1	-0.25	5	2325.87	A	Eumys	Maxilla w/ teeth
PW110801028	UID	Vertebra	1	1	17	5	1.23	-1	-1	2	79.1472	A	UID	Vertebra
PW110802001	Oreodont	Calcaneum	1	0	27	3	1.37	-1	-0.67	2	581.468	A	Oreodont	Calcaneum
PW110802002	UID	Scapula	1	0	24	3	1.69	-0.1	-0.1	5	516.86	A	UID	Scapula
PW110802003	Eumys	Jaw w/ teeth	0	0	10	1	1.93	-1	-0.25	4	3682.63	A	Eumys	Jaw w/ teeth
PW110802004	Paleolagus	Jaw w/ teeth	0	0	15	2	1.93	-1	-0.25	4	3682.63	A	Paleolagus	Jaw w/ teeth
PW110802005	Leptomeryx	Jaw w/ teeth	0	0	10	3	1.93	-1	-0.25	4	3682.63	A	Leptomeryx	Jaw w/ teeth
PW110802006(A)	Oreodont	Maxilla w/ Teeth	1	0	36	4	1.93	-1	-0.25	5	2325.87	A	Oreodont	Maxilla w/ teeth
PW110802006(B)	Oreodont	Maxilla w/ Teeth	1	0	7.5	4	1.93	-1	-0.25	5	2325.87	A	Oreodont	Maxilla w/ teeth
PW110802006(C)	Oreodont	Maxilla w/ Teeth	1	0	24	4	1.93	-1	-0.25	5	2325.87	A	Oreodont	Maxilla w/ teeth
PW110802006(D)	Oreodont	Maxilla w/ Teeth	1	0	14	4	1.93	-1	-0.25	5	2325.87	A	Oreodont	Maxilla w/ teeth
PW110802006(E)	Oreodont	Maxilla w/ Teeth	1	0	27	4	1.93	-1	-0.25	5	2325.87	A	Oreodont	Maxilla w/ teeth
PW110802007	UID	Vertebra	1	0	14	3	1.23	-1	-1	2	79.1472	A	UID	Vertebra
PW110802008	Paleolagus	Jaw w/ teeth	0	0	13	2	1.93	-1	-0.25	4	3682.63	A	Paleolagus	Jaw w/ teeth
PW110802009	UID	Maxilla w/ Teeth	0	0	9.5	2	1.93	-1	-0.25	5	2325.87	A	UID	Maxilla w/ teeth
PW110802010	UID	Vertebra	1	0	27	4	1.23	-1	-1	2	79.1472	A	UID	Vertebra
PW110802011	Stibarus	Jaw w/ teeth	1	0	14.5	4	1.93	-1	-0.25	4	3682.63	A	Stibarus	Jaw w/ teeth
PW110802012	Oreodont Merycoidodon	Jaw w/ teeth	0	0	21.5	4	1.93	-1	-0.25	4	3682.63	A	Merycoidodon	Jaw w/ teeth
PW110802013	Mesohippus	Tooth	0	0	10	4						A	Mesohippus	partial molar
PW110802014	UID	Humerus	0	0	6	2						A	UID	distal humerus
PW110802015	Hypertragulus	Jaw w/ teeth	0	0		3						A	Hypertragulus	lower jaw P3/4? Broken caps
PW110802016	UID	Metapodial	0	0	21	4	1.5	-1	-0.25	3	82.0177	A	UID	Metapodial
PW110802017	UID	Tibia	0	1	26.5	5	1.5	-1	-0.25	3	969.113	A	UID	Tibia
PW110802018	UID	Vertebra	1	0	28	4	1.23	-1	-1	2	79.1472	A	UID	Vertebra
PW110802020	UID	Tibia	1	0	19	4	1.5	-1	-0.25	3	969.113	A	UID	Tibia
PW110802021	Carnivore Hyaenodon	Tooth	1	0	24	3						A	Hyaenodon	Molar
PW110802022	Oreodont	Jaw w/ teeth	1	1	41	4	1.93	-1	-0.25	4	3682.63	A	Oreodont	Jaw w/ teeth
PW110802023	Leptomeryx	Astragalus	0	1	12	3	1.51	-1	-0.83	1	387.645	A	Leptomeryx	Astragalus
PW110802024(A)	UID	Jaw w/ teeth	0	0	10	3	1.93	-1	-0.25	4	3682.63	A	UID	Jaw w/ teeth
PW110802024(B)	UID	Jaw w/ teeth	0	0	10	3	1.93	-1	-0.25	4	3682.63	A	UID	Jaw w/ teeth
PW110802025	Ischyromys	Jaw w/ teeth	0	0	9.5	2	1.93	-1	-0.25	4	3682.63	A	Ischromys	Jaw w/ teeth
PW110802026	UID	Enamel	0	0	10	3.5						A	UID	2 shards of tooth
PW110802027	UID	Ulna	0	1	13	3	1.5	-1	-0.25	3	64.6076	A	UID	Ulna
PW110802028	Mesohippus	Jaw w/ teeth	0	1	15	4	1.93	-1	-0.25	4	3682.63	A	Mesohippus	Jaw w/ teeth
PW110802029	Paleolagus	Jaw w/ teeth	0	0	16	2	1.93	-1	-0.25	4	3682.63	A	Paleolagus	Jaw w/ teeth
PW110802030	Subhyracodon	Jaw w/ teeth	1	0	47.5	5	1.93	-1	-0.25	4	3682.63	A	Subhyracodon	Jaw w/ teeth
PW110802031	UID	Innominate	0	0	35	5	1.69	-0.1	-0.1	5	516.86	A	UID	Innominate
PW110802032	Oreodont	Tooth	0	0	20	4						A	Oreodont	tooth
PW110802033	Oreodont	Tooth	0	0	10	4						A	Oreodont	2 teeth
PW110802034(A)	Subhyracodon	Jaw w/ teeth	2	1	73	5	1.93	-1	-0.25	4	3682.63	A	Subhyracodon	Jaw w/ teeth
PW110802034(E)	Subhyracodon	Jaw w/ teeth	2	1	54	5	1.93	-1	-0.25	4	3682.63	A	Subhyracodon	Jaw w/ teeth
PW110802035	UID	Vertebra	0	0	15		1.23	-1	-1			A	UID	Vertebra
PW110802036	UID	Scapula	1	0	27	4	1.69	-0.1	-0.1	5	516.86	A	UID	Scapula
PW110802037	UID	Vertebra	0	0	4	2	1.23	-1	-1	2	79.1472	A	UID	Vertebra
PW110802038	Ischyromys	Maxilla w/ Teeth	0	0	12	1	1.93	-1	-0.25	5	2325.87	A	Ischyromys	Maxilla w/ teeth
PW110802040	Leptomeryx	Maxilla w/ Teeth	0	0	12	3	1.93	-1	-0.25	5	2325.87	A	Leptomeryx	Maxilla w/ teeth
PW110802041	UID	Incisor	0	0								A	UID	incisor
PW110802042	Eumys	Jaw w/ teeth	0	0	12	1	1.93	-1	-0.25	4	3682.63	A	Eumys	Jaw w/ teeth
PW110802043	Oreodont	Jaw w/ teeth	0	0	25	4	1.93	-1	-0.25	4	3682.63	A	Oreodont	Jaw w/ teeth
PW110802044	UID	Innominate	0	0	35.5	5	1.69	-0.1	-0.1	5	516.86	A	UID	Innominate
PW110802045	UID	Metapodial	0	0	7	2	1.5	-1	-0.25	3	16.1789	A	UID	Metapodial
PW110802046	Ischyromys	Maxilla w/ Teeth	0	0	14.5	2	1.93	-1	-0.25	5	2325.87	A	Ischromys	Maxilla w/ teeth
PW110802047	Paleolagus	Jaw w/ teeth	0	0	13.5	2	1.93	-1	-0.25	4	3682.63	A	Paleolagus	Jaw w/ teeth
PW110802048	UID	Vertebra	0	0	21	4	1.23	-1	-1	2	79.1472	A	UID	Vertebra
PW110802050	UID	Vertebra	1	0	11	3	1.23	-1	-1	2	79.1472	A	UID	Vertebra
PW110802051	UID	Vertebra	0	0	27	5	1.23	-1	-1	2	79.1472	A	UID	Vertebra
PW110802052	UID	Tibia	1	0	52	4	1.5	-1	-0.25	3	969.113	A	UID	Tibia
PW110802054	UID	Jaw w/ teeth	1	0	13.5	2	1.93	-1	-0.25	4	3682.63	A	UID	Jaw w/ teeth
PW110802055	Leptomeryx	Jaw w/ teeth	0	0	12	3	1.93	-1	-0.25	4	3682.63	A	Leptomeryx	Jaw w/ teeth
PW110802056	UID	Jaw w/ teeth	1	0	13	4	1.93	-1	-0.25	4	3682.63	A	UID	Jaw w/ teeth
PW110802057	Leptomeryx	Metapodial	0	0	9	3	1.5	-1	-0.25	3	969.113	A	Leptomeryx	Metatarsals
PW110802058	Oreodont Merycoidodon	Jaw w/ teeth	1	0	37	4	1.93	-1	-0.25	4	3682.63	A	Merycoidodon	Jaw w/ teeth
PW110802059(A)	Paleolagus	Jaw w/ teeth	1	0	18	2	1.93	-1	-0.25	4	3682.63	A	Paleolagus	Jaw w/ teeth
PW110802059(B)	Paleolagus	Jaw w/ teeth	1	0	13	2	1.93	-1	-0.25	4	3682.63	A	Paleolagus	Jaw w/ teeth
PW110802060	Leptomeryx	Tibia	0	0	11	3	1.5	-1	-0.25	3	969.113	A	Leptomeryx	Tibia
PW110802061(A)	Ischyromys	Jaw w/ teeth	1	0	18	2	1.93	-1	-0.25	4	3682.63	A	Ischromys	Jaw w/ teeth
PW110802061(B)	Ischyromys	Jaw w/ teeth	1	0	12	2	1.93	-1	-0.25	4	3682.63	A	Ischromys	Jaw w/ teeth
PW110802062	UID	Tibia	1	1	21	4	1.5	-1	-0.25	3	969.113	A	UID	Tibia
PW110802064	Subhyracodon	Tooth	1	0		5						A	Subhyracodon	very worn molar
PW110802065	Carnivore Canid ?Hesperocyon	Tooth	0	0	7	3						A	Canid ?Hesperocyon	molar
PW110802066	UID	Vertebra	2	1	18	4	1.23	-1	-1	2	79.1472	A	UID	Vertebra
PW110802067	UID	Metapodial	2	0	20	3						A	UID	proximal metapoidial
PW110802068	UID	Jaw w/ teeth	1	0	24	3	1.93	-1	-0.25	4	3682.63	A	UID	Jaw w/ teeth
PW110802069	UID	Calcaneum	1	1	42.5	5	1.37	-1	-0.67	2	323.038	A	UID	Calcaneum
PW110802070	Mesohippus	Astragalus	1	1	27	4	1.51	-1	-0.83	1	387.645	A	Mesohippus	Astragalus
PW110803001	UID	Vertebra	1	0	31	4	1.23	-1	-1	2	72.4421	D	UID	Vertebra
PW110803002	Anthracothere Elomeryx	Tooth	0	0	13	4						D	Elomeryx	Premolar
PW110803003	Oreodont	Tooth	0	0	13	4						D	Oreodont	premolar
PW110803004	UID	Jaw w/ teeth	2	0	47	4	1.93	-1	-0.25	4	894.109	D	UID	Jaw w/ teeth
PW110803005	UID	Calcaneum	1	0	16.5	5	1.37	-1	-0.67	2	63.9716	D	UID	Calcaneum
PW110803006	UID	Calcaneum	0	0	20		1.37	-1	-0.67	2		D	UID	Calcaneum
PW110803007	UID	Femur	1	1	37	5	1.5	-1	-0.25	3	1468.89	D	UID	Femur
PW110803008	UID	Jaw w/ teeth	2	1	64	4	1.93	-1	-0.25	4	894.109	D	UID	Jaw w/ teeth
PW110803009	UID	Jaw w/ teeth	2	1	33	5	1.93	-1	-0.25	4	894.109	D	UID	Jaw w/ teeth
PW110803010	UID	Jaw w/ teeth	3	1	65	5	1.93	-1	-0.25	4	894.109	D	UID	Jaw w/ teeth
PW110803011	Oreodont	Jaw w/ teeth	2	0	17	4	1.93	-1	-0.25	4	894.109	D	Oreodont	Jaw w/ teeth
PW110803012	Oreodont Merycoidodon	Jaw w/ teeth	2	0	45	4	1.93	-1	-0.25	4	894.109	D	Merycoidodon	Jaw w/ teeth
PW110803013	UID	Phalanx	1	0	8.5	3	1.23	-0.83	-0.5	3	88.4454	D	UID	Phalanx
PW110803014	UID	Vertebra	1	1	17	3	1.23	-1	-1	2	72.4421	D	UID	Vertebra
PW110803015	UID	Metapodial	1	0	10	4	1.5	-1	-0.25	3	88.4454	D	UID	Metapodial
PW110803016	UID	Humerus	1	1	17	5	1.5	-1	-0.25	3	766.379	D	UID	Humerus
PW110803017	UID	Podial	1	1	14	4	1.3	-1	-1	1	58.1311	D	UID	Podial
PW110803018	Subhyracodon	Astragalus	2	2	60	5	1.51	-1	-0.83	1	894.109	D	Subhyracodon	Astragalus
PW110803019	UID	Scapula	0	1	32	4	1.69	-0.1	-0.1	5	574.784	D	UID	Scapula
PW110803020	UID	Femur	1	2	27	4	1.5	-1	-0.25	3	1468.89	D	UID	Femur
PW110803021	UID	Podial	1	2	21	4	1.3	-1	-1	1	58.1311	D	UID	Podial
PW110803022	UID	Tibia	1	2	32	4	1.5	-1	-0.25	3	1021.84	D	UID	Tibia
PW110803023	UID	Tooth	0	0	6	2.5						D	UID	premolar
PW110803024	UID	Jaw w/ teeth	2	0	63	4	1.93	-1	-0.25	4	894.109	D	UID	Jaw w/ teeth
PW110803025	UID	Tooth	0	0	13	5						D	UID	molar (broken)
PW110803026	UID	Vertebra	1	1	21	4	1.23	-1	-1	2	72.4421	D	UID	Vertebra
PW110803027	UID	Phalanx	2	0	17	5	1.23	-0.83	-0.5	2	63.9716	D	UID	Phalanx
PW110803028	UID	Humerus	1	0	18	4	1.5	-1	-0.25	3	766.379	D	UID	Humerus
PW110803029	Leptomeryx	Astragalus	1	1	10.5	3	1.51	-1	-0.83	1	894.109	D	Leptomeryx	Astragalus
PW110803030	UID	Vertebra	1	0	23	4	1.23	-1	-1	2	72.4421	D	UID	Vertebra
PW110803031	Anthracothere	Tooth	0	0	6	4						D	Anthracothere	molar
PW110803032	UID	Jaw w/ teeth	1	1	28	4	1.93	-1	-0.25	4	894.109	D	UID	Jaw w/ teeth
PW110803033	UID	Tibia	1	1	25		1.5	-1	-0.25			D	UID	Tibia
PW110803034	UID	Humerus	1	0	40	5	1.5	-1	-0.25	3	766.379	D	UID	Humerus
PW110803035	Anthracothere	Tooth	0	0	13	4						D	Anthracothere - Heptacodon?	molar (aux. cusps 4 cusps)
PW110803036	Anthracothere Heptacodon	Tooth	0	0	13	5						D	Heptacodon	molar (4 cusps)
PW110803037	Hyracodon Rhino?	Tooth	0	0	13	4						D	Rhino?	molar (red color)
PW110803038	UID	Phalanx	1	0	21	5	1.23	-0.83	-0.5	2	63.9716	D	UID	Phalanx
PW110803039	UID	Astragalus	1	0	25		1.51	-1	-0.83	1		D	UID	Astragalus
PW110803040	Leptomeryx	Tooth	0	0	6	3						D	Leptomeryx	molar
PW110803041	paleolagus	Tooth	0	0	5	2						D	paleolagus	tooth
PW110803042	Anthracothere	Tooth	0	0	6	4						D	Anthracothere	molar (not worn very flat 4 cusps?)
PW110803043	Carnivore Mustelid?	Tooth	0	0	6	3						D	Mustelid?	Molar
PW110803044	UID	Sesamoid	0	0	17	4	1.32	-1	-0.83	1	3.48323	D	UID	Sesamoid
PW110803045	Hyracodon Rhino?	Phalanx	1	0	35	4	1.23	-0.83	-0.5	2	63.9716	D	Rhino?	Phalanx
PW110803046	UID	Metapodial	1	1	25	5	1.5	-1	-0.25	3	88.4454	D	UID	Metapodial
PW110803047	UID	Phalanx	1	0	22	4	1.23	-0.83	-0.5	2	63.9716	D	UID	Phalanx
PW110803048	UID	Enamel	0	0	25	5						D	UID	enamel shard
PW110803049	UID	Humerus	1	2	22	3	1.5	-1	-0.25	3	766.379	D	UID	Humerus
PW110803050	UID	Vertebra	1	1	30	4	1.23	-1	-1	2	72.4421	D	UID	Vertebra
PW110803051	Hyracodon	Radius	1	2	42	5	1.5	-1	-0.25	3	1468.89	D	Hyracodon	Radius
PW110803052	UID	Tibia	1	1	30	4	1.5	-1	-0.25	3	1021.84	D	UID	Tibia
PW110803053	Hyracodon Rhino	Tibia	2	1	30	4	1.5	-1	-0.25	3	1021.84	D	Rhino	Tibia
PW110803054	Stibarus	Tooth	0	0	5	4						D	Stibarus	molar
PW110803055	Eutypomys	Tooth	0	0	5	4						D	Eutypomys	molar
PW110803056	Oreodont	Tooth	0	0	13	4						D	Oreodont	cracked molar
PW110803057	UID	Incisor	0	0	25	5						D	UID	incisor? Canine? Cusp?
PW110803058	Leptomeryx	Tooth	0	0	6	3						D	Leptomeryx	molar
PW110803059	UID	Podial	0	0	12	4	1.3	-1	-1	1	58.1311	D	UID	Podial
PW110803060	Anthracothere	Tooth	0	0	25	4						D	Anthracothere	molar
PW110803061	Hyracodon Rhino?	Tooth	0	0	25	4						D	Rhino?	shard of molar
PW110803062	UID	Vertebra	1	1	21	4	1.23	-1	-1	2	72.4421	D	UID	Vertebra
PW110803063	UID	Vertebra	1	1	30	5	1.23	-1	-1	2	72.4421	D	UID	Vertebra
PW110803064	Hyracodon Rhino	Enamel	0	0	25	4						D	Rhino	Enamel shard
PW110803065	paleolagus	Tooth	0	0	13	2						D	paleolagus	tooth
PW110803066	UID	Phalanx	1	0	16.5	5	1.23	-0.83	-0.5	2	63.9716	D	UID	Phalanx
PW110803067	UID	Femur	1	0	22	5	1.5	-1	-0.25	3	1468.89	D	UID	Femur
PW110803068	Leptomeryx	Tooth	0	0	5	3						D	Leptomeryx	molar (red)
PW110803069	Leptomeryx	Tooth	0	0	6	3						D	Leptomeryx	molar
PW110803070	UID	Maxilla w/ out Teeth	1	0	25	5						D	UID	Maxilla
PW110803071	UID	Tooth	0	0	13	3						D	UID	premolar? Molar?
PW110803072	Leptomeryx	Tooth	0	0	25	3						D	Leptomeryx	molar
PW110803073	Oreodont	Tooth	0	0	7	4						D	Oreodont	molar
PW110803074	Leptomeryx	Astragalus	0	0	13	3	1.51	-1	-0.83	1	894.109	D	Leptomeryx	Astragalus
PW110803075	UID	Calcaneum	2	0	29.5	4	1.37	-1	-0.67	2	63.8649	D	UID	Calcaneum
PW110803076	Hyracodon Rhino	Enamel	0	0	25	4						D	Rhino	enamel shard
PW110803077	Oreodont	Tooth			25	4						D	Oreodont	molar
PW110803078	UID	Vertebra	0	1	14	3	1.23	-1	-1	2	72.4421	D	UID	Vertebra
PW110803079	UID	Tibia	2	1	40	4	1.5	-1	-0.25	3	1468.89	D	UID	Tibia
PW110803080	UID	Tibia	2	2	42	4	1.5	-1	-0.25	3	1021.84	D	UID	Tibia
PW110803081	UID	Skull	1	0	25		1.58	-1	-0.4	5		D	UID	Skull
PW110803082	Hyracodon Rhino	Skull	1	1	68	4	1.58	-1	-0.4	5	255.46	D	Rhino	Skull
PW110803083	UID	Phalanx	1	0	24	5	1.23	-0.83	-0.5	2	63.9716	D	UID	Phalanx
PW110803084	UID	Phalanx	2	0	18	5	1.23	-0.83	-0.5	2	63.9716	D	UID	Phalanx
PW110803085	UID	Innominate	1	2	28	5	1.18	-0.33	-0.2	4	319.325	D	UID	Innominate
PW110803086	UID	Podial	2	2	17.5	4	1.3	-1	-1	1	58.1311	D	UID	Podial
PW110803087	UID	Vertebra	1	1	59	5	1.23	-1	-1	2	72.4421	D	UID	Vertebra
PW110803088	Oreodont	Tooth	0	0	25	4						D	Oreodont	molar
PW110803089	UID	Tibia	1	0	33	4	1.5	-1	-0.25	3	1021.84	D	UID	Tibia
PW110803090	UID	Metapodial	1	1	31	5	1.5	-1	-0.25	3	88.4454	D	UID	Metapodial
PW110803091	UID	Phalanx	1	0	12	4	1.23	-0.83	-0.5	2	63.9716	D	UID	Phalanx
PW110803092	UID	Jaw w/ teeth	0	0	20	4	1.93	-1	-0.25	4	894.109	D	UID	Jaw w/ teeth
PW110803093	UID	UID	1	0	25	4	1.5	-1	-0.25	3	1468.89	D	UID	UID
PW110803094	Leptomeryx	Tooth	0	0	13	3						D	Leptomeryx	2 molars
PW110803095	Mesohippus	Tooth	0	0	5	4						D	Mesohippus	molar (3 cusps and aux)
PW110803096	Leptomeryx	Astragalus	0	0	11	3	1.51	-1	-0.83	1	894.109	D	Leptomeryx	Astragalus
PW110803097	UID	Vertebra	1	0	38	4	1.23	-1	-1	2	72.4421	D	UID	Vertebra
PW110803098	UID	UID	0	0	25							D	UID	UID
PW110803099	UID	Phalanx	1	0	13	3	1.23	-0.83	-0.5	3	1021.84	D	UID	Phalanx
PW110803100	UID	Femur	1	0	38	5	1.5	-1	-0.25	3	1468.89	D	UID	Femur
PW110803101	UID	Podial	1	1	27	5	1.3	-1	-1	1	58.1311	D	UID	Podial
PW110803102	UID	Femur	1	0	31	4	1.5	-1	-0.25	3	1468.89	D	UID	Femur
PW110803103	UID	Podial	0	0	22	4	1.3	-1	-1	1	58.1311	D	UID	Podial
PW110803104	UID	Podial	1	0	31	4	1.3	-1	-1	1	58.1311	D	UID	Podial
PW110803105	UID	Ulna	1	0	47	5	1.5	-1	-0.25	2	63.9716	D	UID	Ulna
PW110803106	UID	UID	1	0	51	5	1.5	-1	-0.25	3	255.46	D	UID	UID
PW110803107	UID	UID	1	0	35	3.5						D	UID	UID
PW110803108	UID	Innominate	1	0	42	5	1.18	-0.33	-0.2	4	319.325	D	UID	Innominate
PW110803109	Archaeotherium	Tooth	0	0	25	5						D	Archaeotherium	partial molar
PW110803110	UID	Femur	1	0	28	3	1.5	-1	-0.25	3	1468.89	D	UID	Femur
PW110803111	UID	Metapodial	1	0	11	3	1.5	-1	-0.25	3	88.4454	D	UID	Metapodial
PW110803112	UID	Scapula	1	1	26.5	4	1.69	-0.1	-0.1	5	574.784	D	UID	Scapula
PW110803113	Camelid	Astragalus	1	0	26	4	1.51	-1	-0.83	1	894.109	D	Camelid	Astragalus
PW110803114	UID	Femur	2	1	87	4	1.5	-1	-0.25	3	1468.89	D	UID	Femur
PW110803115	UID	Scapula	2	1	29	4	1.69	-0.1	-0.1	5	574.784	D	UID	Scapula
PW110803116	UID	Scapula	2	1	34	4	1.69	-0.1	-0.1	5	574.784	D	UID	Scapula
PW110803117	Anthracothere	Tooth	0	0	6	4						D	Anthracothere	molar
PW110803118	UID	Humerus	2	1	46	5	1.5	-1	-0.25	3	766.379	D	UID	Humerus
PW110803119	UID	Femur	2	1	49.5	5	1.5	-1	-0.25	3	1468.89	D	UID	Femur
PW110803120	UID	Metapodial	0	0	32	5	1.5	-1	-0.25	3	88.4454	D	UID	Metapodial
PW110803121	UID	Tooth	0	0	6	5						D	UID	molar
PW110803122	UID	Vertebra	2	1	52	5	1.23	-1	-1	2	72.4421	D	UID	Vertebra
PW110803123	UID	Vertebra	1	0	41	5	1.23	-1	-1	2	72.4421	D	UID	Vertebra
PW110803124	UID	Metapodial	1	0	23	4	1.5	-1	-0.25	3	88.4454	D	UID	Metapodial
PW110803125	Carnivore Daphoenus	Astragalus	1	0	31	4	1.51	-1	-0.83	1	894.109	D	Daphoenus	Astragalus
PW110803126	Oreodont	Tooth	0	0	6	4						D	Oreodont	molar
PW110803127	UID	Vertebra	2	0	45	5	1.23	-1	-1	2	72.4421	D	UID	Vertebra
PW110803128	UID	Phalanx	1	0	24	5	1.23	-0.83	-0.5	2	63.9716	D	UID	Phalanx
PW110803129	UID	Phalanx	1	0	27	4	1.23	-0.83	-0.5	2	63.9716	D	UID	Phalanx
PW110803130	UID	Humerus	0	0	19	4	1.5	-1	-0.25	3	766.379	D	UID	Humerus
PW110803131	UID	Scapula	1	1	13	3	1.69	-0.1	-0.1	5	574.784	D	UID	Scapula
PW110803132	UID	Tibia	2	1	36	4	1.5	-1	-0.25	3	1021.84	D	UID	Tibia
PW110803133	UID	Phalanx	1	0	16.5	5	1.23	-0.83	-0.5	2	63.9716	D	UID	Phalanx
PW110803134	UID	UID	0	0	50							D	UID	UID
PW110803135	UID	Femur	1	0	42	5	1.5	-1	-0.25	3	1468.89	D	UID	Femur
PW110803136	UID	Scaphoid	1	2	35							D	UID	scaphoid
PW110803137	UID	Tibia	2	0	28	4	1.5	-1	-0.25	3	1021.84	D	UID	Tibia
PW110803138	UID	Calcaneum	1	0	11	3	1.37	-1	-0.67	2	63.9716	D	UID	Calcaneum
PW110803139	UID	Femur	1	1	36	5	1.5	-1	-0.25	3	1468.89	D	UID	Femur
PW110803140	UID	UID	1	0	30							D	UID	UID
PW110803141	UID	Humerus	1	0	38	4	1.5	-1	-0.25	3	766.379	D	UID	Humerus
PW110803142	UID	Phalanx	1	0	23	4	1.23	-0.83	-0.5	2	63.9716	D	UID	Phalanx
PW110803143	UID	Phalanx	1	0	27	4	1.23	-0.83	-0.5	2	63.9716	D	UID	Phalanx
PW110803144	UID	Tibia	1	0	23	4	1.5	-1	-0.25	2	63.9716	D	UID	Tibia
PW110803145	UID	Phalanx	1	0	17.5	4	1.23	-0.83	-0.5	2	63.9716	D	UID	Phalanx
PW110803146	Camelid	Tooth			6	4						D	Camelid	molar
PW110803147	Leptomeryx	Jaw w/ teeth	0	0	20	3						D	Leptomeryx	jaw w/ 2 molars (M2+M3?)
PW110803148	UID	Vertebra	1	0	22	4	1.23	-1	-1	2	72.4421	D	UID	Vertebra
PW110803149	UID	UID	1	0	17	4	1.5	-1	-0.25	3	88.4454	D	UID	UID
PW110803150	Hyracodon Rhino	Tibia	2	0	93	4	1.5	-1	-0.25	3	1021.84	D	Rhino	Tibia
PW110803151	UID	Rib	1	0	38.5	4	1.38	-1	-0.1	4	4.54879	D	UID	Rib
PW110803152	UID	Vertebra	1	0	48	5	1.23	-1	-1	2	72.4421	D	UID	Vertebra
PW110803153	UID	Tibia	2	0	60	5	1.5	-1	-0.25	3	1021.84	D	UID	Tibia
PW110803154	UID	Jaw w/ teeth	1	0	44	5	1.93	-1	-0.25	4	894.109	D	UID	Jaw w/ teeth
PW110803155	UID	Vertebra	1	0	53	5	1.23	-1	-1	2	72.4421	D	UID	Vertebra
PW110803156	Leptomeryx	Tooth	0	0	6	3						D	Leptomeryx	molar
PW110803157	UID	Vertebra	1	0	56	5	1.23	-1	-1	2	72.4421	D	UID	Vertebra
PW110803158	UID	Tibia	2	0	68.5	5	1.5	-1	-0.25	3	1021.84	D	UID	Tibia
PW110803159	UID	Sesamoid	1	0	23.5	5	1.32	-1	-0.83	1	58.1311	D	UID	Sesamoid
PW110803160	UID	Ulna	0	0	33	4	1.5	-1	-0.25	3	255.46	D	UID	Ulna
PW110803161	UID	Tibia	2	0	67	5	1.5	-1	-0.25	3	1021.84	D	UID	Tibia
PW110803162	UID	Femur	1	0	27	4	1.5	-1	-0.25	3	1468.89	D	UID	Femur
PW110803163	Leptomeryx	Tooth	0	0	6	3						D	Leptomeryx	molar
PW110803163A	Oreodont	Tooth	0	0	6	4						D	Oreodont	molar w/ one cusp (other broken)
PW110803164	UID	Phalanx	1	1	20	4	1.23	-0.83	-0.5	2	63.9716	D	UID	Phalanx
PW110803165	UID	Metapodial	1	0	22	4	1.5	-1	-0.25	3	1021.84	D	UID	Metapodial
PW110803166	UID	Innominate	0	0	28	3	1.18	-0.33	-0.2	4	319.325	D	UID	Innominate
PW110803167	UID	Tibia	2	1	59	5	1.5	-1	-0.25	3	1021.84	D	UID	Tibia
PW110803168	UID	Humerus	2	1	53	5	1.5	-1	-0.25	3	766.379	D	UID	Humerus
PW110803169	UID	Vertebra	1	0	24	4	1.23	-1	-1	2	72.4421	D	UID	Vertebra
PW110803170	UID	Humerus	1	1	38	5	1.5	-1	-0.25	3	766.379	D	UID	Humerus
PW110803171	UID	Radius	1	0	31.5	5	1.5	-1	-0.25	3	255.46	D	UID	Radius
PW110803172	UID	Metapodial	1	1	25	3	1.5	-1	-0.25	3		D	UID	Metapodial
PW110803173	UID	Scapula	1	1	44	5	1.69	-0.1	-0.1	5	574.784	D	UID	Scapula
PW110803174	UID	Tibia	2	1	38	5	1.5	-1	-0.25	3	1021.84	D	UID	Tibia
PW110803175	UID	UID	1	1	25	5						D	UID	UID
PW110803176	UID	Phalanx	0	0	17	3	1.23	-0.83	-0.5	2	63.9716	D	UID	Phalanx
PW110803177	Hypertragulus	Jaw w/ teeth	1	0	17	3	1.93	-1	-0.25	4	894.109	D	Hypertragulus	Jaw w/ teeth
PW110803178	Mesohippus	Tooth	0	0	14	4						D	Mesohippus	molar
PW110803179	UID	Phalanx	1	0	21.5	3	1.23	-0.83	-0.5	2	63.9716	D	UID	Phalanx
PW110803180	Leptomeryx	Tooth	0	0	6	3						D	Leptomeryx	M3 in jaw
PW110803181	UID	Femur	1	0	13	3	1.5	-1	-0.25	3	1468.89	D	UID	Femur
PW110803182	Archaeotherium	Tooth	0	1	25	5						D	Archaeotherium	molar HUGE
PW110803183	UID	Phalanx	1	0	19	4	1.23	-0.83	-0.5	2	63.9716	D	UID	Phalanx
PW110803184	UID	Innominate	1	0	24	3	1.18	-0.33	-0.2	4	319.325	D	UID	Innominate
PW110803185	UID	Vertebra	1	1	23	5	1.23	-1	-1	2	72.4421	D	UID	Vertebra
PW110803186	UID	Femur	1	0	43	5	1.5	-1	-0.25	3	1468.89	D	UID	Femur
PW110803187	UID	Phalanx	0	0	14	3	1.23	-0.83	-0.5	3	1468.89	D	UID	Phalanx
PW110803188	Carnivore	Phalanx	0	0	6	3	1.23	-0.83	-0.5			D	Carnivore	Phalanx
PW110803189	UID	Vertebra	1	0	25		1.23	-1	-1	2		D	UID	Vertebra
PW110803190	UID	Metapodial	0	1	25	4	1.5	-1	-0.25	3	88.4454	D	UID	Metapodial
PW110803191	Anthracothere	Tooth	0	0	20	4						D	Anthracothere	P4
PW110803192	UID	Metapodial	0	0	24	5	1.5	-1	-0.25	3	88.4454	D	UID	Metapodial
PW110803193	Hyracodon Rhino	Astragalus	0	0	32	4	1.51	-1	-0.83	1	894.109	D	Rhino	Astragalus
PW110803194	UID	Vertebra	1	0	35	4	1.23	-1	-1	2	72.4421	D	UID	Vertebra
PW110803195	UID	Tibia	2	0	24	4	1.5	-1	-0.25	3	1468.89	D	UID	Tibia
PW110803196	UID	Podial	1	0	36	5	1.3	-1	-1	1	58.1311	D	UID	Podial
PW110803197	UID	Vertebra	0	0	16.5	4	1.23	-1	-1	2	72.4421	D	UID	Vertebra
PW110803198	Leptomeryx	Tooth	0	0	6	3						D	Leptomeryx	molar (red)
PW110803199	Leptomeryx	Tooth	0	0	6	3						D	Leptomeryx	molar
PW110803200	UID	Metapodial	1	0	21	5	1.5	-1	-0.25	3	88.4454	D	UID	Metapodial
PW110803201	UID	Femur	2	0	25	3	1.5	-1	-0.25	3		D	UID	femur
PW110803202	UID	Scapula	2	1	35	5	1.69	-0.1	-0.1	5	574.784	D	UID	Scapula
PW110803203	UID	Vertebra	1	0	31	4	1.23	-1	-1	2	72.4421	D	UID	Vertebra
PW110803204	UID	Phalanx	1	0	41	5	1.23	-0.83	-0.5	2	63.9716	D	UID	Phalanx
PW110803205	UID	Vertebra	0	0	35	5	1.23	-1	-1	2	72.4421	D	UID	Vertebra
PW110803206	Leptomeryx	Tooth	0	0	6	3						D	Leptomeryx	molar
PW110803207	Ischyromys	Dentary	0	0	8	1	1.93	-1	-0.25	5	255.46	D	Ischyromys	Dentary
PW110803209	UID	UID	1	0	25	4	1.51	-1	-0.83	1	894.109	D	UID	UID
PW110803211	UID	Femur	1	0	22	5	1.5	-1	-0.25	3	1468.89	D	UID	Femur
PW110803212	UID	Podial	1	0	34	5	1.3	-1	-1	1	58.1311	D	UID	Podial
PW110803214	Leptomeryx	Tooth	0	0	6	3						D	Leptomeryx	molar
PW110803215	UID	Humerus	0	0	7	3	1.5	-1	-0.25	3	766.379	D	UID	Humerus
PW110803216	Leptomeryx	Tooth	0	0	4	3						D	Leptomeryx	molar
PW110803217	Paleolagus	Tooth	0	0	6	2						D	Paleolagus	tooth
PW110803218	Oreodont	Tooth	0	0	13	4						D	Oreodont	Premolar
PW110803219	UID	Humerus	2	0	36	5	1.5	-1	-0.25	3	766.379	D	UID	Humerus
PW110803220	UID	Femur	1	0	33	5	1.5	-1	-0.25	3	1468.89	D	UID	Femur
PW110803221	UID	Vertebra	0	1	24	4	1.23	-1	-1	2	72.4421	D	UID	Vertebra
PW110803222	UID	Vertebra	1	0	25		1.23	-1	-1			D	UID	Vertebra
PW110803223	UID	Ulna	1	0	25		1.5	-1	-0.25			D	UID	Ulna
PW110803224	UID	Podial	1	1	36	5	1.3	-1	-1	1	58.1311	D	UID	Podial
PW110803225	UID	Femur	0	0	22	3	1.5	-1	-0.25	3	1468.89	D	UID	Femur
PW110803226	UID	Tooth	0	0	25	4						D	UID	Tooth
PW110803227	UID	Jaw w/ teeth	1	0	113	5	1.93	-1	-0.25	4	894.109	D	UID	Jaw w/ teeth
PW110803228	Camelid Protoceras	Astragalus	0	0	28	4	1.51	-1	-0.83	1	894.109	D	Protoceras	Astragalus
PW110803229	UID	Femur	0	1	16	4	1.5	-1	-0.25	3	1468.89	D	UID	Femur
PW110803230	UID	Astragalus	0	0	31	5	1.51	-1	-0.83	1	894.109	D	UID	Astragalus
PW110803231	UID	Radius	1	1	38	4	1.5	-1	-0.25	3	255.46	D	UID	Radius
PW110803232	UID	Phalanx	0	0	8	3	1.23	-0.83	-0.5	1	894.109	D	UID	phalanx
PW110803233	UID	UID	0	1	13	4						D	UID	UID
PW110803234	Archaeotherium Entelodont	Tooth	0	0		5						D	Entelodont	molar
PW110803235	UID	Innominate	1	0	54	4	1.18	-0.33	-0.2	4	319.325	D	UID	Innominate
PW110803236	UID	Humerus	0	0	38	5	1.5	-1	-0.25	3	766.379	D	UID	Humerus
PW110803237	UID	Scapula	1	0	60	4	1.69	-0.1	-0.1	5	574.784	D	UID	Scapula
PW110803238	UID	Vertebra	1	0	43	4	1.23	-1	-1	2	72.4421	D	UID	Vertebra
PW110803240	Subhyracodon	Tooth	0	1	25	5						D	Subhyracodon	molar
PW110803241	UID	Astragalus	0	1	28	4	1.51	-1	-0.83	1	894.109	D	UID	Astragalus
PW110803242	UID	Femur	1	1	48	5	1.5	-1	-0.25	3	1468.89	D	UID	Femur
PW110803243	UID	Phalanx	0	0	25		1.23	-0.83	-0.5			D	UID	Phalanx
PW110803244	UID	Phalanx	0	0	23	4	1.23	-0.83	-0.5	2	63.9716	D	UID	Phalanx
PW110803245	Mesohippus	Jaw w/ teeth	0	1	62	4	1.93	-1	-0.25	4	894.109	D	Mesohippus	Jaw w/ teeth
PW110803246	UID	Metapodial	1	0	35.5	5	1.5	-1	-0.25	3	88.4454	D	UID	Metapodial
PW110803247	Mesohippus	Tooth	0	0	6	4						D	Mesohippus	molar
PW110803248	Archaeotherium Entelodont	Jaw w/ teeth	0	1	24	5	1.93	-1	-0.25	4	894.109	D	Entelodont	Jaw w/ teeth
PW110803249	Mesohippus	Tooth	0	0	20	4						D	Mesohippus	molar
PW110803250	UID	Scapula	1	1	78	4	1.69	-0.1	-0.1	5	574.784	D	UID	Scapula
PW110803251	UID	Phalanx	0	0	25		1.23	-0.83	-0.5			D	UID	Phalanx
PW110803252	UID	UID										D	UID	UID
PW110804001	Camelid Protoceras	Tooth	0	0	10	4						A	Protoceras	molar in partial jaw-broken
PW110804002	Mesohippus	Astragalus	1	1	27	4	1.51	-1	-0.83	1	387.645	A	Mesohippus	Astragalus
PW110804003	UID	Calcaneum	1	1	41.5	4	1.37	-1	-0.67	2	323.038	A	UID	Calcaneum
PW110804004(A)	Mesohippus	Jaw w/ teeth	0	0	31.5	4	1.93	-1	-0.25	4	3682.63	A	Mesohippus	Jaw w/ teeth
PW110804004(B)	Mesohippus	Humerus	0	0	24	4	1.5	-1	-0.25	3	323.038	A	Mesohippus	Humerus
PW110804005	UID	Vertebra	0	0	8	3	1.23	-1	-1	2	79.1472	A	UID	Vertebra
PW110804006	UID	Femur	0	0	13	3	1.5	-1	-0.25	3	581.468	A	UID	Femur
PW110804007	UID	Metapodial	0	0	14	5	1.5	-1	-0.25	3	82.0177	A	UID	Metapodial
PW110804008	UID	Tibia	0	0	12	4	1.5	-1	-0.25	3	969.113	A	UID	Tibia
PW110804009	Camelid Protoceras	Jaw w/ teeth	0	0	23	4	1.93	-1	-0.25	4	3682.63	A	Protoceras	Jaw w/ teeth
PW110804010	UID	Metapodial	0	0	19	4	1.5	-1	-0.25	3	82.0177	A	UID	Metapodial
PW110804011	UID	Phalanx	0	0	21	4	1.23	-0.83	-0.5	3	82.0177	A	UID	Phalanx
PW110804012	UID	Femur	0	0	8	2	1.5	-1	-0.25	3	581.468	A	UID	Femur
PW110804013	Paleolagus	Tooth	0	0	6	2						A	Paleolagus	tooth
PW110804014	Hypertragulus	Jaw w/ teeth	0	0	10	3	1.93	-1	-0.25	4	3682.63	A	Hypertragulus	Jaw w/ teeth
PW110804015	UID	Tibia	0	0	13.5	3	1.5	-1	-0.25	3	969.113	A	UID	Tibia
PW110804016	Leptomeryx	Astragalus	0	0	8	3	1.51	-1	-0.83	1	387.645	A	Leptomeryx	Astragalus
PW110804017	Mesohippus	Tooth	0	0	15	4						A	Mesohippus	molar 3 cusps
PW110804018	UID	Jaw w/ teeth	1	0	21	4	1.93	-1	-0.25	4	3682.63	A	UID	Jaw w/ teeth
PW110804019(A)	Mesohippus Large Horse	Jaw w/ teeth	0	0	32	4	1.93	-1	-0.25	4	3682.63	A	Large Horse	Jaw w/ teeth
PW110804019(B)	Mesohippus Large Horse	Jaw w/ teeth	0	0	21	4	1.93	-1	-0.25	4	3682.63	A	Large Horse	Jaw w/ teeth
PW110804019(C)	Mesohippus Large Horse	Jaw w/ teeth	0	0	16	4	1.93	-1	-0.25	4	3682.63	A	Large Horse	Jaw w/ teeth
PW110804020	UID	Phalanx	0	0	9	3	1.23	-0.83	-0.5	2	16.1789	A	UID	Phalanx
PW110804021	UID	Jaw w/ teeth			13	2.5						A	UID	jaw w/ 3 roots
PW110804022	UID	Metapodial	0	0	14	2	1.5	-1	-0.25	3	82.0177	A	UID	Metapodial
PW110804023	Paleolagus	Jaw w/ teeth			13	2	1.93	-1	-0.25	4		A	Paleolagus	jaw w/ teeth L max?
PW110804024	UID	UID	2	0	44	5	1.5	-1	-0.25	3	969.113	A	UID	UID
PW110804025(A)	Hyracodon	Jaw w/ teeth	0	1	41	5	1.93	-1	-0.25	4	3682.63	A	Hyracodon	Jaw w/ teeth
PW110804025(B)	Hyracodon	Jaw w/ teeth	0	1	46	5	1.93	-1	-0.25	4	3682.63	A	Hyracodon	Jaw w/ teeth
PW110804025(C)	Hyracodon	Jaw w/ teeth	0	1	21	5	1.93	-1	-0.25	4	3682.63	A	Hyracodon	Jaw w/ teeth
PW110804026	UID	Incisor	0	0	6	3						A	UID	Incisor
PW110804027	Paleolagus	Maxilla w/ Teeth	0	1	13	2	1.93	-1	-0.25	5	2325.87	A	Paleolagus	Maxilla w/ Teeth
PW110804028	UID	Tooth	0	0	13	4						A	UID	molar-cusps visible
PW110804029	Oreodont	Tooth	0	0	13	4						A	Oreodont	molar
PW110804030	UID	Femur	0	1	39	5	1.5	-1	-0.25	3	581.468	A	UID	Femur
PW110804031	UID	Vertebra	0	0	25	4	1.23	-1	-1	2	79.1472	A	UID	Vertebra
PW110804032	Carnivore (Pseudocynodictis?)	Calcaneum	0	0	15	3	1.37	-1	-0.67	2	323.038	A	Carnivore (Pseudocynodictis?)	Calcaneum
PW110804033	UID	Vertebra	0	0	13	2.5	1.23	-1	-1	2		A	UID	Vertebra
PW110804034(A)	UID	Jaw w/ teeth	0	0	25	4	1.93	-1	-0.25	4	3682.63	A	UID	Jaw w/ teeth
PW110804034(B)	UID	Jaw w/ teeth	0	0	18	4	1.93	-1	-0.25	4	3682.63	A	UID	Jaw w/ teeth
PW110804035	Hyracodon Rhino?	Tooth	0	0	6	4						A	Rhino?	molar fragment
PW110804036(A)	UID	Jaw w/ teeth	2	1	85	5	1.93	-1	-0.25	4	3682.63	A	UID	Jaw w/ teeth
PW110804036(C)	UID	Jaw w/ teeth	2	1	15	5	1.93	-1	-0.25	4	3682.63	A	UID	Jaw w/ teeth
PW110804037	UID	Incisor	0	0	6	4						A	UID	Incisor
PW110804038	UID	Tibia	1	0	17	3	1.5	-1	-0.25	3	969.113	A	UID	Tibia
PW110804039	UID	Vertebra	1	0	7	3	1.23	-1	-1	2	79.1472	A	UID	Vertebra
PW110804040	UID	Vertebra	1	0	6	2	1.23	-1	-1			A	UID	Vertebra
PW110804041	UID	UID	1	0	6	1						A	UID	Jaw
PW110804042	UID	Metapodial	0	0	10	3	1.5	-1	-0.25	3	82.0177	A	UID	Metapodial
PW110804043	Hyracodon Rhino?	Enamel	0	0	20	4						A	Rhino?	enamel shard
PW110804044	Oreodont	Radius	0	1	33	4	1.5	-1	-0.25	3	969.113	A	Oreodont	Radius
PW110804045	UID	Jaw w/ teeth	1	0	25	3						A	UID	jaw w/ molar
PW110804046	UID	Jaw w/ teeth	0	0	24	4	1.93	-1	-0.25	4	3682.63	A	UID	Jaw w/ teeth
PW110804047(A)	UID	Vertebra	1	1	55	5	1.23	-1	-1	2	79.1472	A	UID	Vertebra
PW110804047(B)	UID	Vertebra	1	1	50	5	1.23	-1	-1	2	79.1472	A	UID	Vertebra
PW110804048	UID	Femur	1	2	67	5	1.5	-1	-0.25	3	581.468	A	UID	Femur
PW110804049	UID	Scapula	1	2	27	4	1.69	-0.1	-0.1	5	516.86	A	UID	Scapula
PW110804050	UID	Radius	0	0	10	3	1.5	-1	-0.25	3	969.113	A	UID	Radius
PW110804051	UID	Innominate	1	0	12	3	1.18	-0.33	-0.2	4	129.215	A	UID	Innominate
PW110804052	UID	Humerus	0	1	29	5	1.5	-1	-0.25	3	323.038	A	UID	Humerus
PW110804053	UID	Metapodial	1	0	13	4	1.5	-1	-0.25	3	82.0177	A	UID	Metapodial
PW110804054	UID	Vertebra	1	0	17	3	1.23	-1	-1	2	79.1472	A	UID	Vertebra
PW110804055	Camelid	Jaw w/ teeth	0	0	18	4	1.93	-1	-0.25	4	3682.63	A	Camelid	Jaw w/ teeth
PW110804056	Paleolagus	Jaw w/ teeth	1	0	10	2	1.93	-1	-0.25	4	3682.63	A	Paleolagus	Jaw w/ teeth
PW110804057	UID	Tooth	0	0	25							A	UID	molar chunk missing
PW110804058	Paleolagus	Maxilla w/ Teeth	0	0	7	2	1.93	-1	-0.25	4		A	Paleolagus	L max w/ 2 teeth
PW110804059	UID	Phalanx	0	0	5	3	1.23	-0.83	-0.5	2	16.1789	A	UID	Phalanx
PW110804060	UID	Metapodial	0	0	19	5	1.5	-1	-0.25	3	82.0177	A	UID	Metapodial
PW110804061	Paleolagus	Tooth	0	0	6	2						A	Paleolagus	tooth
PW110804062	UID	Vertebra	0	0	24	4	1.23	-1	-1	2	79.1472	A	UID	Vertebra
PW110804063	Paleolagus	Jaw w/ teeth	0	0	15	2	1.93	-1	-0.25	4	3682.63	A	Paleolagus	Jaw w/ teeth
PW110804064	Leptomeryx	Tooth	0	0	6	3						A	Leptomeryx	tooth
PW110804065	UID	Vertebra	1	2	13	3	1.23	-1	-1	2	79.1472	A	UID	Vertebra
PW110804066	Paleolagus	Maxilla w/ Teeth	0	0	10	2	1.93	-1	-0.25	5	2325.87	A	Paleolagus	Maxilla w/ Teeth
PW110804067	UID	Podial	1	0	11.5	3	1.3	-1	-1	1	10.6922	A	UID	Podial
PW110804068	UID	Innominate	0	0	18	4	1.18	-0.33	-0.2	4	129.215	A	UID	Innominate
PW110804069	UID	Vertebra	1	1	7.5	3	1.23	-1	-1	2	79.1472	A	UID	Vertebra
PW110804070	Hyracodon	Jaw w/ teeth	0	0	35	5	1.93	-1	-0.25	4	3682.63	A	Hyracodon	Jaw w/ teeth
PW110804071	UID	Humerus	0	0	24	5	1.5	-1	-0.25	3	323.038	A	UID	Humerus
PW110804072	UID	Phalanx	0	0	8	3	1.23	-0.83	-0.5	2	16.1789	A	UID	Phalanx
PW110804073	Oreodont	Calcaneum	1	0	38	4	1.37	-1	-0.67	2	323.038	A	Oreodont	Calcaneum
PW110804074	UID	Podial	0	0	22	5	1.3	-1	-1	1	10.6922	A	UID	Podial
PW110804075	Anthracothere Heptacodon	Jaw w/ teeth	0	0	37	5	1.93	-1	-0.25	4	3682.63	A	Heptacodon	Jaw w/ teeth
PW110804076	UID	Tooth	0	0	25	4						A	UID	1 partial molar
PW110804077	Oreodont	Tooth	0	0	8	4						A	Oreodont	molar w/ root
PW110804078	Paleolagus	Jaw w/ teeth	0	0	8	2	1.93	-1	-0.25	4	3682.63	A	Paleolagus	Jaw w/ teeth
PW110804079	Subhyracodon/Metamynodon	Tooth	0	0	25	5						A	Subhyracodon/Metamynodon	partial molar
PW110804080	Paleolagus	Jaw w/ teeth	0	0	13	2	1.93	-1	-0.25	4	3682.63	A	Paleolagus	Jaw w/ teeth
PW110804081	Subhyracodon?	Tooth	0	0	25	5						A	Subhyracodon?	partial molar
PW110804082	Oreodont	Maxilla w/ Teeth	0	0	18	4	1.93	-1	-0.25	5	2325.87	A	Oreodont	Maxilla w/ Teeth
PW110804083	UID	Scapula	1	2	20	3	1.69	-0.1	-0.1	5	516.86	A	UID	Scapula
PW110804084	UID	Phalanx	1	0	9	3	1.23	-0.83	-0.5	2	16.1789	A	UID	Phalanx
PW110804085	UID	Vertebra	0	0	7.5	3	1.23	-1	-1	2	79.1472	A	UID	Vertebra
PW110804086	UID	Rib	0	0	10.5	3	1.38	-1	-0.1	4	581.468	A	UID	Rib
PW110804087	UID	Metapodial	0	0	14	4	1.5	-1	-0.25	3	82.0177	A	UID	Metapodial
PW110804088	UID	Metapodial	1	0	17	5	1.5	-1	-0.25	3	82.0177	A	UID	Metapodial
PW110804089	UID	Tooth	0	0	15	4						A	UID	molar R max
PW110804090	Hyracodon Rhino	Enamel	0	0	25	4						A	Rhino	enamel shard
PW110804091	UID	UID	1	1	30							A	UID	UID
PW110804092	UID	Tibia	2	0	36	4	1.5	-1	-0.25	3	969.113	A	UID	Tibia
PW110804093	Subhyracodon	Enamel	0	0	13	5						A	Subhyracodon	enamel shard
PW110804094	UID	Tooth	0	0	6	3						A	UID	premolar? w/ root and some jaw
PW110804095	Oreodont	Tooth	0	0	25	4						A	Oreodont	molar w/ some L max
PW110804096	Oreodont	Jaw w/ teeth	2	2	37	4	1.93	-1	-0.25	4	3682.63	A	Oreodont	Jaw w/ teeth
PW110804097	UID	Phalanx	0	1	13	3	1.23	-0.83	-0.5	2	16.1789	A	UID	Phalanx
PW110804098	Hyracodon Rhino	Tooth	0	0	25	4						A	Rhino	partial molar
PW110804099	Hyracodon Rhino	Tooth	0		25	4						A	Rhino	premolar w/out enamel
PW110804100	Anthracothere Heptacodon	Tooth			25	5						A	Heptacodon	molar
PW110804101	Ischyromys	Maxilla w/ Teeth	0	1	10	2	1.93	-1	-0.25	5	2325.87	A	Ischromys	Maxilla w/ Teeth
PW110804102	UID	Vertebra	1	0	24	4	1.23	-1	-1	2	79.1472	A	UID	Vertebra
PW110804103	UID	Tooth	0	0	13	3.5						A	UID	premolar
PW110804104	Mesohippus	Tooth	0	0	25	4						A	Mesohippus	molar
PW110804105	Oreodont	Tooth	0	1	25	4						A	Oreodont	molar
PW110804106	UID	Jaw w/ teeth	0	0	13	4	1.93	-1	-0.25	4	3682.63	A	UID	Jaw w/ teeth
PW110804107	Oreodont	Jaw w/ teeth	0	0	20	4	1.93	-1	-0.25	4	3682.63	A	Oreodont	Jaw w/ teeth
PW110804108	UID	Tooth			13	3.5						A	UID	premolar
PW110804109	Subhyracodon	Tooth			35	5						A	Subhyracodon	lower molar (missing part)
PW110804110	UID	Enamel	0	0	20							A	UID	enamel w/ odd pattern
PW110804111	UID	Humerus	1	0	58	4	1.5	-1	-0.25	3	323.038	A	UID	Humerus
PW110804112	UID	Phalanx	0	0	22	3	1.23	-0.83	-0.5	3	581.468	A	UID	Phalanx
PW110804113	Oreodont	Maxilla w/ Teeth	0	0	17.5	4	1.93	-1	-0.25	5	2325.87	A	Oreodont	Maxilla w/ Teeth
PW110804114	UID	Metapodial	0	1	16	3	1.5	-1	-0.25	3	516.86	A	UID	Metapodial
PW110804115	Camelid Protoceras	Astragalus	1	0	24	5	1.51	-1	-0.83	1	387.645	A	Protoceras	Astragalus
PW110804116	UID	Scapula	1	1	32	5	1.69	-0.1	-0.1	5	516.86	A	UID	Scapula
PW110804117	Leptomeryx	Tooth	0	0	13	3						A	Leptomeryx	molar
PW110804118	UID	Astragalus	0	1	22	3	1.51	-1	-0.83	1	387.645	A	UID	Astragalus
PW110804119	UID	Vertebra	0	0	32	5	1.23	-1	-1	2	79.1472	A	UID	Vertebra
PW110804120	UID	Tibia	1	1	44	5	1.5	-1	-0.25	3	969.113	A	UID	Tibia
PW110804121	Oreodont	Jaw w/ teeth	0	0	34	4	1.93	-1	-0.25	4	3682.63	A	Oreodont	Jaw w/ teeth
PW110804122	Perchoerus	Tooth			25	5						A	Perchoerus	molar
PW110804123	Oreodont	Tooth	1	0	25	4						A	Oreodont	molar
PW110804124	UID	Jaw w/ teeth	1	0	72	5	1.93	-1	-0.25	4	3682.63	A	UID	Jaw w/ teeth
PW110805001	UID	Femur	0	0	48	5	1.5	-1	-0.25	3	1175.36	B	UID	Femur
PW110805002	UID	Jaw w/ teeth	1	0	21	4	1.93	-1	-0.25	4	3098.68	B	UID	Jaw w/ teeth
PW110805003	Oreodont	Jaw w/ teeth	1	1	20	4	1.93	-1	-0.25	4	3098.68	B	Oreodont	Jaw w/ teeth
PW110805004	Mesohippus	Astragalus	0	1	26	4	1.51	-1	-0.83	1	427.404	B	Mesohippus	Astragalus
PW110805005	Mesohippus	Tooth	0	0	6	4						B	Mesohippus	crest of molar
PW110805006	Oreodont	Tooth	0	0	13	4						B	Oreodont	molar
PW110805007	Oreodont Merycoidodon	Radius	1	0	30	4	1.5	-1	-0.25	3	854.808	B	Merycoidodon	Radius
PW110805008	UID	Astragalus	1	1	13		1.51	-1	-0.83	1		B	UID	Astragalus
PW110805009	Paleolagus	Tooth	0	0	6	2						B	Paleolagus	tooth
PW110805010	Archaeotherium	Maxilla w/ Teeth	1	0	52	5	1.93	-1	-0.25	5	2564.42	B	Archaeotherium	Maxilla w/ Teeth
PW110805011	UID	Jaw w/ teeth	1	0	13	3	1.93	-1	-0.25	4	3098.68	B	UID	Jaw w/ teeth
PW110805012	Camelid Protoceras	Astragalus	1	1	30	4	1.51	-1	-0.83	1	427.404	B	Protoceras	Astragalus
PW110805013	Oreodont	Tooth	0	0	25	4						B	Oreodont	R lower molar
PW110805014(A)	UID	Jaw w/ teeth	1	1	14	3	1.93	-1	-0.25	4	3098.68	B	UID	Jaw w/ teeth
PW110805014(B)	UID	Jaw w/ teeth	1	1	17	3	1.93	-1	-0.25	4	3098.68	B	UID	Jaw w/ teeth
PW110805015	UID	Tooth	0	0	20	3.5						B	UID	molar
PW110805016	UID	Tooth	1	0	25	4						B	UID	molar
PW110805017	Oreodont	Jaw w/ teeth	0	0	33.5	4	1.93	-1	-0.25	4	3098.68	B	Oreodont	Jaw w/ teeth
PW110805018	Oreodont	Tooth	0	0	15	4						B	Oreodont	broken molar
PW110805019	Oreodont	Tibia	2	0	32	4	1.5	-1	-0.25	3	854.808	B	Oreodont	Tibia
PW110805020	UID	Podial	0	0	18.5	4	1.3	-1	-1	1	17.6832	B	UID	Podial
PW110805021	Mesohippus	Jaw w/ teeth	1	0	17	4	1.93	-1	-0.25	4	3098.68	B	Mesohippus	Jaw w/ teeth
PW110805022	UID	Innominate	2	0	30	4	1.18	-0.33	-0.2	4	106.851	B	UID	Innominate
PW110805023	UID	Jaw w/ teeth	2	1	43.5	4	1.93	-1	-0.25	4	3098.68	B	UID	Jaw w/ teeth
PW110805024(A)	Hyracodon	Jaw w/ teeth	0	0	39	5	1.93	-1	-0.25	4	3098.68	B	Hyracodon	Jaw w/ teeth
PW110805025	UID	Vertebra	2	0	45	5	1.23	-1	-1	2	77.5688	B	UID	Vertebra
PW110805026	UID	Phalanx	2	0	17	4	1.23	-0.83	-0.5	2	22.2978	B	UID	Phalanx
PW110805027	UID	Phalanx	1	0	15	4	1.23	-0.83	-0.5	2	22.2978	B	UID	Phalanx
PW110805028	UID	Metapodial	1	0	12	5	1.5	-1	-0.25	3	123.313	B	UID	Metapodial
PW110805029	UID	Jaw w/ out Teeth	0	1	13							B	UID	Jaw
PW110805031	UID	Vertebra	1	2	28	5	1.23	-1	-1	2	77.5688	B	UID	Vertebra
PW110805032	Hyracodon Rhino	Enamel	0	0	25	4						B	Rhino	5 shards enamel
PW110805033	UID	Femur	0	1	25							B	UID	femoral condyle distal
PW110805034	UID	Enamel	0	0	25							B	UID	enamel
PW110805035	UID	Enamel	0	0	13							B	UID	enamel
PW110805036	Ischyromys	Jaw w/ teeth	0	0	9	2	1.93	-1	-0.25	4	3098.68	B	Ischromys	Jaw w/ teeth
PW110805037	UID	Femur	1	0	26	3	1.5	-1	-0.25	3	1175.36	B	UID	Femur
PW110805038	UID (Mesohippus)	Maxilla w/ Teeth	2	1	36	4	1.93	-1	-0.25	5	2564.42	B	UID (Mesohippus)	Maxilla w/ Teeth
PW110805039	UID	Tibia	1	0	43	4	1.5	-1	-0.25	3	854.808	B	UID	Tibia
PW110805040	UID	Jaw w/ teeth	2	0	38.5	4	1.93	-1	-0.25	4	3098.68	B	UID	Jaw w/ teeth
PW110805041	Carnivore Canid (Hesperocyon?)	Tooth	0	0	7	3						B	Canid (Hesperocyon?)	premolar
PW110805042	UID	UID	1	1	25							B	UID	UID
PW110805043	UID	Vertebra	1	0	34	4	1.23	-1	-1	2	77.5688	B	UID	Vertebra
PW110805044	UID	UID	0	0	15							B	UID	UID
PW110805045	Subhyracodon	Maxilla w/ Teeth	0	0	35	5	1.93	-1	-0.25	5	2564.42	B	Subhyracodon	Maxilla w/ Teeth
PW110805046	UID	Tibia	1	0	53	5	1.5	-1	-0.25	3	854.808	B	UID	Tibia
PW110805047	Oreodont	Skull	0	0	62	3	1.58	-1	-0.4	5	2564.42	B	Oreodont	Skull
PW110805048	UID	Humerus	0	0	14	4	1.5	-1	-0.25	3	320.553	B	UID	Humerus
PW110805049	UID	Metapodial	0	0	23	4	1.5	-1	-0.25	3	123.313	B	UID	Metapodial
PW110805050	UID	Podial	1	0	16.5	4	1.3	-1	-1	1	17.6832	B	UID	Podial
PW110805051	UID	Vertebra	1	1	25	4	1.23	-1	-1	2	77.5688	B	UID	Vertebra
PW110805052	UID	Femur	0	0	13	3	1.5	-1	-0.25	3	1175.36	B	UID	Femur
PW110805053	UID	Humerus	0	0	50	5	1.5	-1	-0.25	3	320.553	B	UID	Humerus
PW110805054	UID	Phalanx	0	0	13	4	1.23	-0.83	-0.5	3	123.313	B	UID	Phalanx
PW110805055	oreodont?	Tooth	0	0	13	4						B	oreodont?	incisor?
PW110805056	UID	head of long bone	1	1	35	3						B	UID	head of long bone
PW110805057	UID	Metapodial	0	0	24	5	1.5	-1	-0.25	3	123.313	B	UID	Metapodial
PW110805058	UID	Vertebra	1	0	20	5	1.23	-1	-1	2	77.5688	B	UID	Vertebra
PW110805059	UID	Metapodial	1	0	16	5	1.5	-1	-0.25	3	123.313	B	UID	Metapodial
PW110805060	UID	Scapula	1	1	38	5	1.69	-0.1	-0.1	5	213.702	B	UID	Scapula
PW110805061	Leptomeryx	Astragalus	0	0	15	3	1.51	-1	-0.83	1	427.404	B	Leptomeryx	Astragalus
PW110805062	Oreodont	Jaw w/ teeth	0	0	19	4	1.93	-1	-0.25	4	3098.68	B	Oreodont	Jaw w/ teeth
PW110805063	UID	Humerus	2	1	25	4	1.5	-1	-0.25	3	320.553	B	UID	Humerus
PW110805064	UID	Metapodial	1	0	20							B	UID	Metapodial
PW110805065	UID	Tooth	0	0	15	4						B	UID	molar (very worn)
PW110805066(A)	UID	Vertebra	1	0	28	4	1.23	-1	-1	2	77.5688	B	UID	Vertebra
PW110805066(AA)	Camelid Poebrotherium	Tibia	1	0	18.5	4	1.5	-1	-0.25	3	854.808	B	Poebrotherium	Tibia
PW110805066(B)	UID	Vertebra	0	0	30	4	1.23	-1	-1	2	77.5688	B	UID	Vertebra
PW110805066(BB)	Camelid Poebrotherium	Tibia	1	0	18.5	4	1.5	-1	-0.25	3	854.808	B	Poebrotherium	Tibia
PW110805066(CC)	Camelid Poebrotherium	Metapodial	1	0	19	4	1.5	-1	-0.25	3	123.313	B	Poebrotherium	Metapodial
PW110805066(DD)	Camelid Poebrotherium	Metapodial	1	0	19	4	1.5	-1	-0.25	3	123.313	B	Poebrotherium	Metapodial
PW110805066(EE)	Camelid Poebrotherium	Metapodial	1	0	19	4	1.5	-1	-0.25	3	123.313	B	Poebrotherium	Metapodial
PW110805066(FF)	Camelid Poebrotherium	Femur	1	0	19.5	4	1.5	-1	-0.25	3	1175.36	B	Poebrotherium	Femur
PW110805066(GG)	Camelid Poebrotherium	Femur	1	0	19.5	4	1.5	-1	-0.25	3	1175.36	B	Poebrotherium	Femur
PW110805066(H)	Camelid Poebrotherium	Jaw w/ teeth	1	0	17	4	1.93	-1	-0.25	4	3098.68	B	Poebrotherium	Jaw w/ teeth
PW110805066(HH)	Camelid Poebrotherium	Femur	1	0	19.5	4	1.5	-1	-0.25	3	1175.36	B	Poebrotherium	Femur
PW110805066(I)	Camelid Poebrotherium	Jaw w/ teeth	1	0	17	4	1.93	-1	-0.25	4	3098.68	B	Poebrotherium	Jaw w/ teeth
PW110805066(II)	Camelid Poebrotherium	Femur	1	0	19.5	4	1.5	-1	-0.25	3	1175.36	B	Poebrotherium	Femur
PW110805066(J)	Camelid Poebrotherium	Jaw w/ teeth	1	0	17	4	1.93	-1	-0.25	4	3098.68	B	Poebrotherium	Jaw w/ teeth
PW110805066(JJ)	Camelid Poebrotherium	Skull	1	0	20	4	1.58	-1	-0.4	5	2564.42	B	Poebrotherium	Skull
PW110805066(K)	Camelid Poebrotherium	Jaw w/ teeth	1	0	17	4	1.93	-1	-0.25	4	3098.68	B	Poebrotherium	Jaw w/ teeth
PW110805066(L)	Camelid Poebrotherium	Jaw w/ teeth	1	0	17	4	1.93	-1	-0.25	4	3098.68	B	Poebrotherium	Jaw w/ teeth
PW110805066(M)	Camelid Poebrotherium	Jaw w/ teeth	1	0	17	4	1.93	-1	-0.25	4	3098.68	B	Poebrotherium	Jaw w/ teeth
PW110805066(N)	Camelid Poebrotherium	Jaw w/ teeth	1	0	17	4	1.93	-1	-0.25	4	3098.68	B	Poebrotherium	Jaw w/ teeth
PW110805066(U)	Camelid Poebrotherium	Vertebra	1	0	18	4	1.23	-1	-1	2	77.5688	B	Poebrotherium	Vertebra
PW110805066(V)	Camelid Poebrotherium	Vertebra	1	0	17.5	4	1.23	-1	-1	2	77.5688	B	Poebrotherium	Vertebra
PW110805066(W)	Camelid Poebrotherium	Vertebra	1	0	19	4	1.23	-1	-1	2	77.5688	B	Poebrotherium	Vertebra
PW110805066(X)	Camelid Poebrotherium	Vertebra	1	0	19.5	4	1.23	-1	-1	2	77.5688	B	Poebrotherium	Vertebra
PW110805066(Y)	Camelid Poebrotherium	Vertebra	1	0	20	4	1.23	-1	-1	2	77.5688	B	Poebrotherium	Vertebra
PW110805066(Z)	Camelid Poebrotherium	Vertebra	1	0	20.5	4	1.23	-1	-1	2	77.5688	B	Poebrotherium	Vertebra
PW110805067	UID	Skull	1	0	30	2	1.58	-1	-0.4	5	2564.42	B	UID	Skull
PW110805068	UID	Skull	1	0	28	2	1.58	-1	-0.4	5	2564.42	B	UID	Skull
PW110805069	UID	Vertebra	1	0	26	4	1.23	-1	-1	2	77.5688	B	UID	Vertebra
PW110805070	UID	Vertebra	0	0	22	4	1.23	-1	-1	2	77.5688	B	UID	Vertebra
PW110805071	Anthracothere Heptacodon	Tooth	0	0	6	5						B	Heptacodon	M3 cap only
PW110805072	Hyracodon	Jaw w/ teeth	0	0	27	5	1.93	-1	-0.25	4	3098.68	B	Hyracodon	Jaw w/ teeth
PW110805073	UID	Tibia	1	0	33	5	1.5	-1	-0.25	3	854.808	B	UID	Tibia
PW110805074	Oreodont	Tooth	1	0	10	4						B	Oreodont	cranial (7 molars, 7 parts w/ root, 6 partial teeth), 6 vert, 2 distal tibia, 3 metapodial, 4 frags of femoral heads, 1 mastoid process?, associated fragments
PW110805074A	Oreodont	Tooth	1	0	10	4						B	Oreodont	cranial (7 molars, 7 parts w/ root, 6 partial teeth), 6 vert, 2 distal tibia, 3 metapodial, 4 frags of femoral heads, 1 mastoid process?, associated fragments
PW110805074AA	Oreodont	Tibia	1	0	20	4						B	Oreodont	cranial (7 molars, 7 parts w/ root, 6 partial teeth), 6 vert, 2 distal tibia, 3 metapodial, 4 frags of femoral heads, 1 mastoid process?, associated fragments
PW110805074B	Oreodont	Tooth	1	0	10	4						B	Oreodont	cranial (7 molars, 7 parts w/ root, 6 partial teeth), 6 vert, 2 distal tibia, 3 metapodial, 4 frags of femoral heads, 1 mastoid process?, associated fragments
PW110805074BB	Oreodont	Metapodial	1	0	30	4						B	Oreodont	cranial (7 molars, 7 parts w/ root, 6 partial teeth), 6 vert, 2 distal tibia, 3 metapodial, 4 frags of femoral heads, 1 mastoid process?, associated fragments
PW110805074C	Oreodont	Tooth	1	0	10	4						B	Oreodont	cranial (7 molars, 7 parts w/ root, 6 partial teeth), 6 vert, 2 distal tibia, 3 metapodial, 4 frags of femoral heads, 1 mastoid process?, associated fragments
PW110805074CC	Oreodont	Metapodial	1	0	20	4						B	Oreodont	cranial (7 molars, 7 parts w/ root, 6 partial teeth), 6 vert, 2 distal tibia, 3 metapodial, 4 frags of femoral heads, 1 mastoid process?, associated fragments
PW110805074D	Oreodont	Tooth	1	0	10	4						B	Oreodont	cranial (7 molars, 7 parts w/ root, 6 partial teeth), 6 vert, 2 distal tibia, 3 metapodial, 4 frags of femoral heads, 1 mastoid process?, associated fragments
PW110805074DD	Oreodont	Metapodial	1	0	20	4						B	Oreodont	cranial (7 molars, 7 parts w/ root, 6 partial teeth), 6 vert, 2 distal tibia, 3 metapodial, 4 frags of femoral heads, 1 mastoid process?, associated fragments
PW110805074E	Oreodont	Tooth	1	0	10	4						B	Oreodont	cranial (7 molars, 7 parts w/ root, 6 partial teeth), 6 vert, 2 distal tibia, 3 metapodial, 4 frags of femoral heads, 1 mastoid process?, associated fragments
PW110805074EE	Oreodont	Femur	1	0	25	4						B	Oreodont	cranial (7 molars, 7 parts w/ root, 6 partial teeth), 6 vert, 2 distal tibia, 3 metapodial, 4 frags of femoral heads, 1 mastoid process?, associated fragments
PW110805074F	Oreodont	Tooth	1	0	10	4						B	Oreodont	cranial (7 molars, 7 parts w/ root, 6 partial teeth), 6 vert, 2 distal tibia, 3 metapodial, 4 frags of femoral heads, 1 mastoid process?, associated fragments
PW110805074FF	Oreodont	Femur	1	0	20	4						B	Oreodont	cranial (7 molars, 7 parts w/ root, 6 partial teeth), 6 vert, 2 distal tibia, 3 metapodial, 4 frags of femoral heads, 1 mastoid process?, associated fragments
PW110805074G	Oreodont	Jaw w/ teeth	1	0	25	25						B	Oreodont	cranial (7 molars, 7 parts w/ root, 6 partial teeth), 6 vert, 2 distal tibia, 3 metapodial, 4 frags of femoral heads, 1 mastoid process?, associated fragments
PW110805074GG	Oreodont	Femur	1	0	10	4						B	Oreodont	cranial (7 molars, 7 parts w/ root, 6 partial teeth), 6 vert, 2 distal tibia, 3 metapodial, 4 frags of femoral heads, 1 mastoid process?, associated fragments
PW110805074H	Oreodont	Jaw w/ teeth	1	0	25	25						B	Oreodont	cranial (7 molars, 7 parts w/ root, 6 partial teeth), 6 vert, 2 distal tibia, 3 metapodial, 4 frags of femoral heads, 1 mastoid process?, associated fragments
PW110805074HH	Oreodont	Femur	1	0	10	4						B	Oreodont	cranial (7 molars, 7 parts w/ root, 6 partial teeth), 6 vert, 2 distal tibia, 3 metapodial, 4 frags of femoral heads, 1 mastoid process?, associated fragments
PW110805074I	Oreodont	Jaw w/ teeth	1	0	25	25						B	Oreodont	cranial (7 molars, 7 parts w/ root, 6 partial teeth), 6 vert, 2 distal tibia, 3 metapodial, 4 frags of femoral heads, 1 mastoid process?, associated fragments
PW110805074II	Oreodont	Skull	1	0	15	4						B	Oreodont	cranial (7 molars, 7 parts w/ root, 6 partial teeth), 6 vert, 2 distal tibia, 3 metapodial, 4 frags of femoral heads, 1 mastoid process?, associated fragments
PW110805074J	Oreodont	Jaw w/ teeth	1	0	25	25						B	Oreodont	cranial (7 molars, 7 parts w/ root, 6 partial teeth), 6 vert, 2 distal tibia, 3 metapodial, 4 frags of femoral heads, 1 mastoid process?, associated fragments
PW110805074K	Oreodont	Jaw w/ teeth	1	0	25	25						B	Oreodont	cranial (7 molars, 7 parts w/ root, 6 partial teeth), 6 vert, 2 distal tibia, 3 metapodial, 4 frags of femoral heads, 1 mastoid process?, associated fragments
PW110805074L	Oreodont	Jaw w/ teeth	1	0	25	25						B	Oreodont	cranial (7 molars, 7 parts w/ root, 6 partial teeth), 6 vert, 2 distal tibia, 3 metapodial, 4 frags of femoral heads, 1 mastoid process?, associated fragments
PW110805074M	Oreodont	Jaw w/ teeth	1	0	25	25						B	Oreodont	cranial (7 molars, 7 parts w/ root, 6 partial teeth), 6 vert, 2 distal tibia, 3 metapodial, 4 frags of femoral heads, 1 mastoid process?, associated fragments
PW110805074N	Oreodont	Vertebra	1	0	20	4						B	Oreodont	cranial (7 molars, 7 parts w/ root, 6 partial teeth), 6 vert, 2 distal tibia, 3 metapodial, 4 frags of femoral heads, 1 mastoid process?, associated fragments
PW110805074O	Oreodont	Vertebra	1	0	20	4						B	Oreodont	cranial (7 molars, 7 parts w/ root, 6 partial teeth), 6 vert, 2 distal tibia, 3 metapodial, 4 frags of femoral heads, 1 mastoid process?, associated fragments
PW110805074P	Oreodont	Vertebra	1	0	20	4						B	Oreodont	cranial (7 molars, 7 parts w/ root, 6 partial teeth), 6 vert, 2 distal tibia, 3 metapodial, 4 frags of femoral heads, 1 mastoid process?, associated fragments
PW110805074Q	Oreodont	Vertebra	1	0	20	4						B	Oreodont	cranial (7 molars, 7 parts w/ root, 6 partial teeth), 6 vert, 2 distal tibia, 3 metapodial, 4 frags of femoral heads, 1 mastoid process?, associated fragments
PW110805074R	Oreodont	Vertebra	1	0	20	4						B	Oreodont	cranial (7 molars, 7 parts w/ root, 6 partial teeth), 6 vert, 2 distal tibia, 3 metapodial, 4 frags of femoral heads, 1 mastoid process?, associated fragments
PW110805074S	Oreodont	Vertebra	1	0	20	4						B	Oreodont	cranial (7 molars, 7 parts w/ root, 6 partial teeth), 6 vert, 2 distal tibia, 3 metapodial, 4 frags of femoral heads, 1 mastoid process?, associated fragments
PW110805074T	Oreodont	Enamel	1	0	25	4						B	Oreodont	cranial (7 molars, 7 parts w/ root, 6 partial teeth), 6 vert, 2 distal tibia, 3 metapodial, 4 frags of femoral heads, 1 mastoid process?, associated fragments
PW110805074U	Oreodont	Enamel	1	0	25	4						B	Oreodont	cranial (7 molars, 7 parts w/ root, 6 partial teeth), 6 vert, 2 distal tibia, 3 metapodial, 4 frags of femoral heads, 1 mastoid process?, associated fragments
PW110805074V	Oreodont	Enamel	1	0	25	4						B	Oreodont	cranial (7 molars, 7 parts w/ root, 6 partial teeth), 6 vert, 2 distal tibia, 3 metapodial, 4 frags of femoral heads, 1 mastoid process?, associated fragments
PW110805074W	Oreodont	Enamel	1	0	25	4						B	Oreodont	cranial (7 molars, 7 parts w/ root, 6 partial teeth), 6 vert, 2 distal tibia, 3 metapodial, 4 frags of femoral heads, 1 mastoid process?, associated fragments
PW110805074X	Oreodont	Enamel	1	0	25	4						B	Oreodont	cranial (7 molars, 7 parts w/ root, 6 partial teeth), 6 vert, 2 distal tibia, 3 metapodial, 4 frags of femoral heads, 1 mastoid process?, associated fragments
PW110805074Y	Oreodont	Enamel	1	0	25	4						B	Oreodont	cranial (7 molars, 7 parts w/ root, 6 partial teeth), 6 vert, 2 distal tibia, 3 metapodial, 4 frags of femoral heads, 1 mastoid process?, associated fragments
PW110805074Z	Oreodont	Tibia	1	0	20	4						B	Oreodont	cranial (7 molars, 7 parts w/ root, 6 partial teeth), 6 vert, 2 distal tibia, 3 metapodial, 4 frags of femoral heads, 1 mastoid process?, associated fragments
PW110805075	UID	Incisor	0	0	6	3						B	UID	Incisor
PW110805076	UID	Metapodial	0	0	13	4	1.5	-1	-0.25	3	123.313	B	UID	Metapodial
PW110805077	UID	Phalanx	1	0	13	3	1.23	-0.83	-0.5	2	22.2978	B	UID	Phalanx
PW110805078	UID	Jaw w/ teeth	1	0	25	3						B	UID	roots w/ jaw
PW110805080	UID	Phalanx	1	1	8	2	1.23	-0.83	-0.5	2	22.2978	B	UID	Phalanx
PW110805081	UID	Phalanx	0	0	13	2	1.23	-0.83	-0.5	2	22.2978	B	UID	Phalanx
PW110805082	UID	Metapodial	0	0	17	3	1.5	-1	-0.25	3	854.808	B	UID	Metapodial
PW110805083	Oreodont	Radius	0	0	25	4	1.5	-1	-0.25	3		B	Oreodont	Radius
PW110805084	Hyracodon Rhino	Enamel	0	0	25	4						B	Rhino	enamel (3 frags-one tooth?)
PW110805085	Hyracodon Rhino	Enamel	0	0	25	4						B	Rhino	enamel frag
PW110805086(A)	Mesohippus	Jaw w/ teeth	0	1	24.5	4	1.93	-1	-0.25	4	3098.68	B	Mesohippus	Jaw w/ teeth
PW110805086(B)	Mesohippus	Jaw w/ teeth	0	1	25	4	1.93	-1	-0.25	4	3098.68	B	Mesohippus	Jaw w/ teeth
PW110805086(C)	Mesohippus	Jaw w/ teeth	0	1	26	4	1.93	-1	-0.25	4	3098.68	B	Mesohippus	Jaw w/ teeth
PW110805087	UID	UID	1	1	18	3	1.69	-0.1	-0.1	5	213.702	B	UID	UID
PW110805088A	UID	Humerus	1	0	75	5						B	UID	Humerus
PW110805088B		Femur	1	0	75	5						B		Femur
PW110805089	UID	Metapodial	1	0	42	4	1.5	-1	-0.25	3	123.313	B	UID	Metapodial
PW110805090	UID	Jaw w/ teeth	1	0	20	3	1.93	-1	-0.25	4	3098.68	B	UID	Jaw w/ teeth
PW110805091	Hyracodon Rhino	Maxilla w/ Teeth	1	1	43	4	1.93	-1	-0.25	5	2564.42	B	Rhino	Maxilla w/ Teeth
PW110805092	UID	Ulna	1	0	23	4	1.5	-1	-0.25	3	1175.36	B	UID	Ulna
PW110805093	UID	UID	1	0	76	4	1.5	-1	-0.25	3	106.851	B	UID	UID
PW110805094	Oreodont	Jaw w/ teeth	2	0	28	4	1.93	-1	-0.25	4	3098.68	B	Oreodont	Jaw w/ teeth
PW110805095	UID	Jaw w/ teeth	1	0	27	4	1.93	-1	-0.25	4	3098.68	B	UID	Jaw w/ teeth
PW110805096	UID	Vertebra	1	0	13	3	1.23	-1	-1	2		B	UID	Vertebra
PW110805097	Oreodont Merycoidodon	Maxilla w/ Teeth	0	0	52	4	1.93	-1	-0.25	5	2564.42	B	Merycoidodon	Maxilla w/ Teeth
PW110805098	UID	Femur	1	1	83	5	1.5	-1	-0.25	3	1175.36	B	UID	Femur
PW110805098C		Vertebra	1	0	75	5						B		Vertebra
PW110805099(A)	Mesohippus	Jaw w/ teeth	1	0	30	4	1.93	-1	-0.25	4	3098.68	B	Mesohippus	Jaw w/ teeth
PW110805099(B)	Mesohippus	Jaw w/ teeth	0	0	26	4	1.93	-1	-0.25	4	3098.68	B	Mesohippus	Jaw w/ teeth
PW110805100	UID	Femur	1	0	46	5	1.5	-1	-0.25	3	1175.36	B	UID	Femur
PW110805101	UID	Vertebra	1	0	43	5	1.23	-1	-1	2	77.5688	B	UID	Vertebra
PW110805102	Oreodont Merycoidodon	Maxilla w/ Teeth	0	0	22	4	1.93	-1	-0.25	5	2564.42	B	Merycoidodon	Maxilla w/ Teeth
PW110805103	UID	Maxilla w/ Teeth	1	1	26	4	1.93	-1	-0.25	5	2564.42	B	UID	Maxilla w/ Teeth
PW110805104	UID	Jaw w/ teeth	2	0	78	5	1.93	-1	-0.25	4	3098.68	B	UID	Jaw w/ teeth
PW110805105	UID	Maxilla w/ Teeth	1	1	14	4	1.93	-1	-0.25	5	2564.42	B	UID	Maxilla w/ Teeth
PW110805106	UID	Skull	1	0	56	5	1.58	-1	-0.4	5	1175.36	B	UID	Skull

## Sheet: Conservative Taxa
Field #	Taxon	Reference Element	Weathering	Abrasion	Size (mm)	Size Category	Density	Flatness	Columnarity	SA:V	%MAU	Site	Field Taxon	Field Element
PW110804016	Leptomeryx	Astragalus	0	0	8	3	1.51	-1	-0.83	1	296.179	A	Leptomeryx	Astragalus
PW110804115	Camelid	Astragalus	1	0	24	5	1.51	-1	-0.83	1	296.179	A	Protoceras	Astragalus
PW110802023	Leptomeryx	Astragalus	0	1	12	3	1.51	-1	-0.83	1	296.179	A	Leptomeryx	Astragalus
PW110804118	UID	Astragalus	0	1	22	3	1.51	-1	-0.83	1	296.179	A	UID	Astragalus
PW110802070	Mesohippus	Astragalus	1	1	27	4	1.51	-1	-0.83	1	296.179	A	Mesohippus	Astragalus
PW110804002	Mesohippus	Astragalus	1	1	27	4	1.51	-1	-0.83	1	296.179	A	Mesohippus	Astragalus
PW110804032	Carnivore	Calcaneum	0	0	15	3	1.37	-1	-0.67	2	296.179	A	Carnivore (Pseudocynodictis?)	Calcaneum
PW110801005	UID	Calcaneum	0	0	10.5	3	1.37	-1	-0.67	2	296.179	A	UID	Calcaneum
PW110802001	Oreodont	Calcaneum	1	0	27	3	1.37	-1	-0.67	2	296.179	A	Oreodont	Calcaneum
PW110804073	Oreodont	Calcaneum	1	0	38	4	1.37	-1	-0.67	2	296.179	A	Oreodont	Calcaneum
PW110802069	UID	Calcaneum	1	1	42.5	5	1.37	-1	-0.67	2	296.179	A	UID	Calcaneum
PW110804003	UID	Calcaneum	1	1	41.5	4	1.37	-1	-0.67	2	296.179	A	UID	Calcaneum
PW110801012	Carnivore	Cranium	1	0	10	3	1.58	-1	-0.4	5	296.179	A	Hesperocyon	Skull
PW110801016	Oreodont	Cranium	1	0	59	4	1.58	-1	-0.4	5	296.179	A	Oreodont	Skull
PW110801020	Oreodont	Cranium	1	0	34.5	4	1.58	-1	-0.4	5	296.179	A	Oreodont	Skull
PW110804006	UID	Femur	0	0	13	3	1.5	-1	-0.25	3	296.179	A	UID	Femur
PW110804012	UID	Femur	0	0	8	2	1.5	-1	-0.25	3	296.179	A	UID	Femur
PW110801025	UID	Femur	0	1	31	5	1.5	-1	-0.25	3	296.179	A	UID	Femur
PW110804030	UID	Femur	0	1	39	5	1.5	-1	-0.25	3	296.179	A	UID	Femur
PW110801007	UID	Femur	0	2	19.5	5	1.5	-1	-0.25	3	296.179	A	UID	Femur
PW110804048	UID	Femur	1	2	67	5	1.5	-1	-0.25	3	296.179	A	UID	Femur
PW110804004(B)	Mesohippus	Humerus	0	0	24	4	1.5	-1	-0.25	3	296.179	A	Mesohippus	Humerus
PW110802014	UID	Humerus	0	0	6	2	1.5	-1	-0.25	3	296.179	A	UID	distal humerus
PW110801023	UID	Humerus	0	0	26	5	1.5	-1	-0.25	3	296.179	A	UID	Humerus
PW110804071	UID	Humerus	0	0	24	5	1.5	-1	-0.25	3	296.179	A	UID	Humerus
PW110804111	UID	Humerus	1	0	58	4	1.5	-1	-0.25	3	296.179	A	UID	Humerus
PW110804052	UID	Humerus	0	1	29	5	1.5	-1	-0.25	3	296.179	A	UID	Humerus
PW110802031	UID	Innominate	0	0	35	5	1.69	-0.1	-0.1	5	197.453	A	UID	Innominate
PW110802044	UID	Innominate	0	0	35.5	5	1.69	-0.1	-0.1	5	197.453	A	UID	Innominate
PW110804068	UID	Innominate	0	0	18	4	1.18	-0.33	-0.2	4	197.453	A	UID	Innominate
PW110804051	UID	Innominate	1	0	12	3	1.18	-0.33	-0.2	4	197.453	A	UID	Innominate
PW110804075	Anthracothere	Jaw w/ teeth	0	0	37	5	1.93	-1	-0.25	4	3800.96	A	Heptacodon	Jaw w/ teeth
PW110804055	Camelid	Jaw w/ teeth	0	0	18	4	1.93	-1	-0.25	4	3800.96	A	Camelid	Jaw w/ teeth
PW110804009	Camelid	Jaw w/ teeth	0	0	23	4	1.93	-1	-0.25	4	3800.96	A	Protoceras	Jaw w/ teeth
PW110802003	Eumys	Jaw w/ teeth	0	0	10	1	1.93	-1	-0.25	4	3800.96	A	Eumys	Jaw w/ teeth
PW110802042	Eumys	Jaw w/ teeth	0	0	12	1	1.93	-1	-0.25	4	3800.96	A	Eumys	Jaw w/ teeth
PW110802015	Hypertragulus	Jaw w/ teeth	0	0		3	1.93	-1	-0.25	4	3800.96	A	Hypertragulus	lower jaw P3/4? Broken caps
PW110804014	Hypertragulus	Jaw w/ teeth	0	0	10	3	1.93	-1	-0.25	4	3800.96	A	Hypertragulus	Jaw w/ teeth
PW110804070	Hyracodon	Jaw w/ teeth	0	0	35	5	1.93	-1	-0.25	4	3800.96	A	Hyracodon	Jaw w/ teeth
PW110802025	Ischyromys	Jaw w/ teeth	0	0	9.5	2	1.93	-1	-0.25	4	3800.96	A	Ischromys	Jaw w/ teeth
PW110801021	Leptomeryx	Jaw w/ teeth	0	0	14	3	1.93	-1	-0.25	4	3800.96	A	Leptomeryx	Jaw w/ teeth
PW110802005	Leptomeryx	Jaw w/ teeth	0	0	10	3	1.93	-1	-0.25	4	3800.96	A	Leptomeryx	Jaw w/ teeth
PW110802055	Leptomeryx	Jaw w/ teeth	0	0	12	3	1.93	-1	-0.25	4	3800.96	A	Leptomeryx	Jaw w/ teeth
PW110804004(A)	Mesohippus	Jaw w/ teeth	0	0	31.5	4	1.93	-1	-0.25	4	3800.96	A	Mesohippus	Jaw w/ teeth
PW110804019(A)	Mesohippus	Jaw w/ teeth	0	0	32	4	1.93	-1	-0.25	4	3800.96	A	Large Horse	Jaw w/ teeth
PW110804019(B)	Mesohippus	Jaw w/ teeth	0	0	21	4	1.93	-1	-0.25	4	3800.96	A	Large Horse	Jaw w/ teeth
PW110804019(C)	Mesohippus	Jaw w/ teeth	0	0	16	4	1.93	-1	-0.25	4	3800.96	A	Large Horse	Jaw w/ teeth
PW110802043	Oreodont	Jaw w/ teeth	0	0	25	4	1.93	-1	-0.25	4	3800.96	A	Oreodont	Jaw w/ teeth
PW110804107	Oreodont	Jaw w/ teeth	0	0	20	4	1.93	-1	-0.25	4	3800.96	A	Oreodont	Jaw w/ teeth
PW110804121	Oreodont	Jaw w/ teeth	0	0	34	4	1.93	-1	-0.25	4	3800.96	A	Oreodont	Jaw w/ teeth
PW110802012	Oreodont	Jaw w/ teeth	0	0	21.5	4	1.93	-1	-0.25	4	3800.96	A	Merycoidodon	Jaw w/ teeth
PW110802004	Paleolagus	Jaw w/ teeth	0	0	15	2	1.93	-1	-0.25	4	3800.96	A	Paleolagus	Jaw w/ teeth
PW110802008	Paleolagus	Jaw w/ teeth	0	0	13	2	1.93	-1	-0.25	4	3800.96	A	Paleolagus	Jaw w/ teeth
PW110802029	Paleolagus	Jaw w/ teeth	0	0	16	2	1.93	-1	-0.25	4	3800.96	A	Paleolagus	Jaw w/ teeth
PW110802047	Paleolagus	Jaw w/ teeth	0	0	13.5	2	1.93	-1	-0.25	4	3800.96	A	Paleolagus	Jaw w/ teeth
PW110804063	Paleolagus	Jaw w/ teeth	0	0	15	2	1.93	-1	-0.25	4	3800.96	A	Paleolagus	Jaw w/ teeth
PW110804078	Paleolagus	Jaw w/ teeth	0	0	8	2	1.93	-1	-0.25	4	3800.96	A	Paleolagus	Jaw w/ teeth
PW110804080	Paleolagus	Jaw w/ teeth	0	0	13	2	1.93	-1	-0.25	4	3800.96	A	Paleolagus	Jaw w/ teeth
PW110801022	UID	Jaw w/ teeth	0	0	43	5	1.93	-1	-0.25	4	3800.96	A	UID	Jaw w/ teeth
PW110802024(A)	UID	Jaw w/ teeth	0	0	10	3	1.93	-1	-0.25	4	3800.96	A	UID	Jaw w/ teeth
PW110802024(B)	UID	Jaw w/ teeth	0	0	10	3	1.93	-1	-0.25	4	3800.96	A	UID	Jaw w/ teeth
PW110804034(A)	UID	Jaw w/ teeth	0	0	25	4	1.93	-1	-0.25	4	3800.96	A	UID	Jaw w/ teeth
PW110804034(B)	UID	Jaw w/ teeth	0	0	18	4	1.93	-1	-0.25	4	3800.96	A	UID	Jaw w/ teeth
PW110804046	UID	Jaw w/ teeth	0	0	24	4	1.93	-1	-0.25	4	3800.96	A	UID	Jaw w/ teeth
PW110804106	UID	Jaw w/ teeth	0	0	13	4	1.93	-1	-0.25	4	3800.96	A	UID	Jaw w/ teeth
PW110801019	Ischyromys	Jaw w/ teeth	1	0	27	2	1.93	-1	-0.25	4	3800.96	A	Ischromys	Jaw w/ teeth
PW110802061(A)	Ischyromys	Jaw w/ teeth	1	0	18	2	1.93	-1	-0.25	4	3800.96	A	Ischromys	Jaw w/ teeth
PW110802061(B)	Ischyromys	Jaw w/ teeth	1	0	12	2	1.93	-1	-0.25	4	3800.96	A	Ischromys	Jaw w/ teeth
PW110802058	Oreodont	Jaw w/ teeth	1	0	37	4	1.93	-1	-0.25	4	3800.96	A	Merycoidodon	Jaw w/ teeth
PW110802059(A)	Paleolagus	Jaw w/ teeth	1	0	18	2	1.93	-1	-0.25	4	3800.96	A	Paleolagus	Jaw w/ teeth
PW110802059(B)	Paleolagus	Jaw w/ teeth	1	0	13	2	1.93	-1	-0.25	4	3800.96	A	Paleolagus	Jaw w/ teeth
PW110804056	Paleolagus	Jaw w/ teeth	1	0	10	2	1.93	-1	-0.25	4	3800.96	A	Paleolagus	Jaw w/ teeth
PW110802030	Rhino	Jaw w/ teeth	1	0	47.5	5	1.93	-1	-0.25	4	3800.96	A	Subhyracodon	Jaw w/ teeth
PW110802011	Stibarus	Jaw w/ teeth	1	0	14.5	4	1.93	-1	-0.25	4	3800.96	A	Stibarus	Jaw w/ teeth
PW110804045	UID	Jaw w/ teeth	1	0	25	3	1.93	-1	-0.25	4	3800.96	A	UID	jaw w/ molar
PW110802054	UID	Jaw w/ teeth	1	0	13.5	2	1.93	-1	-0.25	4	3800.96	A	UID	Jaw w/ teeth
PW110802056	UID	Jaw w/ teeth	1	0	13	4	1.93	-1	-0.25	4	3800.96	A	UID	Jaw w/ teeth
PW110802068	UID	Jaw w/ teeth	1	0	24	3	1.93	-1	-0.25	4	3800.96	A	UID	Jaw w/ teeth
PW110804018	UID	Jaw w/ teeth	1	0	21	4	1.93	-1	-0.25	4	3800.96	A	UID	Jaw w/ teeth
PW110804124	UID	Jaw w/ teeth	1	0	72	5	1.93	-1	-0.25	4	3800.96	A	UID	Jaw w/ teeth
PW110804025(A)	Hyracodon	Jaw w/ teeth	0	1	41	5	1.93	-1	-0.25	4	3800.96	A	Hyracodon	Jaw w/ teeth
PW110804025(B)	Hyracodon	Jaw w/ teeth	0	1	46	5	1.93	-1	-0.25	4	3800.96	A	Hyracodon	Jaw w/ teeth
PW110804025(C)	Hyracodon	Jaw w/ teeth	0	1	21	5	1.93	-1	-0.25	4	3800.96	A	Hyracodon	Jaw w/ teeth
PW110802028	Mesohippus	Jaw w/ teeth	0	1	15	4	1.93	-1	-0.25	4	3800.96	A	Mesohippus	Jaw w/ teeth
PW110802022	Oreodont	Jaw w/ teeth	1	1	41	4	1.93	-1	-0.25	4	3800.96	A	Oreodont	Jaw w/ teeth
PW110802034(A)	Rhino	Jaw w/ teeth	2	1	73	5	1.93	-1	-0.25	4	3800.96	A	Subhyracodon	Jaw w/ teeth
PW110802034(E)	Rhino	Jaw w/ teeth	2	1	54	5	1.93	-1	-0.25	4	3800.96	A	Subhyracodon	Jaw w/ teeth
PW110804036(A)	UID	Jaw w/ teeth	2	1	85	5	1.93	-1	-0.25	4	3800.96	A	UID	Jaw w/ teeth
PW110804036(C)	UID	Jaw w/ teeth	2	1	15	5	1.93	-1	-0.25	4	3800.96	A	UID	Jaw w/ teeth
PW110804096	Oreodont	Jaw w/ teeth	2	2	37	4	1.93	-1	-0.25	4	3800.96	A	Oreodont	Jaw w/ teeth
PW110804023	Paleolagus	Jaw w/ teeth			13	2	1.93	-1	-0.25	4	3800.96	A	Paleolagus	jaw w/ teeth L max?
PW110804021	UID	Jaw w/ teeth			13	2.5	1.93	-1	-0.25	4	3800.96	A	UID	jaw w/ 3 roots
PW110801026	Eumys	Maxilla w/ Teeth	0	0	7	1	1.93	-1	-0.25	5	3800.96	A	Eumys	Maxilla w/ teeth
PW110802046	Ischyromys	Maxilla w/ Teeth	0	0	14.5	2	1.93	-1	-0.25	5	3800.96	A	Ischromys	Maxilla w/ teeth
PW110802038	Ischyromys	Maxilla w/ Teeth	0	0	12	1	1.93	-1	-0.25	5	3800.96	A	Ischyromys	Maxilla w/ teeth
PW110802040	Leptomeryx	Maxilla w/ Teeth	0	0	12	3	1.93	-1	-0.25	5	3800.96	A	Leptomeryx	Maxilla w/ teeth
PW110804082	Oreodont	Maxilla w/ Teeth	0	0	18	4	1.93	-1	-0.25	5	3800.96	A	Oreodont	Maxilla w/ Teeth
PW110804113	Oreodont	Maxilla w/ Teeth	0	0	17.5	4	1.93	-1	-0.25	5	3800.96	A	Oreodont	Maxilla w/ Teeth
PW110804058	Paleolagus	Maxilla w/ Teeth	0	0	7	2	1.93	-1	-0.25	4	3800.96	A	Paleolagus	L max w/ 2 teeth
PW110804066	Paleolagus	Maxilla w/ Teeth	0	0	10	2	1.93	-1	-0.25	5	3800.96	A	Paleolagus	Maxilla w/ Teeth
PW110802009	UID	Maxilla w/ Teeth	0	0	9.5	2	1.93	-1	-0.25	5	3800.96	A	UID	Maxilla w/ teeth
PW110802006(A)	Oreodont	Maxilla w/ Teeth	1	0	36	4	1.93	-1	-0.25	5	3800.96	A	Oreodont	Maxilla w/ teeth
PW110802006(B)	Oreodont	Maxilla w/ Teeth	1	0	7.5	4	1.93	-1	-0.25	5	3800.96	A	Oreodont	Maxilla w/ teeth
PW110802006(C)	Oreodont	Maxilla w/ Teeth	1	0	24	4	1.93	-1	-0.25	5	3800.96	A	Oreodont	Maxilla w/ teeth
PW110802006(D)	Oreodont	Maxilla w/ Teeth	1	0	14	4	1.93	-1	-0.25	5	3800.96	A	Oreodont	Maxilla w/ teeth
PW110802006(E)	Oreodont	Maxilla w/ Teeth	1	0	27	4	1.93	-1	-0.25	5	3800.96	A	Oreodont	Maxilla w/ teeth
PW110804101	Ischyromys	Maxilla w/ Teeth	0	1	10	2	1.93	-1	-0.25	5	3800.96	A	Ischromys	Maxilla w/ Teeth
PW110804027	Paleolagus	Maxilla w/ Teeth	0	1	13	2	1.93	-1	-0.25	5	3800.96	A	Paleolagus	Maxilla w/ Teeth
PW110802057	Leptomeryx	Metapodial	0	0	9	3	1.5	-1	-0.25	3	79.7558	A	Leptomeryx	Metatarsals
PW110802016	UID	Metapodial	0	0	21	4	1.5	-1	-0.25	3	79.7558	A	UID	Metapodial
PW110802045	UID	Metapodial	0	0	7	2	1.5	-1	-0.25	3	79.7558	A	UID	Metapodial
PW110804007	UID	Metapodial	0	0	14	5	1.5	-1	-0.25	3	79.7558	A	UID	Metapodial
PW110804010	UID	Metapodial	0	0	19	4	1.5	-1	-0.25	3	79.7558	A	UID	Metapodial
PW110804022	UID	Metapodial	0	0	14	2	1.5	-1	-0.25	3	79.7558	A	UID	Metapodial
PW110804042	UID	Metapodial	0	0	10	3	1.5	-1	-0.25	3	79.7558	A	UID	Metapodial
PW110804060	UID	Metapodial	0	0	19	5	1.5	-1	-0.25	3	79.7558	A	UID	Metapodial
PW110804087	UID	Metapodial	0	0	14	4	1.5	-1	-0.25	3	79.7558	A	UID	Metapodial
PW110801002	UID	Metapodial	1	0	17	4	1.5	-1	-0.25	3	79.7558	A	UID	Metapodial
PW110804053	UID	Metapodial	1	0	13	4	1.5	-1	-0.25	3	79.7558	A	UID	Metapodial
PW110804088	UID	Metapodial	1	0	17	5	1.5	-1	-0.25	3	79.7558	A	UID	Metapodial
PW110802067	UID	Metapodial	2	0	20	3	1.5	-1	-0.25	3	79.7558	A	UID	proximal metapoidial
PW110804114	UID	Metapodial	0	1	16	3	1.5	-1	-0.25	3	79.7558	A	UID	Metapodial
PW110804011	UID	Phalanx	0	0	21	4	1.23	-0.83	-0.5	2	14.4216	A	UID	Phalanx
PW110804020	UID	Phalanx	0	0	9	3	1.23	-0.83	-0.5	2	14.4216	A	UID	Phalanx
PW110804059	UID	Phalanx	0	0	5	3	1.23	-0.83	-0.5	2	14.4216	A	UID	Phalanx
PW110804072	UID	Phalanx	0	0	8	3	1.23	-0.83	-0.5	2	14.4216	A	UID	Phalanx
PW110804112	UID	Phalanx	0	0	22	3	1.23	-0.83	-0.5	2	14.4216	A	UID	Phalanx
PW110804084	UID	Phalanx	1	0	9	3	1.23	-0.83	-0.5	2	14.4216	A	UID	Phalanx
PW110804097	UID	Phalanx	0	1	13	3	1.23	-0.83	-0.5	2	14.4216	A	UID	Phalanx
PW110804074	UID	Podial	0	0	22	5	1.3	-1	-1	1	8.16932	A	UID	Podial
PW110804067	UID	Podial	1	0	11.5	3	1.3	-1	-1	1	8.16932	A	UID	Podial
PW110804050	UID	Radius	0	0	10	3	1.5	-1	-0.25	3	98.7263	A	UID	Radius
PW110804044	Oreodont	Radius	0	1	33	4	1.5	-1	-0.25	3	98.7263	A	Oreodont	Radius
PW110804086	UID	Rib	0	0	10.5	3	1.38	-1	-0.1	4	3.44835	A	UID	Rib
PW110802002	UID	Scapula	1	0	24	3	1.69	-0.1	-0.1	5	246.816	A	UID	Scapula
PW110802036	UID	Scapula	1	0	27	4	1.69	-0.1	-0.1	5	246.816	A	UID	Scapula
PW110804116	UID	Scapula	1	1	32	5	1.69	-0.1	-0.1	5	246.816	A	UID	Scapula
PW110804049	UID	Scapula	1	2	27	4	1.69	-0.1	-0.1	5	246.816	A	UID	Scapula
PW110804083	UID	Scapula	1	2	20	3	1.69	-0.1	-0.1	5	246.816	A	UID	Scapula
PW110801011	Carnivore	Tibia	0	0	12	3	1.5	-1	-0.25	3	542.994	A	Canid ?Hesperocyon	Tibia
PW110802060	Leptomeryx	Tibia	0	0	11	3	1.5	-1	-0.25	3	542.994	A	Leptomeryx	Tibia
PW110804008	UID	Tibia	0	0	12	4	1.5	-1	-0.25	3	542.994	A	UID	Tibia
PW110804015	UID	Tibia	0	0	13.5	3	1.5	-1	-0.25	3	542.994	A	UID	Tibia
PW110802020	UID	Tibia	1	0	19	4	1.5	-1	-0.25	3	542.994	A	UID	Tibia
PW110802052	UID	Tibia	1	0	52	4	1.5	-1	-0.25	3	542.994	A	UID	Tibia
PW110804038	UID	Tibia	1	0	17	3	1.5	-1	-0.25	3	542.994	A	UID	Tibia
PW110804092	UID	Tibia	2	0	36	4	1.5	-1	-0.25	3	542.994	A	UID	Tibia
PW110802017	UID	Tibia	0	1	26.5	5	1.5	-1	-0.25	3	542.994	A	UID	Tibia
PW110802062	UID	Tibia	1	1	21	4	1.5	-1	-0.25	3	542.994	A	UID	Tibia
PW110804120	UID	Tibia	1	1	44	5	1.5	-1	-0.25	3	542.994	A	UID	Tibia
PW110801014	UID	UID	0	0	13							A	UID	UID
PW110801018	UID	UID	0	0	8							A	UID	UID
PW110804041	UID	UID	1	0	6	1						A	UID	Jaw
PW110804024	UID	UID	2	0	44	5						A	UID	UID
PW110804091	UID	UID	1	1	30							A	UID	UID
PW110802027	UID	Ulna	0	1	13	3	1.5	-1	-0.25	3	49.3631	A	UID	Ulna
PW110801004	UID	Vertebra	0	0	7	2	1.23	-1	-1	2	62.7118	A	UID	Vertebra
PW110802035	UID	Vertebra	0	0	15		1.23	-1	-1	2	62.7118	A	UID	Vertebra
PW110802037	UID	Vertebra	0	0	4	2	1.23	-1	-1	2	62.7118	A	UID	Vertebra
PW110802048	UID	Vertebra	0	0	21	4	1.23	-1	-1	2	62.7118	A	UID	Vertebra
PW110802051	UID	Vertebra	0	0	27	5	1.23	-1	-1	2	62.7118	A	UID	Vertebra
PW110804005	UID	Vertebra	0	0	8	3	1.23	-1	-1	2	62.7118	A	UID	Vertebra
PW110804031	UID	Vertebra	0	0	25	4	1.23	-1	-1	2	62.7118	A	UID	Vertebra
PW110804033	UID	Vertebra	0	0	13	2.5	1.23	-1	-1	2	62.7118	A	UID	Vertebra
PW110804062	UID	Vertebra	0	0	24	4	1.23	-1	-1	2	62.7118	A	UID	Vertebra
PW110804085	UID	Vertebra	0	0	7.5	3	1.23	-1	-1	2	62.7118	A	UID	Vertebra
PW110804119	UID	Vertebra	0	0	32	5	1.23	-1	-1	2	62.7118	A	UID	Vertebra
PW110801015	UID	Vertebra	1	0	11	3	1.23	-1	-1	2	62.7118	A	UID	Vertebra
PW110802007	UID	Vertebra	1	0	14	3	1.23	-1	-1	2	62.7118	A	UID	Vertebra
PW110802010	UID	Vertebra	1	0	27	4	1.23	-1	-1	2	62.7118	A	UID	Vertebra
PW110802018	UID	Vertebra	1	0	28	4	1.23	-1	-1	2	62.7118	A	UID	Vertebra
PW110802050	UID	Vertebra	1	0	11	3	1.23	-1	-1	2	62.7118	A	UID	Vertebra
PW110804039	UID	Vertebra	1	0	7	3	1.23	-1	-1	2	62.7118	A	UID	Vertebra
PW110804040	UID	Vertebra	1	0	6	2	1.23	-1	-1	2	62.7118	A	UID	Vertebra
PW110804054	UID	Vertebra	1	0	17	3	1.23	-1	-1	2	62.7118	A	UID	Vertebra
PW110804102	UID	Vertebra	1	0	24	4	1.23	-1	-1	2	62.7118	A	UID	Vertebra
PW110801003	UID	Vertebra	0	1	13	4	1.23	-1	-1	2	62.7118	A	UID	Vertebra
PW110801024	UID	Vertebra	0	1	39	5	1.23	-1	-1	2	62.7118	A	UID	Vertebra
PW110801028	UID	Vertebra	1	1	17	5	1.23	-1	-1	2	62.7118	A	UID	Vertebra
PW110804047(A)	UID	Vertebra	1	1	55	5	1.23	-1	-1	2	62.7118	A	UID	Vertebra
PW110804047(B)	UID	Vertebra	1	1	50	5	1.23	-1	-1	2	62.7118	A	UID	Vertebra
PW110804069	UID	Vertebra	1	1	7.5	3	1.23	-1	-1	2	62.7118	A	UID	Vertebra
PW110802066	UID	Vertebra	2	1	18	4	1.23	-1	-1	2	62.7118	A	UID	Vertebra
PW110804065	UID	Vertebra	1	2	13	3	1.23	-1	-1	2	62.7118	A	UID	Vertebra
PW110805061	Leptomeryx	Astragalus	0	0	15	3	1.51	-1	-0.83	1	263.761	B	Leptomeryx	Astragalus
PW110805004	Mesohippus	Astragalus	0	1	26	4	1.51	-1	-0.83	1	263.761	B	Mesohippus	Astragalus
PW110805012	Camelid	Astragalus	1	1	30	4	1.51	-1	-0.83	1	263.761	B	Protoceras	Astragalus
PW110805008	UID	Astragalus	1	1	13		1.51	-1	-0.83	1	263.761	B	UID	Astragalus
PW110805047	Oreodont	Cranium	0	0	62	3	1.58	-1	-0.4	5	791.284	B	Oreodont	Skull
PW110805066(JJ)	Camelid	Cranium	1	0	20	4	1.58	-1	-0.4	5	791.284	B	Poebrotherium	Skull
PW110805074II	Oreodont	Cranium	1	0	15	4	1.58	-1	-0.4	5	791.284	B	Oreodont	cranial (7 molars, 7 parts w/ root, 6 partial teeth), 6 vert, 2 distal tibia, 3 metapodial, 4 frags of femoral heads, 1 mastoid process?, associated fragments
PW110805067	UID	Cranium	1	0	30	2	1.58	-1	-0.4	5	791.284	B	UID	Skull
PW110805068	UID	Cranium	1	0	28	2	1.58	-1	-0.4	5	791.284	B	UID	Skull
PW110805106	UID	Cranium	1	0	56	5	1.58	-1	-0.4	5	791.284	B	UID	Skull
PW110805001	UID	Femur	0	0	48	5	1.5	-1	-0.25	3	989.104	B	UID	Femur
PW110805052	UID	Femur	0	0	13	3	1.5	-1	-0.25	3	989.104	B	UID	Femur
PW110805066(FF)	Camelid	Femur	1	0	19.5	4	1.5	-1	-0.25	3	989.104	B	Poebrotherium	Femur
PW110805066(GG)	Camelid	Femur	1	0	19.5	4	1.5	-1	-0.25	3	989.104	B	Poebrotherium	Femur
PW110805066(HH)	Camelid	Femur	1	0	19.5	4	1.5	-1	-0.25	3	989.104	B	Poebrotherium	Femur
PW110805066(II)	Camelid	Femur	1	0	19.5	4	1.5	-1	-0.25	3	989.104	B	Poebrotherium	Femur
PW110805074EE	Oreodont	Femur	1	0	25	4	1.5	-1	-0.25	3	989.104	B	Oreodont	cranial (7 molars, 7 parts w/ root, 6 partial teeth), 6 vert, 2 distal tibia, 3 metapodial, 4 frags of femoral heads, 1 mastoid process?, associated fragments
PW110805074FF	Oreodont	Femur	1	0	20	4	1.5	-1	-0.25	3	989.104	B	Oreodont	cranial (7 molars, 7 parts w/ root, 6 partial teeth), 6 vert, 2 distal tibia, 3 metapodial, 4 frags of femoral heads, 1 mastoid process?, associated fragments
PW110805074GG	Oreodont	Femur	1	0	10	4	1.5	-1	-0.25	3	989.104	B	Oreodont	cranial (7 molars, 7 parts w/ root, 6 partial teeth), 6 vert, 2 distal tibia, 3 metapodial, 4 frags of femoral heads, 1 mastoid process?, associated fragments
PW110805074HH	Oreodont	Femur	1	0	10	4	1.5	-1	-0.25	3	989.104	B	Oreodont	cranial (7 molars, 7 parts w/ root, 6 partial teeth), 6 vert, 2 distal tibia, 3 metapodial, 4 frags of femoral heads, 1 mastoid process?, associated fragments
PW110805037	UID	Femur	1	0	26	3	1.5	-1	-0.25	3	989.104	B	UID	Femur
PW110805100	UID	Femur	1	0	46	5	1.5	-1	-0.25	3	989.104	B	UID	Femur
PW110805088B		Femur	1	0	75	5	1.5	-1	-0.25	3	989.104	B		Femur
PW110805033	UID	Femur	0	1	25		1.5	-1	-0.25	3	989.104	B	UID	femoral condyle distal
PW110805098	UID	Femur	1	1	83	5	1.5	-1	-0.25	3	989.104	B	UID	Femur
PW110805048	UID	Humerus	0	0	14	4	1.5	-1	-0.25	3	263.761	B	UID	Humerus
PW110805053	UID	Humerus	0	0	50	5	1.5	-1	-0.25	3	263.761	B	UID	Humerus
PW110805088A	UID	Humerus	1	0	75	5	1.5	-1	-0.25	3	263.761	B	UID	Humerus
PW110805063	UID	Humerus	2	1	25	4	1.5	-1	-0.25	3	263.761	B	UID	Humerus
PW110805022	UID	Innominate	2	0	30	4	1.18	-0.33	-0.2	4	65.9403	B	UID	Innominate
PW110805029	UID	Jaw w/ out Teeth	0	1	13		1.58	-0.25	-0.25	4	3033.25	B	UID	Jaw
PW110805024(A)	Hyracodon	Jaw w/ teeth	0	0	39	5	1.93	-1	-0.25	4	3033.25	B	Hyracodon	Jaw w/ teeth
PW110805072	Hyracodon	Jaw w/ teeth	0	0	27	5	1.93	-1	-0.25	4	3033.25	B	Hyracodon	Jaw w/ teeth
PW110805036	Ischyromys	Jaw w/ teeth	0	0	9	2	1.93	-1	-0.25	4	3033.25	B	Ischromys	Jaw w/ teeth
PW110805099(B)	Mesohippus	Jaw w/ teeth	0	0	26	4	1.93	-1	-0.25	4	3033.25	B	Mesohippus	Jaw w/ teeth
PW110805017	Oreodont	Jaw w/ teeth	0	0	33.5	4	1.93	-1	-0.25	4	3033.25	B	Oreodont	Jaw w/ teeth
PW110805062	Oreodont	Jaw w/ teeth	0	0	19	4	1.93	-1	-0.25	4	3033.25	B	Oreodont	Jaw w/ teeth
PW110805066(H)	Camelid	Jaw w/ teeth	1	0	17	4	1.93	-1	-0.25	4	3033.25	B	Poebrotherium	Jaw w/ teeth
PW110805066(I)	Camelid	Jaw w/ teeth	1	0	17	4	1.93	-1	-0.25	4	3033.25	B	Poebrotherium	Jaw w/ teeth
PW110805066(J)	Camelid	Jaw w/ teeth	1	0	17	4	1.93	-1	-0.25	4	3033.25	B	Poebrotherium	Jaw w/ teeth
PW110805066(K)	Camelid	Jaw w/ teeth	1	0	17	4	1.93	-1	-0.25	4	3033.25	B	Poebrotherium	Jaw w/ teeth
PW110805066(L)	Camelid	Jaw w/ teeth	1	0	17	4	1.93	-1	-0.25	4	3033.25	B	Poebrotherium	Jaw w/ teeth
PW110805066(M)	Camelid	Jaw w/ teeth	1	0	17	4	1.93	-1	-0.25	4	3033.25	B	Poebrotherium	Jaw w/ teeth
PW110805066(N)	Camelid	Jaw w/ teeth	1	0	17	4	1.93	-1	-0.25	4	3033.25	B	Poebrotherium	Jaw w/ teeth
PW110805021	Mesohippus	Jaw w/ teeth	1	0	17	4	1.93	-1	-0.25	4	3033.25	B	Mesohippus	Jaw w/ teeth
PW110805099(A)	Mesohippus	Jaw w/ teeth	1	0	30	4	1.93	-1	-0.25	4	3033.25	B	Mesohippus	Jaw w/ teeth
PW110805074G	Oreodont	Jaw w/ teeth	1	0	25	25	1.93	-1	-0.25	4	3033.25	B	Oreodont	cranial (7 molars, 7 parts w/ root, 6 partial teeth), 6 vert, 2 distal tibia, 3 metapodial, 4 frags of femoral heads, 1 mastoid process?, associated fragments
PW110805074H	Oreodont	Jaw w/ teeth	1	0	25	25	1.93	-1	-0.25	4	3033.25	B	Oreodont	cranial (7 molars, 7 parts w/ root, 6 partial teeth), 6 vert, 2 distal tibia, 3 metapodial, 4 frags of femoral heads, 1 mastoid process?, associated fragments
PW110805074I	Oreodont	Jaw w/ teeth	1	0	25	25	1.93	-1	-0.25	4	3033.25	B	Oreodont	cranial (7 molars, 7 parts w/ root, 6 partial teeth), 6 vert, 2 distal tibia, 3 metapodial, 4 frags of femoral heads, 1 mastoid process?, associated fragments
PW110805074J	Oreodont	Jaw w/ teeth	1	0	25	25	1.93	-1	-0.25	4	3033.25	B	Oreodont	cranial (7 molars, 7 parts w/ root, 6 partial teeth), 6 vert, 2 distal tibia, 3 metapodial, 4 frags of femoral heads, 1 mastoid process?, associated fragments
PW110805074K	Oreodont	Jaw w/ teeth	1	0	25	25	1.93	-1	-0.25	4	3033.25	B	Oreodont	cranial (7 molars, 7 parts w/ root, 6 partial teeth), 6 vert, 2 distal tibia, 3 metapodial, 4 frags of femoral heads, 1 mastoid process?, associated fragments
PW110805074L	Oreodont	Jaw w/ teeth	1	0	25	25	1.93	-1	-0.25	4	3033.25	B	Oreodont	cranial (7 molars, 7 parts w/ root, 6 partial teeth), 6 vert, 2 distal tibia, 3 metapodial, 4 frags of femoral heads, 1 mastoid process?, associated fragments
PW110805074M	Oreodont	Jaw w/ teeth	1	0	25	25	1.93	-1	-0.25	4	3033.25	B	Oreodont	cranial (7 molars, 7 parts w/ root, 6 partial teeth), 6 vert, 2 distal tibia, 3 metapodial, 4 frags of femoral heads, 1 mastoid process?, associated fragments
PW110805002	UID	Jaw w/ teeth	1	0	21	4	1.93	-1	-0.25	4	3033.25	B	UID	Jaw w/ teeth
PW110805011	UID	Jaw w/ teeth	1	0	13	3	1.93	-1	-0.25	4	3033.25	B	UID	Jaw w/ teeth
PW110805090	UID	Jaw w/ teeth	1	0	20	3	1.93	-1	-0.25	4	3033.25	B	UID	Jaw w/ teeth
PW110805095	UID	Jaw w/ teeth	1	0	27	4	1.93	-1	-0.25	4	3033.25	B	UID	Jaw w/ teeth
PW110805078	UID	Jaw w/ teeth	1	0	25	3	1.93	-1	-0.25	4	3033.25	B	UID	roots w/ jaw
PW110805094	Oreodont	Jaw w/ teeth	2	0	28	4	1.93	-1	-0.25	4	3033.25	B	Oreodont	Jaw w/ teeth
PW110805040	UID	Jaw w/ teeth	2	0	38.5	4	1.93	-1	-0.25	4	3033.25	B	UID	Jaw w/ teeth
PW110805104	UID	Jaw w/ teeth	2	0	78	5	1.93	-1	-0.25	4	3033.25	B	UID	Jaw w/ teeth
PW110805086(A)	Mesohippus	Jaw w/ teeth	0	1	24.5	4	1.93	-1	-0.25	4	3033.25	B	Mesohippus	Jaw w/ teeth
PW110805086(B)	Mesohippus	Jaw w/ teeth	0	1	25	4	1.93	-1	-0.25	4	3033.25	B	Mesohippus	Jaw w/ teeth
PW110805086(C)	Mesohippus	Jaw w/ teeth	0	1	26	4	1.93	-1	-0.25	4	3033.25	B	Mesohippus	Jaw w/ teeth
PW110805003	Oreodont	Jaw w/ teeth	1	1	20	4	1.93	-1	-0.25	4	3033.25	B	Oreodont	Jaw w/ teeth
PW110805014(A)	UID	Jaw w/ teeth	1	1	14	3	1.93	-1	-0.25	4	3033.25	B	UID	Jaw w/ teeth
PW110805014(B)	UID	Jaw w/ teeth	1	1	17	3	1.93	-1	-0.25	4	3033.25	B	UID	Jaw w/ teeth
PW110805023	UID	Jaw w/ teeth	2	1	43.5	4	1.93	-1	-0.25	4	3033.25	B	UID	Jaw w/ teeth
PW110805097	Oreodont	Maxilla w/ Teeth	0	0	52	4	1.93	-1	-0.25	5	3033.25	B	Merycoidodon	Maxilla w/ Teeth
PW110805102	Oreodont	Maxilla w/ Teeth	0	0	22	4	1.93	-1	-0.25	5	3033.25	B	Merycoidodon	Maxilla w/ Teeth
PW110805045	Rhino	Maxilla w/ Teeth	0	0	35	5	1.93	-1	-0.25	5	3033.25	B	Subhyracodon	Maxilla w/ Teeth
PW110805010	Archaeotherium	Maxilla w/ Teeth	1	0	52	5	1.93	-1	-0.25	5	3033.25	B	Archaeotherium	Maxilla w/ Teeth
PW110805091	Rhino	Maxilla w/ Teeth	1	1	43	4	1.93	-1	-0.25	5	3033.25	B	Rhino	Maxilla w/ Teeth
PW110805103	UID	Maxilla w/ Teeth	1	1	26	4	1.93	-1	-0.25	5	3033.25	B	UID	Maxilla w/ Teeth
PW110805105	UID	Maxilla w/ Teeth	1	1	14	4	1.93	-1	-0.25	5	3033.25	B	UID	Maxilla w/ Teeth
PW110805038	UID	Maxilla w/ Teeth	2	1	36	4	1.93	-1	-0.25	5	3033.25	B	UID (Mesohippus)	Maxilla w/ Teeth
PW110805049	UID	Metapodial	0	0	23	4	1.5	-1	-0.25	3	106.539	B	UID	Metapodial
PW110805057	UID	Metapodial	0	0	24	5	1.5	-1	-0.25	3	106.539	B	UID	Metapodial
PW110805076	UID	Metapodial	0	0	13	4	1.5	-1	-0.25	3	106.539	B	UID	Metapodial
PW110805082	UID	Metapodial	0	0	17	3	1.5	-1	-0.25	3	106.539	B	UID	Metapodial
PW110805066(CC)	Camelid	Metapodial	1	0	19	4	1.5	-1	-0.25	3	106.539	B	Poebrotherium	Metapodial
PW110805066(DD)	Camelid	Metapodial	1	0	19	4	1.5	-1	-0.25	3	106.539	B	Poebrotherium	Metapodial
PW110805066(EE)	Camelid	Metapodial	1	0	19	4	1.5	-1	-0.25	3	106.539	B	Poebrotherium	Metapodial
PW110805074BB	Oreodont	Metapodial	1	0	30	4	1.5	-1	-0.25	3	106.539	B	Oreodont	cranial (7 molars, 7 parts w/ root, 6 partial teeth), 6 vert, 2 distal tibia, 3 metapodial, 4 frags of femoral heads, 1 mastoid process?, associated fragments
PW110805074CC	Oreodont	Metapodial	1	0	20	4	1.5	-1	-0.25	3	106.539	B	Oreodont	cranial (7 molars, 7 parts w/ root, 6 partial teeth), 6 vert, 2 distal tibia, 3 metapodial, 4 frags of femoral heads, 1 mastoid process?, associated fragments
PW110805074DD	Oreodont	Metapodial	1	0	20	4	1.5	-1	-0.25	3	106.539	B	Oreodont	cranial (7 molars, 7 parts w/ root, 6 partial teeth), 6 vert, 2 distal tibia, 3 metapodial, 4 frags of femoral heads, 1 mastoid process?, associated fragments
PW110805028	UID	Metapodial	1	0	12	5	1.5	-1	-0.25	3	106.539	B	UID	Metapodial
PW110805059	UID	Metapodial	1	0	16	5	1.5	-1	-0.25	3	106.539	B	UID	Metapodial
PW110805064	UID	Metapodial	1	0	20		1.5	-1	-0.25	3	106.539	B	UID	Metapodial
PW110805089	UID	Metapodial	1	0	42	4	1.5	-1	-0.25	3	106.539	B	UID	Metapodial
PW110805054	UID	Phalanx	0	0	13	4	1.23	-0.83	-0.5	2	16.5126	B	UID	Phalanx
PW110805081	UID	Phalanx	0	0	13	2	1.23	-0.83	-0.5	2	16.5126	B	UID	Phalanx
PW110805027	UID	Phalanx	1	0	15	4	1.23	-0.83	-0.5	2	16.5126	B	UID	Phalanx
PW110805077	UID	Phalanx	1	0	13	3	1.23	-0.83	-0.5	2	16.5126	B	UID	Phalanx
PW110805026	UID	Phalanx	2	0	17	4	1.23	-0.83	-0.5	2	16.5126	B	UID	Phalanx
PW110805080	UID	Phalanx	1	1	8	2	1.23	-0.83	-0.5	2	16.5126	B	UID	Phalanx
PW110805020	UID	Podial	0	0	18.5	4	1.3	-1	-1	1	10.9128	B	UID	Podial
PW110805050	UID	Podial	1	0	16.5	4	1.3	-1	-1	1	10.9128	B	UID	Podial
PW110805083	Oreodont	Radius	0	0	25	4	1.5	-1	-0.25	3	131.881	B	Oreodont	Radius
PW110805007	Oreodont	Radius	1	0	30	4	1.5	-1	-0.25	3	131.881	B	Merycoidodon	Radius
PW110805060	UID	Scapula	1	1	38	5	1.69	-0.1	-0.1	5	65.9403	B	UID	Scapula
PW110805066(AA)	Camelid	Tibia	1	0	18.5	4	1.5	-1	-0.25	3	527.522	B	Poebrotherium	Tibia
PW110805066(BB)	Camelid	Tibia	1	0	18.5	4	1.5	-1	-0.25	3	527.522	B	Poebrotherium	Tibia
PW110805074Z	Oreodont	Tibia	1	0	20	4	1.5	-1	-0.25	3	527.522	B	Oreodont	cranial (7 molars, 7 parts w/ root, 6 partial teeth), 6 vert, 2 distal tibia, 3 metapodial, 4 frags of femoral heads, 1 mastoid process?, associated fragments
PW110805074AA	Oreodont	Tibia	1	0	20	4	1.5	-1	-0.25	3	527.522	B	Oreodont	cranial (7 molars, 7 parts w/ root, 6 partial teeth), 6 vert, 2 distal tibia, 3 metapodial, 4 frags of femoral heads, 1 mastoid process?, associated fragments
PW110805039	UID	Tibia	1	0	43	4	1.5	-1	-0.25	3	527.522	B	UID	Tibia
PW110805046	UID	Tibia	1	0	53	5	1.5	-1	-0.25	3	527.522	B	UID	Tibia
PW110805073	UID	Tibia	1	0	33	5	1.5	-1	-0.25	3	527.522	B	UID	Tibia
PW110805019	Oreodont	Tibia	2	0	32	4	1.5	-1	-0.25	3	527.522	B	Oreodont	Tibia
PW110805044	UID	UID	0	0	15							B	UID	UID
PW110805093	UID	UID	1	0	76	4						B	UID	UID
PW110805042	UID	UID	1	1	25							B	UID	UID
PW110805087	UID	UID	1	1	18	3						B	UID	UID
PW110805092	UID	Ulna	1	0	23	4	1.5	-1	-0.25	3	71.8043	B	UID	Ulna
PW110805066(B)	UID	Vertebra	0	0	30	4	1.23	-1	-1	2	71.8043	B	UID	Vertebra
PW110805070	UID	Vertebra	0	0	22	4	1.23	-1	-1	2	71.8043	B	UID	Vertebra
PW110805066(U)	Camelid	Vertebra	1	0	18	4	1.23	-1	-1	2	71.8043	B	Poebrotherium	Vertebra
PW110805066(V)	Camelid	Vertebra	1	0	17.5	4	1.23	-1	-1	2	71.8043	B	Poebrotherium	Vertebra
PW110805066(W)	Camelid	Vertebra	1	0	19	4	1.23	-1	-1	2	71.8043	B	Poebrotherium	Vertebra
PW110805066(X)	Camelid	Vertebra	1	0	19.5	4	1.23	-1	-1	2	71.8043	B	Poebrotherium	Vertebra
PW110805066(Y)	Camelid	Vertebra	1	0	20	4	1.23	-1	-1	2	71.8043	B	Poebrotherium	Vertebra
PW110805066(Z)	Camelid	Vertebra	1	0	20.5	4	1.23	-1	-1	2	71.8043	B	Poebrotherium	Vertebra
PW110805074N	Oreodont	Vertebra	1	0	20	4	1.23	-1	-1	2	71.8043	B	Oreodont	cranial (7 molars, 7 parts w/ root, 6 partial teeth), 6 vert, 2 distal tibia, 3 metapodial, 4 frags of femoral heads, 1 mastoid process?, associated fragments
PW110805074O	Oreodont	Vertebra	1	0	20	4	1.23	-1	-1	2	71.8043	B	Oreodont	cranial (7 molars, 7 parts w/ root, 6 partial teeth), 6 vert, 2 distal tibia, 3 metapodial, 4 frags of femoral heads, 1 mastoid process?, associated fragments
PW110805074P	Oreodont	Vertebra	1	0	20	4	1.23	-1	-1	2	71.8043	B	Oreodont	cranial (7 molars, 7 parts w/ root, 6 partial teeth), 6 vert, 2 distal tibia, 3 metapodial, 4 frags of femoral heads, 1 mastoid process?, associated fragments
PW110805074Q	Oreodont	Vertebra	1	0	20	4	1.23	-1	-1	2	71.8043	B	Oreodont	cranial (7 molars, 7 parts w/ root, 6 partial teeth), 6 vert, 2 distal tibia, 3 metapodial, 4 frags of femoral heads, 1 mastoid process?, associated fragments
PW110805074R	Oreodont	Vertebra	1	0	20	4	1.23	-1	-1	2	71.8043	B	Oreodont	cranial (7 molars, 7 parts w/ root, 6 partial teeth), 6 vert, 2 distal tibia, 3 metapodial, 4 frags of femoral heads, 1 mastoid process?, associated fragments
PW110805074S	Oreodont	Vertebra	1	0	20	4	1.23	-1	-1	2	71.8043	B	Oreodont	cranial (7 molars, 7 parts w/ root, 6 partial teeth), 6 vert, 2 distal tibia, 3 metapodial, 4 frags of femoral heads, 1 mastoid process?, associated fragments
PW110805043	UID	Vertebra	1	0	34	4	1.23	-1	-1	2	71.8043	B	UID	Vertebra
PW110805058	UID	Vertebra	1	0	20	5	1.23	-1	-1	2	71.8043	B	UID	Vertebra
PW110805066(A)	UID	Vertebra	1	0	28	4	1.23	-1	-1	2	71.8043	B	UID	Vertebra
PW110805069	UID	Vertebra	1	0	26	4	1.23	-1	-1	2	71.8043	B	UID	Vertebra
PW110805096	UID	Vertebra	1	0	13	3	1.23	-1	-1	2	71.8043	B	UID	Vertebra
PW110805101	UID	Vertebra	1	0	43	5	1.23	-1	-1	2	71.8043	B	UID	Vertebra
PW110805025	UID	Vertebra	2	0	45	5	1.23	-1	-1	2	71.8043	B	UID	Vertebra
PW110805098C		Vertebra	1	0	75	5	1.23	-1	-1	2	71.8043	B		Vertebra
PW110805051	UID	Vertebra	1	1	25	4	1.23	-1	-1	2	71.8043	B	UID	Vertebra
PW110805031	UID	Vertebra	1	2	28	5	1.23	-1	-1	2	71.8043	B	UID	Vertebra
JM110805074	UID	Astragalus	0	0	15		1.51	-1	-0.83	1	52.9102	C	UID	Astragalus
JM110805185	UID	Astragalus	0	0	12		1.51	-1	-0.83	1	52.9102	C	UID	Astragalus
JM110805066	UID	Calcaneum	0	0	23		1.37	-1	-0.67	2	476.192	C	UID	Calcaneum
JM110805174	UID	Calcaneum	0	0	13		1.37	-1	-0.67	2	476.192	C	UID	Calcaneum
JM110805202	UID	Calcaneum	1	0	24		1.37	-1	-0.67	2	476.192	C	UID	Calcaneum
JM110805182	UID	Calcaneum	2	0	34		1.37	-1	-0.67	2	476.192	C	UID	Calcaneum
JM110805178	UID	Calcaneum	0	1	9		1.37	-1	-0.67	2	476.192	C	UID	Calcaneum
JM110805146	Hyracodon	Calcaneum	1	1	29	5	1.37	-1	-0.67	2	476.192	C	Hyracodon	Calcaneum
JM110805008	UID	Calcaneum	1	1	28		1.37	-1	-0.67	2	476.192	C	UID	Calcaneum
JM110805083	UID	Calcaneum	1	1	22		1.37	-1	-0.67	2	476.192	C	UID	Calcaneum
JM110805030	UID	Calcaneum	2	1	26		1.37	-1	-0.67	2	476.192	C	UID	Calcaneum
JM110805016	Oreodont	Cranium	0	0	25	4	1.58	-1	-0.4	5	740.743	C	Oreodont	Skull
JM110805021	UID	Cranium	0	0	28		1.58	-1	-0.4	5	740.743	C	UID	Skull
JM110805134	UID	Cranium	0	0	12		1.58	-1	-0.4	5	740.743	C	UID	Skull
JM110805189	UID	Cranium	0	0	13		1.58	-1	-0.4	5	740.743	C	UID	Skull
JM110805048	UID	Cranium	1	0	23		1.58	-1	-0.4	5	740.743	C	UID	Skull
JM110805166	UID	Cranium	1	0	15		1.58	-1	-0.4	5	740.743	C	UID	Skull
JM110805077	UID	Cranium	0	1	22		1.58	-1	-0.4	5	740.743	C	UID	Skull
JM110805018	UID	Femur	0	0	9		1.5	-1	-0.25	3	52.9102	C	UID	Femur
JM110805156	UID	Femur	0	0	14		1.5	-1	-0.25	3	52.9102	C	UID	Femur
JM110805003	UID	Femur	0	1	10		1.5	-1	-0.25	3	52.9102	C	UID	Femur
JM110805065	UID	Femur	0	1	13	5	1.5	-1	-0.25	3	52.9102	C	UID	Femur
JM110805011	Oreodont	Femur	2	1	5	4	1.5	-1	-0.25	3	52.9102	C	Merycoidodon	Femur
JM110805142	UID	Fibula	1	1	12		1.5	-1	-0.25	4	52.9102	C	UID	Fibula
JM110805128	Carnivore	Humerus	0	0	6	3	1.5	-1	-0.25	3	317.461	C	Nimravid	Humerus
JM110805200	UID	Humerus	0	0	26		1.5	-1	-0.25	3	317.461	C	UID	Humerus
JM110805059	UID	Humerus	1	0	116		1.5	-1	-0.25	3	317.461	C	UID	Humerus
JM110805193	UID	Humerus	1	0	23		1.5	-1	-0.25	3	317.461	C	UID	Humerus
JM110805024	Oreodont	Humerus	2	0	70	4	1.5	-1	-0.25	3	317.461	C	Oreodont	Humerus
JM110805168	UID	Humerus	2	2	24		1.5	-1	-0.25	3	317.461	C	UID	Humerus
JM110805196	UID	Innominate	1	0	30		1.18	-0.33	-0.2	4	158.731	C	UID	Innominate
JM110805197	UID	Innominate	1	0	32		1.18	-0.33	-0.2	4	158.731	C	UID	Innominate
JM110805187	UID	Innominate	0	1	38		1.18	-0.33	-0.2	4	158.731	C	UID	Innominate
JM110805043	UID	Jaw w/ out Teeth	0	1	10		1.58	-0.25	-0.25	4	846.563	C	UID	Jaw w/ out Teeth
JM110805089	Carnivore	Jaw w/ teeth	0	0	13	3	1.93	-1	-0.25	4	846.563	C	Hesperocyon	Jaw w/ teeth
JM110805007	Eumys	Jaw w/ teeth	0	0	5	1	1.93	-1	-0.25	4	846.563	C	Eumys	Jaw w/ teeth
JM110805176	Eumys	Jaw w/ teeth	0	0	10	1	1.93	-1	-0.25	4	846.563	C	Eumys	Jaw w/ teeth
JM110805184	Leptomeryx	Jaw w/ teeth	0	0	11	3	1.93	-1	-0.25	4	846.563	C	Leptomeryx	Jaw w/ teeth
JM110805175	Oreodont	Jaw w/ teeth	0	0	11	4	1.93	-1	-0.25	4	846.563	C	Leptochoerid	Jaw w/ teeth
JM110805154	Paleolagus	Jaw w/ teeth	0	0	13	2	1.93	-1	-0.25	4	846.563	C	Paleolagus	Jaw w/ teeth
JM110805033	Camelid	Jaw w/ teeth	1	0	16	4	1.93	-1	-0.25	4	846.563	C	Camelid	Jaw w/ Teeth
JM110805009	Eumys	Jaw w/ teeth	1	0	15	1	1.93	-1	-0.25	4	846.563	C	Eumys	Jaw w/ teeth
JM110805183	Leptomeryx	Jaw w/ teeth	1	0	11	3	1.93	-1	-0.25	4	846.563	C	Leptomeryx	Jaw w/ teeth
JM110805161	Camelid	Jaw w/ teeth	2	0	120	4	1.93	-1	-0.25	4	846.563	C	Poebrotherium	Jaw w/ teeth
JM110805149	Leptomeryx	Jaw w/ teeth	1	2	14	3	1.93	-1	-0.25	4	846.563	C	Leptomeryx	Jaw w/ teeth
JM110805015	UID	Jaw w/ teeth	3	2	27		1.93	-1	-0.25	4	846.563	C	UID	Jaw w/ teeth
JM110805040	UID	Jaw w/ teeth	3	2	25		1.93	-1	-0.25	4	846.563	C	UID	Jaw w/ teeth
JM110805108	Leptomeryx	Maxilla w/ Teeth	0	0	12	3	1.93	-1	-0.25	5	846.563	C	Leptomeryx	Maxilla w/ Teeth
JM110805020	Paleolagus	Maxilla w/ Teeth	0	0	6	2	1.93	-1	-0.25	5	846.563	C	Paleolagus	Maxilla w/ Teeth
JM110805046	UID	Metapodial	0	0	7		1.5	-1	-0.25	3	128.23	C	UID	Metapodial
JM110805102	UID	Metapodial	0	0	28		1.5	-1	-0.25	3	128.23	C	UID	Metapodial
JM110805103	UID	Metapodial	0	0	21		1.5	-1	-0.25	3	128.23	C	UID	Metapodial
JM110805110	UID	Metapodial	0	0	15		1.5	-1	-0.25	3	128.23	C	UID	Metapodial
JM110805111	UID	Metapodial	0	0	12		1.5	-1	-0.25	3	128.23	C	UID	Metapodial
JM110805127	UID	Metapodial	0	0	13		1.5	-1	-0.25	3	128.23	C	UID	Metapodial
JM110805135	UID	Metapodial	0	0	12		1.5	-1	-0.25	3	128.23	C	UID	Metapodial
JM110805140	UID	Metapodial	0	0	28		1.5	-1	-0.25	3	128.23	C	UID	Metapodial
JM110805180	UID	Metapodial	0	0	11		1.5	-1	-0.25	3	128.23	C	UID	Metapodial
JM110805203	UID	Metapodial	0	0	27		1.5	-1	-0.25	3	128.23	C	UID	Metapodial
JM110805031	Oreodont	Metapodial	1	0	23	4	1.5	-1	-0.25	3	128.23	C	Oreodont	Metapodial
JM110805057	UID	Metapodial	1	0	27		1.5	-1	-0.25	3	128.23	C	UID	Metapodial
JM110805060	UID	Metapodial	1	0	31		1.5	-1	-0.25	3	128.23	C	UID	Metapodial
JM110805071	UID	Metapodial	1	0	12		1.5	-1	-0.25	3	128.23	C	UID	Metapodial
JM110805090	UID	Metapodial	1	0	14		1.5	-1	-0.25	3	128.23	C	UID	Metapodial
JM110805091	UID	Metapodial	1	0	17		1.5	-1	-0.25	3	128.23	C	UID	Metapodial
JM110805148	UID	Metapodial	1	0	13		1.5	-1	-0.25	3	128.23	C	UID	Metapodial
JM110805172	UID	Metapodial	1	0	14		1.5	-1	-0.25	3	128.23	C	UID	Metapodial
JM110805087	UID	Metapodial	2	0	30		1.5	-1	-0.25	3	128.23	C	UID	Metapodial
JM110805085	UID	Metapodial	0	2	13	5	1.5	-1	-0.25	3	128.23	C	UID	Metapodial
JM110805147	UID	Metapodial	0	2	19		1.5	-1	-0.25	3	128.23	C	UID	Metapodial
JM110805032	UID	Phalanx	0	0	11		1.23	-0.83	-0.5	2	72.873	C	UID	Phalanx
JM110805036	UID	Phalanx	0	0	13	3.5	1.23	-0.83	-0.5	2	72.873	C	UID	Phalanx
JM110805039	UID	Phalanx	0	0	8		1.23	-0.83	-0.5	2	72.873	C	UID	Phalanx
JM110805052	UID	Phalanx	0	0	12		1.23	-0.83	-0.5	2	72.873	C	UID	Phalanx
JM110805075	UID	Phalanx	0	0	10		1.23	-0.83	-0.5	2	72.873	C	UID	Phalanx
JM110805092	UID	Phalanx	0	0	11		1.23	-0.83	-0.5	2	72.873	C	UID	Phalanx
JM110805117	UID	Phalanx	0	0	10		1.23	-0.83	-0.5	2	72.873	C	UID	Phalanx
JM110805121	UID	Phalanx	0	0	8		1.23	-0.83	-0.5	2	72.873	C	UID	Phalanx
JM110805138	UID	Phalanx	0	0	16		1.23	-0.83	-0.5	2	72.873	C	UID	Phalanx
JM110805139	UID	Phalanx	0	0	11		1.23	-0.83	-0.5	2	72.873	C	UID	Phalanx
JM110805143	UID	Phalanx	0	0	17		1.23	-0.83	-0.5	2	72.873	C	UID	Phalanx
JM110805186	UID	Phalanx	0	0	19		1.23	-0.83	-0.5	2	72.873	C	UID	Phalanx
JM110805198	UID	Phalanx	0	0	19		1.23	-0.83	-0.5	2	72.873	C	UID	Phalanx
JM110805019	UID	Phalanx	1	0	10		1.23	-0.83	-0.5	2	72.873	C	UID	Phalanx
JM110805047	UID	Phalanx	1	0	15		1.23	-0.83	-0.5	2	72.873	C	UID	Phalanx
JM110805093	UID	Phalanx	1	0	17		1.23	-0.83	-0.5	2	72.873	C	UID	Phalanx
JM110805118	UID	Phalanx	1	0	16		1.23	-0.83	-0.5	2	72.873	C	UID	Phalanx
JM110805120	UID	Phalanx	1	0	15		1.23	-0.83	-0.5	2	72.873	C	UID	Phalanx
JM110805150	UID	Phalanx	1	0	9		1.23	-0.83	-0.5	2	72.873	C	UID	Phalanx
JM110805152	UID	Phalanx	1	0	9		1.23	-0.83	-0.5	2	72.873	C	UID	Phalanx
JM110805165	UID	Phalanx	1	0	22		1.23	-0.83	-0.5	2	72.873	C	UID	Phalanx
JM110805014	UID	Phalanx	0	1	10		1.23	-0.83	-0.5	2	72.873	C	UID	Phalanx
JM110805072	UID	Phalanx	0	1	10		1.23	-0.83	-0.5	2	72.873	C	UID	Phalanx
JM110805086	UID	Phalanx	0	1	14		1.23	-0.83	-0.5	2	72.873	C	UID	Phalanx
JM110805096	UID	Phalanx	0	1	10		1.23	-0.83	-0.5	2	72.873	C	UID	Phalanx
JM110805097	UID	Phalanx	0	1	16		1.23	-0.83	-0.5	2	72.873	C	UID	Phalanx
JM110805115	UID	Phalanx	1	1	14		1.23	-0.83	-0.5	2	72.873	C	UID	Phalanx
JM110805107	UID	Phalanx	1	2	30		1.23	-0.83	-0.5	2	72.873	C	UID	Phalanx
JM110805141	UID	Phalanx	1	2	15		1.23	-0.83	-0.5	2	72.873	C	UID	Phalanx
JM110805157	UID	Phalanx	0	2.5	19		1.23	-0.83	-0.5	2	72.873	C	UID	Phalanx
JM110805094	Hyracodon	Podial	0	0	30	5	1.3	-1	-1	1	56.9162	C	Hyracodon	Podial
JM110805038	Oreodont	Podial	0	0	13	4	1.3	-1	-1	1	56.9162	C	Oreodont	Podial
JM110805050	Oreodont	Podial	0	0	18	4	1.3	-1	-1	1	56.9162	C	Oreodont	Podial
JM110805029	UID	Podial	0	0	8		1.3	-1	-1	1	56.9162	C	UID	Podial
JM110805051	UID	Podial	0	0	13	3.5	1.3	-1	-1	1	56.9162	C	UID	Podial
JM110805073	UID	Podial	0	0	17		1.3	-1	-1	1	56.9162	C	UID	Podial
JM110805112	UID	Podial	0	0	16		1.3	-1	-1	1	56.9162	C	UID	Podial
JM110805188	UID	Podial	0	0	11		1.3	-1	-1	1	56.9162	C	UID	Podial
JM110805070	UID	Podial	0	0	19		1.3	-1	-1	2	56.9162	C	UID	Ungual
JM110805173	UID	Podial	1	0	19		1.3	-1	-1	1	56.9162	C	UID	Podial
JM110805076	UID	Podial	1	0	15		1.3	-1	-1	2	56.9162	C	UID	Ungual
JM110805062	UID	Podial	2	0	9		1.3	-1	-1	1	56.9162	C	UID	Podial
JM110805179	UID	Podial	0	1	20		1.3	-1	-1	1	56.9162	C	UID	Podial
JM110805105	UID	Podial	0	1	18		1.3	-1	-1	2	56.9162	C	UID	Ungual
JM110805192	UID	Podial	1	1	32		1.3	-1	-1	1	56.9162	C	UID	Podial
JM110805101	UID	Podial	0	2	13	5	1.3	-1	-1	1	56.9162	C	UID	Podial
JM110805194	UID	Radius	1	0	29		1.5	-1	-0.25	3	52.9102	C	UID	Radius
JM110805056	UID	Rib	0	0	12		1.38	-1	-0.1	4	11.0884	C	UID	Rib
JM110805158	UID	Rib	0	0	14		1.38	-1	-0.1	4	11.0884	C	UID	Rib
JM110805181	UID	Rib	1	0	22		1.38	-1	-0.1	4	11.0884	C	UID	Rib
JM110805199	UID	Scapula	1	0	25		1.69	-0.1	-0.1	5	105.82	C	UID	Scapula
JM110805109	UID	Scapula	1	1	15		1.69	-0.1	-0.1	5	105.82	C	UID	Scapula
JM110805130	UID	Sesamoid	0	0	19		1.32	-1	-0.83	1	2.88575	C	UID	Sesamoid
JM110805006	UID	Tibia	0	0	6		1.5	-1	-0.25	3	423.281	C	UID	Tibia
JM110805035	UID	Tibia	0	0	21		1.5	-1	-0.25	3	423.281	C	UID	Tibia
JM110805045	UID	Tibia	0	0	20		1.5	-1	-0.25	3	423.281	C	UID	Tibia
JM110805049	UID	Tibia	0	0	15		1.5	-1	-0.25	3	423.281	C	UID	Tibia
JM110805160	UID	Tibia	1	0	160		1.5	-1	-0.25	3	423.281	C	UID	Tibia
JM110805195	UID	Tibia	1	0	30		1.5	-1	-0.25	3	423.281	C	UID	Tibia
JM110805177	UID	Tibia	1	2.5	47		1.5	-1	-0.25	3	423.281	C	UID	Tibia
JM110805023	UID	Tibia	2	3	62		1.5	-1	-0.25	3	423.281	C	UID	Tibia
JM110805106	UID	UID	0	0	28	3						C	UID	UID
JM110805027	UID	UID	1	0	18							C	UID	UID
JM110805061	Carnivore	Ulna	0	0	23		1.5	-1	-0.25	3	93.6251	C	Carnivore	Ulna
JM110805159	Oreodont	Ulna	1	0	140	4	1.5	-1	-0.25	3	93.6251	C	Oreodont	Ulna
JM110805004	UID	Vertebra	0	0	13	5	1.23	-1	-1	2	93.6251	C	UID	Vertebra
JM110805053	UID	Vertebra	0	0	17		1.23	-1	-1	2	93.6251	C	UID	Vertebra
JM110805054	UID	Vertebra	0	0	28		1.23	-1	-1	2	93.6251	C	UID	Vertebra
JM110805055	UID	Vertebra	0	0	26		1.23	-1	-1	2	93.6251	C	UID	Vertebra
JM110805064	UID	Vertebra	0	0	17		1.23	-1	-1	2	93.6251	C	UID	Vertebra
JM110805084	UID	Vertebra	0	0	10		1.23	-1	-1	2	93.6251	C	UID	Vertebra
JM110805095	UID	Vertebra	0	0	10		1.23	-1	-1	2	93.6251	C	UID	Vertebra
JM110805098	UID	Vertebra	0	0	7		1.23	-1	-1	2	93.6251	C	UID	Vertebra
JM110805099	UID	Vertebra	0	0	23		1.23	-1	-1	2	93.6251	C	UID	Vertebra
JM110805114	UID	Vertebra	0	0	9		1.23	-1	-1	2	93.6251	C	UID	Vertebra
JM110805119	UID	Vertebra	0	0	26		1.23	-1	-1	2	93.6251	C	UID	Vertebra
JM110805123	UID	Vertebra	0	0	8		1.23	-1	-1	2	93.6251	C	UID	Vertebra
JM110805124	UID	Vertebra	0	0	18		1.23	-1	-1	2	93.6251	C	UID	Vertebra
JM110805125	UID	Vertebra	0	0	12		1.23	-1	-1	2	93.6251	C	UID	Vertebra
JM110805129	UID	Vertebra	0	0	25		1.23	-1	-1	2	93.6251	C	UID	Vertebra
JM110805133	UID	Vertebra	0	0	21		1.23	-1	-1	2	93.6251	C	UID	Vertebra
JM110805136	UID	Vertebra	0	0	15		1.23	-1	-1	2	93.6251	C	UID	Vertebra
JM110805145	UID	Vertebra	0	0	15		1.23	-1	-1	2	93.6251	C	UID	Vertebra
JM110805151	UID	Vertebra	0	0	26		1.23	-1	-1	2	93.6251	C	UID	Vertebra
JM110805201	UID	Vertebra	0	0	23		1.23	-1	-1	2	93.6251	C	UID	Vertebra
JM110805067	UID	Vertebra	1	0	19		1.23	-1	-1	2	93.6251	C	UID	Vertebra
JM110805068	UID	Vertebra	1	0	23		1.23	-1	-1	2	93.6251	C	UID	Vertebra
JM110805081	UID	Vertebra	1	0	35		1.23	-1	-1	2	93.6251	C	UID	Vertebra
JM110805116	UID	Vertebra	1	0	17		1.23	-1	-1	2	93.6251	C	UID	Vertebra
JM110805131	UID	Vertebra	1	0	26		1.23	-1	-1	2	93.6251	C	UID	Vertebra
JM110805171	UID	Vertebra	1	0	24		1.23	-1	-1	2	93.6251	C	UID	Vertebra
JM110805042	UID	Vertebra	0	1	28		1.23	-1	-1	2	93.6251	C	UID	Vertebra
JM110805126	UID	Vertebra	0	1	13		1.23	-1	-1	2	93.6251	C	UID	Vertebra
JM110805132	UID	Vertebra	0	1	14		1.23	-1	-1	2	93.6251	C	UID	Vertebra
JM110805164	UID	Vertebra	0	1	19		1.23	-1	-1	2	93.6251	C	UID	Vertebra
JM110805063	UID	Vertebra	1	1	23		1.23	-1	-1	2	93.6251	C	UID	Vertebra
JM110805079	UID	Vertebra	1	1	62		1.23	-1	-1	2	93.6251	C	UID	Vertebra
JM110805082	UID	Vertebra	1	1	15		1.23	-1	-1	2	93.6251	C	UID	Vertebra
JM110805170	UID	Vertebra	1	1	59		1.23	-1	-1	2	93.6251	C	UID	Vertebra
JM110805104	UID	Vertebra	2	1	23		1.23	-1	-1	2	93.6251	C	UID	Vertebra
JM110805153	UID	Vertebra	2	1	24		1.23	-1	-1	2	93.6251	C	UID	Vertebra
JM110805162	UID	Vertebra	2	1	56		1.23	-1	-1	2	93.6251	C	UID	Vertebra
JM110805080	UID	Vertebra	1	2	37		1.23	-1	-1	2	93.6251	C	UID	Vertebra
JM110805122	UID	Vertebra	1	2	19		1.23	-1	-1	2	93.6251	C	UID	Vertebra
PW110803228	Camelid	Astragalus	0	0	28	4	1.51	-1	-0.83	1	534.044	D	Protoceras	Astragalus
PW110803074	Leptomeryx	Astragalus	0	0	13	3	1.51	-1	-0.83	1	534.044	D	Leptomeryx	Astragalus
PW110803096	Leptomeryx	Astragalus	0	0	11	3	1.51	-1	-0.83	1	534.044	D	Leptomeryx	Astragalus
PW110803193	Rhino	Astragalus	0	0	32	4	1.51	-1	-0.83	1	534.044	D	Rhino	Astragalus
PW110803230	UID	Astragalus	0	0	31	5	1.51	-1	-0.83	1	534.044	D	UID	Astragalus
PW110803113	Camelid	Astragalus	1	0	26	4	1.51	-1	-0.83	1	534.044	D	Camelid	Astragalus
PW110803125	Carnivore	Astragalus	1	0	31	4	1.51	-1	-0.83	1	534.044	D	Daphoenus	Astragalus
PW110803039	UID	Astragalus	1	0	25		1.51	-1	-0.83	1	534.044	D	UID	Astragalus
PW110803241	UID	Astragalus	0	1	28	4	1.51	-1	-0.83	1	534.044	D	UID	Astragalus
PW110803029	Leptomeryx	Astragalus	1	1	10.5	3	1.51	-1	-0.83	1	534.044	D	Leptomeryx	Astragalus
PW110803018	Rhino	Astragalus	2	2	60	5	1.51	-1	-0.83	1	534.044	D	Subhyracodon	Astragalus
PW110803006	UID	Calcaneum	0	0	20		1.37	-1	-0.67	2	194.198	D	UID	Calcaneum
PW110803005	UID	Calcaneum	1	0	16.5	5	1.37	-1	-0.67	2	194.198	D	UID	Calcaneum
PW110803138	UID	Calcaneum	1	0	11	3	1.37	-1	-0.67	2	194.198	D	UID	Calcaneum
PW110803075	UID	Calcaneum	2	0	29.5	4	1.37	-1	-0.67	2	194.198	D	UID	Calcaneum
PW110803081	UID	Cranium	1	0	25		1.58	-1	-0.4	5	194.198	D	UID	Skull
PW110803082	Rhino	Cranium	1	1	68	4	1.58	-1	-0.4	5	194.198	D	Rhino	Skull
PW110803136	UID	Cranium	1	2	35		1.58	-1	-0.4		194.198	D	UID	scaphoid
PW110803225	UID	Femur	0	0	22	3	1.5	-1	-0.25	3	922.44	D	UID	Femur
PW110803067	UID	Femur	1	0	22	5	1.5	-1	-0.25	3	922.44	D	UID	Femur
PW110803100	UID	Femur	1	0	38	5	1.5	-1	-0.25	3	922.44	D	UID	Femur
PW110803102	UID	Femur	1	0	31	4	1.5	-1	-0.25	3	922.44	D	UID	Femur
PW110803110	UID	Femur	1	0	28	3	1.5	-1	-0.25	3	922.44	D	UID	Femur
PW110803135	UID	Femur	1	0	42	5	1.5	-1	-0.25	3	922.44	D	UID	Femur
PW110803162	UID	Femur	1	0	27	4	1.5	-1	-0.25	3	922.44	D	UID	Femur
PW110803181	UID	Femur	1	0	13	3	1.5	-1	-0.25	3	922.44	D	UID	Femur
PW110803186	UID	Femur	1	0	43	5	1.5	-1	-0.25	3	922.44	D	UID	Femur
PW110803211	UID	Femur	1	0	22	5	1.5	-1	-0.25	3	922.44	D	UID	Femur
PW110803220	UID	Femur	1	0	33	5	1.5	-1	-0.25	3	922.44	D	UID	Femur
PW110803201	UID	Femur	2	0	25	3	1.5	-1	-0.25	3	922.44	D	UID	femur
PW110803229	UID	Femur	0	1	16	4	1.5	-1	-0.25	3	922.44	D	UID	Femur
PW110803007	UID	Femur	1	1	37	5	1.5	-1	-0.25	3	922.44	D	UID	Femur
PW110803139	UID	Femur	1	1	36	5	1.5	-1	-0.25	3	922.44	D	UID	Femur
PW110803242	UID	Femur	1	1	48	5	1.5	-1	-0.25	3	922.44	D	UID	Femur
PW110803114	UID	Femur	2	1	87	4	1.5	-1	-0.25	3	922.44	D	UID	Femur
PW110803119	UID	Femur	2	1	49.5	5	1.5	-1	-0.25	3	922.44	D	UID	Femur
PW110803020	UID	Femur	1	2	27	4	1.5	-1	-0.25	3	922.44	D	UID	Femur
PW110803130	UID	Humerus	0	0	19	4	1.5	-1	-0.25	3	582.593	D	UID	Humerus
PW110803215	UID	Humerus	0	0	7	3	1.5	-1	-0.25	3	582.593	D	UID	Humerus
PW110803236	UID	Humerus	0	0	38	5	1.5	-1	-0.25	3	582.593	D	UID	Humerus
PW110803028	UID	Humerus	1	0	18	4	1.5	-1	-0.25	3	582.593	D	UID	Humerus
PW110803034	UID	Humerus	1	0	40	5	1.5	-1	-0.25	3	582.593	D	UID	Humerus
PW110803141	UID	Humerus	1	0	38	4	1.5	-1	-0.25	3	582.593	D	UID	Humerus
PW110803219	UID	Humerus	2	0	36	5	1.5	-1	-0.25	3	582.593	D	UID	Humerus
PW110803016	UID	Humerus	1	1	17	5	1.5	-1	-0.25	3	582.593	D	UID	Humerus
PW110803170	UID	Humerus	1	1	38	5	1.5	-1	-0.25	3	582.593	D	UID	Humerus
PW110803118	UID	Humerus	2	1	46	5	1.5	-1	-0.25	3	582.593	D	UID	Humerus
PW110803168	UID	Humerus	2	1	53	5	1.5	-1	-0.25	3	582.593	D	UID	Humerus
PW110803049	UID	Humerus	1	2	22	3	1.5	-1	-0.25	3	582.593	D	UID	Humerus
PW110803166	UID	Innominate	0	0	28	3	1.18	-0.33	-0.2	4	242.747	D	UID	Innominate
PW110803108	UID	Innominate	1	0	42	5	1.18	-0.33	-0.2	4	242.747	D	UID	Innominate
PW110803184	UID	Innominate	1	0	24	3	1.18	-0.33	-0.2	4	242.747	D	UID	Innominate
PW110803235	UID	Innominate	1	0	54	4	1.18	-0.33	-0.2	4	242.747	D	UID	Innominate
PW110803085	UID	Innominate	1	2	28	5	1.18	-0.33	-0.2	4	242.747	D	UID	Innominate
PW110803207	Ischyromys	Jaw w/ teeth	0	0	8	1	1.93	-1	-0.25	5	825.341	D	Ischyromys	Dentary
PW110803147	Leptomeryx	Jaw w/ teeth	0	0	20	3	1.93	-1	-0.25	5	825.341	D	Leptomeryx	jaw w/ 2 molars (M2+M3?)
PW110803092	UID	Jaw w/ teeth	0	0	20	4	1.93	-1	-0.25	4	825.341	D	UID	Jaw w/ teeth
PW110803177	Hypertragulus	Jaw w/ teeth	1	0	17	3	1.93	-1	-0.25	4	825.341	D	Hypertragulus	Jaw w/ teeth
PW110803154	UID	Jaw w/ teeth	1	0	44	5	1.93	-1	-0.25	4	825.341	D	UID	Jaw w/ teeth
PW110803227	UID	Jaw w/ teeth	1	0	113	5	1.93	-1	-0.25	4	825.341	D	UID	Jaw w/ teeth
PW110803011	Oreodont	Jaw w/ teeth	2	0	17	4	1.93	-1	-0.25	4	825.341	D	Oreodont	Jaw w/ teeth
PW110803012	Oreodont	Jaw w/ teeth	2	0	45	4	1.93	-1	-0.25	4	825.341	D	Merycoidodon	Jaw w/ teeth
PW110803004	UID	Jaw w/ teeth	2	0	47	4	1.93	-1	-0.25	4	825.341	D	UID	Jaw w/ teeth
PW110803024	UID	Jaw w/ teeth	2	0	63	4	1.93	-1	-0.25	4	825.341	D	UID	Jaw w/ teeth
PW110803248	Archaeotherium	Jaw w/ teeth	0	1	24	5	1.93	-1	-0.25	4	825.341	D	Entelodont	Jaw w/ teeth
PW110803245	Mesohippus	Jaw w/ teeth	0	1	62	4	1.93	-1	-0.25	4	825.341	D	Mesohippus	Jaw w/ teeth
PW110803032	UID	Jaw w/ teeth	1	1	28	4	1.93	-1	-0.25	4	825.341	D	UID	Jaw w/ teeth
PW110803008	UID	Jaw w/ teeth	2	1	64	4	1.93	-1	-0.25	4	825.341	D	UID	Jaw w/ teeth
PW110803009	UID	Jaw w/ teeth	2	1	33	5	1.93	-1	-0.25	4	825.341	D	UID	Jaw w/ teeth
PW110803010	UID	Jaw w/ teeth	3	1	65	5	1.93	-1	-0.25	4	825.341	D	UID	Jaw w/ teeth
PW110803070	UID	Maxilla w/ out Teeth	1	0	25	5	1.58	-0.25	-0.25	5	825.341	D	UID	Maxilla
PW110803120	UID	Metapodial	0	0	32	5	1.5	-1	-0.25	3	67.2352	D	UID	Metapodial
PW110803192	UID	Metapodial	0	0	24	5	1.5	-1	-0.25	3	67.2352	D	UID	Metapodial
PW110803015	UID	Metapodial	1	0	10	4	1.5	-1	-0.25	3	67.2352	D	UID	Metapodial
PW110803111	UID	Metapodial	1	0	11	3	1.5	-1	-0.25	3	67.2352	D	UID	Metapodial
PW110803124	UID	Metapodial	1	0	23	4	1.5	-1	-0.25	3	67.2352	D	UID	Metapodial
PW110803165	UID	Metapodial	1	0	22	4	1.5	-1	-0.25	3	67.2352	D	UID	Metapodial
PW110803200	UID	Metapodial	1	0	21	5	1.5	-1	-0.25	3	67.2352	D	UID	Metapodial
PW110803246	UID	Metapodial	1	0	35.5	5	1.5	-1	-0.25	3	67.2352	D	UID	Metapodial
PW110803190	UID	Metapodial	0	1	25	4	1.5	-1	-0.25	3	67.2352	D	UID	Metapodial
PW110803046	UID	Metapodial	1	1	25	5	1.5	-1	-0.25	3	67.2352	D	UID	Metapodial
PW110803090	UID	Metapodial	1	1	31	5	1.5	-1	-0.25	3	67.2352	D	UID	Metapodial
PW110803172	UID	Metapodial	1	1	25	3	1.5	-1	-0.25	3	67.2352	D	UID	Metapodial
PW110803188	Carnivore	Phalanx	0	0	6	3	1.23	-0.83	-0.5	2	54.7093	D	Carnivore	Phalanx
PW110803176	UID	Phalanx	0	0	17	3	1.23	-0.83	-0.5	2	54.7093	D	UID	Phalanx
PW110803187	UID	Phalanx	0	0	14	3	1.23	-0.83	-0.5	2	54.7093	D	UID	Phalanx
PW110803232	UID	Phalanx	0	0	8	3	1.23	-0.83	-0.5	2	54.7093	D	UID	phalanx
PW110803243	UID	Phalanx	0	0	25		1.23	-0.83	-0.5	2	54.7093	D	UID	Phalanx
PW110803244	UID	Phalanx	0	0	23	4	1.23	-0.83	-0.5	2	54.7093	D	UID	Phalanx
PW110803251	UID	Phalanx	0	0	25		1.23	-0.83	-0.5	2	54.7093	D	UID	Phalanx
PW110803045	Rhino	Phalanx	1	0	35	4	1.23	-0.83	-0.5	2	54.7093	D	Rhino?	Phalanx
PW110803013	UID	Phalanx	1	0	8.5	3	1.23	-0.83	-0.5	2	54.7093	D	UID	Phalanx
PW110803038	UID	Phalanx	1	0	21	5	1.23	-0.83	-0.5	2	54.7093	D	UID	Phalanx
PW110803047	UID	Phalanx	1	0	22	4	1.23	-0.83	-0.5	2	54.7093	D	UID	Phalanx
PW110803066	UID	Phalanx	1	0	16.5	5	1.23	-0.83	-0.5	2	54.7093	D	UID	Phalanx
PW110803083	UID	Phalanx	1	0	24	5	1.23	-0.83	-0.5	2	54.7093	D	UID	Phalanx
PW110803091	UID	Phalanx	1	0	12	4	1.23	-0.83	-0.5	2	54.7093	D	UID	Phalanx
PW110803099	UID	Phalanx	1	0	13	3	1.23	-0.83	-0.5	2	54.7093	D	UID	Phalanx
PW110803128	UID	Phalanx	1	0	24	5	1.23	-0.83	-0.5	2	54.7093	D	UID	Phalanx
PW110803129	UID	Phalanx	1	0	27	4	1.23	-0.83	-0.5	2	54.7093	D	UID	Phalanx
PW110803133	UID	Phalanx	1	0	16.5	5	1.23	-0.83	-0.5	2	54.7093	D	UID	Phalanx
PW110803142	UID	Phalanx	1	0	23	4	1.23	-0.83	-0.5	2	54.7093	D	UID	Phalanx
PW110803143	UID	Phalanx	1	0	27	4	1.23	-0.83	-0.5	2	54.7093	D	UID	Phalanx
PW110803145	UID	Phalanx	1	0	17.5	4	1.23	-0.83	-0.5	2	54.7093	D	UID	Phalanx
PW110803179	UID	Phalanx	1	0	21.5	3	1.23	-0.83	-0.5	2	54.7093	D	UID	Phalanx
PW110803183	UID	Phalanx	1	0	19	4	1.23	-0.83	-0.5	2	54.7093	D	UID	Phalanx
PW110803204	UID	Phalanx	1	0	41	5	1.23	-0.83	-0.5	2	54.7093	D	UID	Phalanx
PW110803027	UID	Phalanx	2	0	17	5	1.23	-0.83	-0.5	2	54.7093	D	UID	Phalanx
PW110803084	UID	Phalanx	2	0	18	5	1.23	-0.83	-0.5	2	54.7093	D	UID	Phalanx
PW110803164	UID	Phalanx	1	1	20	4	1.23	-0.83	-0.5	2	54.7093	D	UID	Phalanx
PW110803059	UID	Podial	0	0	12	4	1.3	-1	-1	1	44.1906	D	UID	Podial
PW110803103	UID	Podial	0	0	22	4	1.3	-1	-1	1	44.1906	D	UID	Podial
PW110803104	UID	Podial	1	0	31	4	1.3	-1	-1	1	44.1906	D	UID	Podial
PW110803196	UID	Podial	1	0	36	5	1.3	-1	-1	1	44.1906	D	UID	Podial
PW110803212	UID	Podial	1	0	34	5	1.3	-1	-1	1	44.1906	D	UID	Podial
PW110803017	UID	Podial	1	1	14	4	1.3	-1	-1	1	44.1906	D	UID	Podial
PW110803101	UID	Podial	1	1	27	5	1.3	-1	-1	1	44.1906	D	UID	Podial
PW110803224	UID	Podial	1	1	36	5	1.3	-1	-1	1	44.1906	D	UID	Podial
PW110803021	UID	Podial	1	2	21	4	1.3	-1	-1	1	44.1906	D	UID	Podial
PW110803086	UID	Podial	2	2	17.5	4	1.3	-1	-1	1	44.1906	D	UID	Podial
PW110803171	UID	Radius	1	0	31.5	5	1.5	-1	-0.25	3	145.648	D	UID	Radius
PW110803231	UID	Radius	1	1	38	4	1.5	-1	-0.25	3	145.648	D	UID	Radius
PW110803051	Hyracodon	Radius	1	2	42	5	1.5	-1	-0.25	3	145.648	D	Hyracodon	Radius
PW110803151	UID	Rib	1	0	38.5	4	1.38	-1	-0.1	4	3.39151	D	UID	Rib
PW110803237	UID	Scapula	1	0	60	4	1.69	-0.1	-0.1	5	436.945	D	UID	Scapula
PW110803019	UID	Scapula	0	1	32	4	1.69	-0.1	-0.1	5	436.945	D	UID	Scapula
PW110803112	UID	Scapula	1	1	26.5	4	1.69	-0.1	-0.1	5	436.945	D	UID	Scapula
PW110803131	UID	Scapula	1	1	13	3	1.69	-0.1	-0.1	5	436.945	D	UID	Scapula
PW110803173	UID	Scapula	1	1	44	5	1.69	-0.1	-0.1	5	436.945	D	UID	Scapula
PW110803250	UID	Scapula	1	1	78	4	1.69	-0.1	-0.1	5	436.945	D	UID	Scapula
PW110803115	UID	Scapula	2	1	29	4	1.69	-0.1	-0.1	5	436.945	D	UID	Scapula
PW110803116	UID	Scapula	2	1	34	4	1.69	-0.1	-0.1	5	436.945	D	UID	Scapula
PW110803202	UID	Scapula	2	1	35	5	1.69	-0.1	-0.1	5	436.945	D	UID	Scapula
PW110803044	UID	Sesamoid	0	0	17	4	1.32	-1	-0.83	1	5.29582	D	UID	Sesamoid
PW110803159	UID	Sesamoid	1	0	23.5	5	1.32	-1	-0.83	1	5.29582	D	UID	Sesamoid
PW110803089	UID	Tibia	1	0	33	4	1.5	-1	-0.25	3	825.341	D	UID	Tibia
PW110803144	UID	Tibia	1	0	23	4	1.5	-1	-0.25	2	825.341	D	UID	Tibia
PW110803150	Rhino	Tibia	2	0	93	4	1.5	-1	-0.25	3	825.341	D	Rhino	Tibia
PW110803137	UID	Tibia	2	0	28	4	1.5	-1	-0.25	3	825.341	D	UID	Tibia
PW110803153	UID	Tibia	2	0	60	5	1.5	-1	-0.25	3	825.341	D	UID	Tibia
PW110803158	UID	Tibia	2	0	68.5	5	1.5	-1	-0.25	3	825.341	D	UID	Tibia
PW110803161	UID	Tibia	2	0	67	5	1.5	-1	-0.25	3	825.341	D	UID	Tibia
PW110803195	UID	Tibia	2	0	24	4	1.5	-1	-0.25	3	825.341	D	UID	Tibia
PW110803033	UID	Tibia	1	1	25		1.5	-1	-0.25		825.341	D	UID	Tibia
PW110803052	UID	Tibia	1	1	30	4	1.5	-1	-0.25	3	825.341	D	UID	Tibia
PW110803053	Rhino	Tibia	2	1	30	4	1.5	-1	-0.25	3	825.341	D	Rhino	Tibia
PW110803079	UID	Tibia	2	1	40	4	1.5	-1	-0.25	3	825.341	D	UID	Tibia
PW110803132	UID	Tibia	2	1	36	4	1.5	-1	-0.25	3	825.341	D	UID	Tibia
PW110803167	UID	Tibia	2	1	59	5	1.5	-1	-0.25	3	825.341	D	UID	Tibia
PW110803174	UID	Tibia	2	1	38	5	1.5	-1	-0.25	3	825.341	D	UID	Tibia
PW110803022	UID	Tibia	1	2	32	4	1.5	-1	-0.25	3	825.341	D	UID	Tibia
PW110803080	UID	Tibia	2	2	42	4	1.5	-1	-0.25	3	825.341	D	UID	Tibia
PW110803098	UID	UID	0	0	25							D	UID	UID
PW110803134	UID	UID	0	0	50							D	UID	UID
PW110803093	UID	UID	1	0	25	4						D	UID	UID
PW110803106	UID	UID	1	0	51	5						D	UID	UID
PW110803107	UID	UID	1	0	35	3.5						D	UID	UID
PW110803140	UID	UID	1	0	30							D	UID	UID
PW110803149	UID	UID	1	0	17	4						D	UID	UID
PW110803209	UID	UID	1	0	25	4						D	UID	UID
PW110803233	UID	UID	0	1	13	4						D	UID	UID
PW110803175	UID	UID	1	1	25	5						D	UID	UID
PW110803252	UID	UID										D	UID	UID
PW110803160	UID	Ulna	0	0	33	4	1.5	-1	-0.25	3	145.648	D	UID	Ulna
PW110803105	UID	Ulna	1	0	47	5	1.5	-1	-0.25	3	145.648	D	UID	Ulna
PW110803223	UID	Ulna	1	0	25		1.5	-1	-0.25	3	145.648	D	UID	Ulna
PW110803197	UID	Vertebra	0	0	16.5	4	1.23	-1	-1	2	59.4753	D	UID	Vertebra
PW110803205	UID	Vertebra	0	0	35	5	1.23	-1	-1	2	59.4753	D	UID	Vertebra
PW110803001	UID	Vertebra	1	0	31	4	1.23	-1	-1	2	59.4753	D	UID	Vertebra
PW110803030	UID	Vertebra	1	0	23	4	1.23	-1	-1	2	59.4753	D	UID	Vertebra
PW110803097	UID	Vertebra	1	0	38	4	1.23	-1	-1	2	59.4753	D	UID	Vertebra
PW110803123	UID	Vertebra	1	0	41	5	1.23	-1	-1	2	59.4753	D	UID	Vertebra
PW110803148	UID	Vertebra	1	0	22	4	1.23	-1	-1	2	59.4753	D	UID	Vertebra
PW110803152	UID	Vertebra	1	0	48	5	1.23	-1	-1	2	59.4753	D	UID	Vertebra
PW110803155	UID	Vertebra	1	0	53	5	1.23	-1	-1	2	59.4753	D	UID	Vertebra
PW110803157	UID	Vertebra	1	0	56	5	1.23	-1	-1	2	59.4753	D	UID	Vertebra
PW110803169	UID	Vertebra	1	0	24	4	1.23	-1	-1	2	59.4753	D	UID	Vertebra
PW110803189	UID	Vertebra	1	0	25		1.23	-1	-1	2	59.4753	D	UID	Vertebra
PW110803194	UID	Vertebra	1	0	35	4	1.23	-1	-1	2	59.4753	D	UID	Vertebra
PW110803203	UID	Vertebra	1	0	31	4	1.23	-1	-1	2	59.4753	D	UID	Vertebra
PW110803222	UID	Vertebra	1	0	25		1.23	-1	-1	2	59.4753	D	UID	Vertebra
PW110803238	UID	Vertebra	1	0	43	4	1.23	-1	-1	2	59.4753	D	UID	Vertebra
PW110803127	UID	Vertebra	2	0	45	5	1.23	-1	-1	2	59.4753	D	UID	Vertebra
PW110803078	UID	Vertebra	0	1	14	3	1.23	-1	-1	2	59.4753	D	UID	Vertebra
PW110803221	UID	Vertebra	0	1	24	4	1.23	-1	-1	2	59.4753	D	UID	Vertebra
PW110803014	UID	Vertebra	1	1	17	3	1.23	-1	-1	2	59.4753	D	UID	Vertebra
PW110803026	UID	Vertebra	1	1	21	4	1.23	-1	-1	2	59.4753	D	UID	Vertebra
PW110803050	UID	Vertebra	1	1	30	4	1.23	-1	-1	2	59.4753	D	UID	Vertebra
PW110803062	UID	Vertebra	1	1	21	4	1.23	-1	-1	2	59.4753	D	UID	Vertebra
PW110803063	UID	Vertebra	1	1	30	5	1.23	-1	-1	2	59.4753	D	UID	Vertebra
PW110803087	UID	Vertebra	1	1	59	5	1.23	-1	-1	2	59.4753	D	UID	Vertebra
PW110803185	UID	Vertebra	1	1	23	5	1.23	-1	-1	2	59.4753	D	UID	Vertebra
PW110803122	UID	Vertebra	2	1	52	5	1.23	-1	-1	2	59.4753	D	UID	Vertebra
	Grand Total

## Sheet: Liberal Taxa
Field #	Taxon	Reference Element	Weathering	Abrasion	Size (mm)	Size Category	Density	Flatness	Columnarity	SA:V	%MAU	Site	Field Taxon	Field Element
PW110802023	Leptomeryx	Astragalus	0	1	12	3	1.51	-1	-0.83	1	296.179	A	Leptomeryx	Astragalus
PW110804016	Leptomeryx	Astragalus	0	0	8	3	1.51	-1	-0.83	1	296.179	A	Leptomeryx	Astragalus
PW110804118	UID	Astragalus	0	1	22	3	1.51	-1	-0.83	1	296.179	A	UID	Astragalus
PW110802070	Mesohippus	Astragalus	1	1	27	4	1.51	-1	-0.83	1	296.179	A	Mesohippus	Astragalus
PW110804002	Mesohippus	Astragalus	1	1	27	4	1.51	-1	-0.83	1	296.179	A	Mesohippus	Astragalus
PW110804115	Protoceras	Astragalus	1	0	24	5	1.51	-1	-0.83	1	296.179	A	Protoceras	Astragalus
PW110804032	Pseudocynodictis	Calcaneum	0	0	15	3	1.37	-1	-0.67	2	296.179	A	Carnivore (Pseudocynodictis?)	Calcaneum
PW110801005	UID	Calcaneum	0	0	10.5	3	1.37	-1	-0.67	2	296.179	A	UID	Calcaneum
PW110802001	Oreodont	Calcaneum	1	0	27	3	1.37	-1	-0.67	2	296.179	A	Oreodont	Calcaneum
PW110804073	Oreodont	Calcaneum	1	0	38	4	1.37	-1	-0.67	2	296.179	A	Oreodont	Calcaneum
PW110802069	UID	Calcaneum	1	1	42.5	5	1.37	-1	-0.67	2	296.179	A	UID	Calcaneum
PW110804003	UID	Calcaneum	1	1	41.5	4	1.37	-1	-0.67	2	296.179	A	UID	Calcaneum
PW110801012	Hesperocyon	Cranium	1	0	10	3	1.58	-1	-0.4	5	296.179	A	Hesperocyon	Skull
PW110801016	Oreodont	Cranium	1	0	59	4	1.58	-1	-0.4	5	296.179	A	Oreodont	Skull
PW110801020	Oreodont	Cranium	1	0	34.5	4	1.58	-1	-0.4	5	296.179	A	Oreodont	Skull
PW110801007	UID	Femur	0	2	19.5	5	1.5	-1	-0.25	3	296.179	A	UID	Femur
PW110801025	UID	Femur	0	1	31	5	1.5	-1	-0.25	3	296.179	A	UID	Femur
PW110804006	UID	Femur	0	0	13	3	1.5	-1	-0.25	3	296.179	A	UID	Femur
PW110804012	UID	Femur	0	0	8	2	1.5	-1	-0.25	3	296.179	A	UID	Femur
PW110804030	UID	Femur	0	1	39	5	1.5	-1	-0.25	3	296.179	A	UID	Femur
PW110804048	UID	Femur	1	2	67	5	1.5	-1	-0.25	3	296.179	A	UID	Femur
PW110804004(B)	Mesohippus	Humerus	0	0	24	4	1.5	-1	-0.25	3	296.179	A	Mesohippus	Humerus
PW110802014	UID	Humerus	0	0	6	2	1.5	-1	-0.25	3	296.179	A	UID	distal humerus
PW110801023	UID	Humerus	0	0	26	5	1.5	-1	-0.25	3	296.179	A	UID	Humerus
PW110804052	UID	Humerus	0	1	29	5	1.5	-1	-0.25	3	296.179	A	UID	Humerus
PW110804071	UID	Humerus	0	0	24	5	1.5	-1	-0.25	3	296.179	A	UID	Humerus
PW110804111	UID	Humerus	1	0	58	4	1.5	-1	-0.25	3	296.179	A	UID	Humerus
PW110802031	UID	Innominate	0	0	35	5	1.69	-0.1	-0.1	5	197.453	A	UID	Innominate
PW110802044	UID	Innominate	0	0	35.5	5	1.69	-0.1	-0.1	5	197.453	A	UID	Innominate
PW110804068	UID	Innominate	0	0	18	4	1.18	-0.33	-0.2	4	197.453	A	UID	Innominate
PW110804051	UID	Innominate	1	0	12	3	1.18	-0.33	-0.2	4	197.453	A	UID	Innominate
PW110804055	Camelid	Jaw w/ teeth	0	0	18	4	1.93	-1	-0.25	4	3800.96	A	Camelid	Jaw w/ teeth
PW110802003	Eumys	Jaw w/ teeth	0	0	10	1	1.93	-1	-0.25	4	3800.96	A	Eumys	Jaw w/ teeth
PW110802042	Eumys	Jaw w/ teeth	0	0	12	1	1.93	-1	-0.25	4	3800.96	A	Eumys	Jaw w/ teeth
PW110804075	Heptacodon	Jaw w/ teeth	0	0	37	5	1.93	-1	-0.25	4	3800.96	A	Heptacodon	Jaw w/ teeth
PW110802015	Hypertragulus	Jaw w/ teeth	0	0		3	1.93	-1	-0.25	4	3800.96	A	Hypertragulus	lower jaw P3/4? Broken caps
PW110804014	Hypertragulus	Jaw w/ teeth	0	0	10	3	1.93	-1	-0.25	4	3800.96	A	Hypertragulus	Jaw w/ teeth
PW110804025(A)	Hyracodon	Jaw w/ teeth	0	1	41	5	1.93	-1	-0.25	4	3800.96	A	Hyracodon	Jaw w/ teeth
PW110804025(B)	Hyracodon	Jaw w/ teeth	0	1	46	5	1.93	-1	-0.25	4	3800.96	A	Hyracodon	Jaw w/ teeth
PW110804025(C)	Hyracodon	Jaw w/ teeth	0	1	21	5	1.93	-1	-0.25	4	3800.96	A	Hyracodon	Jaw w/ teeth
PW110804070	Hyracodon	Jaw w/ teeth	0	0	35	5	1.93	-1	-0.25	4	3800.96	A	Hyracodon	Jaw w/ teeth
PW110802025	Ischyromys	Jaw w/ teeth	0	0	9.5	2	1.93	-1	-0.25	4	3800.96	A	Ischromys	Jaw w/ teeth
PW110801021	Leptomeryx	Jaw w/ teeth	0	0	14	3	1.93	-1	-0.25	4	3800.96	A	Leptomeryx	Jaw w/ teeth
PW110802005	Leptomeryx	Jaw w/ teeth	0	0	10	3	1.93	-1	-0.25	4	3800.96	A	Leptomeryx	Jaw w/ teeth
PW110802055	Leptomeryx	Jaw w/ teeth	0	0	12	3	1.93	-1	-0.25	4	3800.96	A	Leptomeryx	Jaw w/ teeth
PW110802012	Merycoidodon	Jaw w/ teeth	0	0	21.5	4	1.93	-1	-0.25	4	3800.96	A	Merycoidodon	Jaw w/ teeth
PW110802028	Mesohippus	Jaw w/ teeth	0	1	15	4	1.93	-1	-0.25	4	3800.96	A	Mesohippus	Jaw w/ teeth
PW110804004(A)	Mesohippus	Jaw w/ teeth	0	0	31.5	4	1.93	-1	-0.25	4	3800.96	A	Mesohippus	Jaw w/ teeth
PW110804019(A)	Mesohippus	Jaw w/ teeth	0	0	32	4	1.93	-1	-0.25	4	3800.96	A	Large Horse	Jaw w/ teeth
PW110804019(B)	Mesohippus	Jaw w/ teeth	0	0	21	4	1.93	-1	-0.25	4	3800.96	A	Large Horse	Jaw w/ teeth
PW110804019(C)	Mesohippus	Jaw w/ teeth	0	0	16	4	1.93	-1	-0.25	4	3800.96	A	Large Horse	Jaw w/ teeth
PW110802043	Oreodont	Jaw w/ teeth	0	0	25	4	1.93	-1	-0.25	4	3800.96	A	Oreodont	Jaw w/ teeth
PW110804107	Oreodont	Jaw w/ teeth	0	0	20	4	1.93	-1	-0.25	4	3800.96	A	Oreodont	Jaw w/ teeth
PW110804121	Oreodont	Jaw w/ teeth	0	0	34	4	1.93	-1	-0.25	4	3800.96	A	Oreodont	Jaw w/ teeth
PW110802004	Paleolagus	Jaw w/ teeth	0	0	15	2	1.93	-1	-0.25	4	3800.96	A	Paleolagus	Jaw w/ teeth
PW110802008	Paleolagus	Jaw w/ teeth	0	0	13	2	1.93	-1	-0.25	4	3800.96	A	Paleolagus	Jaw w/ teeth
PW110802029	Paleolagus	Jaw w/ teeth	0	0	16	2	1.93	-1	-0.25	4	3800.96	A	Paleolagus	Jaw w/ teeth
PW110802047	Paleolagus	Jaw w/ teeth	0	0	13.5	2	1.93	-1	-0.25	4	3800.96	A	Paleolagus	Jaw w/ teeth
PW110804063	Paleolagus	Jaw w/ teeth	0	0	15	2	1.93	-1	-0.25	4	3800.96	A	Paleolagus	Jaw w/ teeth
PW110804078	Paleolagus	Jaw w/ teeth	0	0	8	2	1.93	-1	-0.25	4	3800.96	A	Paleolagus	Jaw w/ teeth
PW110804080	Paleolagus	Jaw w/ teeth	0	0	13	2	1.93	-1	-0.25	4	3800.96	A	Paleolagus	Jaw w/ teeth
PW110804009	Protoceras	Jaw w/ teeth	0	0	23	4	1.93	-1	-0.25	4	3800.96	A	Protoceras	Jaw w/ teeth
PW110801022	UID	Jaw w/ teeth	0	0	43	5	1.93	-1	-0.25	4	3800.96	A	UID	Jaw w/ teeth
PW110802024(A)	UID	Jaw w/ teeth	0	0	10	3	1.93	-1	-0.25	4	3800.96	A	UID	Jaw w/ teeth
PW110802024(B)	UID	Jaw w/ teeth	0	0	10	3	1.93	-1	-0.25	4	3800.96	A	UID	Jaw w/ teeth
PW110804034(A)	UID	Jaw w/ teeth	0	0	25	4	1.93	-1	-0.25	4	3800.96	A	UID	Jaw w/ teeth
PW110804034(B)	UID	Jaw w/ teeth	0	0	18	4	1.93	-1	-0.25	4	3800.96	A	UID	Jaw w/ teeth
PW110804046	UID	Jaw w/ teeth	0	0	24	4	1.93	-1	-0.25	4	3800.96	A	UID	Jaw w/ teeth
PW110804106	UID	Jaw w/ teeth	0	0	13	4	1.93	-1	-0.25	4	3800.96	A	UID	Jaw w/ teeth
PW110801019	Ischyromys	Jaw w/ teeth	1	0	27	2	1.93	-1	-0.25	4	3800.96	A	Ischromys	Jaw w/ teeth
PW110802061(A)	Ischyromys	Jaw w/ teeth	1	0	18	2	1.93	-1	-0.25	4	3800.96	A	Ischromys	Jaw w/ teeth
PW110802061(B)	Ischyromys	Jaw w/ teeth	1	0	12	2	1.93	-1	-0.25	4	3800.96	A	Ischromys	Jaw w/ teeth
PW110802058	Merycoidodon	Jaw w/ teeth	1	0	37	4	1.93	-1	-0.25	4	3800.96	A	Merycoidodon	Jaw w/ teeth
PW110802022	Oreodont	Jaw w/ teeth	1	1	41	4	1.93	-1	-0.25	4	3800.96	A	Oreodont	Jaw w/ teeth
PW110802059(A)	Paleolagus	Jaw w/ teeth	1	0	18	2	1.93	-1	-0.25	4	3800.96	A	Paleolagus	Jaw w/ teeth
PW110802059(B)	Paleolagus	Jaw w/ teeth	1	0	13	2	1.93	-1	-0.25	4	3800.96	A	Paleolagus	Jaw w/ teeth
PW110804056	Paleolagus	Jaw w/ teeth	1	0	10	2	1.93	-1	-0.25	4	3800.96	A	Paleolagus	Jaw w/ teeth
PW110802011	Stibarus	Jaw w/ teeth	1	0	14.5	4	1.93	-1	-0.25	4	3800.96	A	Stibarus	Jaw w/ teeth
PW110802030	Subhyracodon	Jaw w/ teeth	1	0	47.5	5	1.93	-1	-0.25	4	3800.96	A	Subhyracodon	Jaw w/ teeth
PW110804045	UID	Jaw w/ teeth	1	0	25	3	1.93	-1	-0.25	4	3800.96	A	UID	jaw w/ molar
PW110802054	UID	Jaw w/ teeth	1	0	13.5	2	1.93	-1	-0.25	4	3800.96	A	UID	Jaw w/ teeth
PW110802056	UID	Jaw w/ teeth	1	0	13	4	1.93	-1	-0.25	4	3800.96	A	UID	Jaw w/ teeth
PW110802068	UID	Jaw w/ teeth	1	0	24	3	1.93	-1	-0.25	4	3800.96	A	UID	Jaw w/ teeth
PW110804018	UID	Jaw w/ teeth	1	0	21	4	1.93	-1	-0.25	4	3800.96	A	UID	Jaw w/ teeth
PW110804124	UID	Jaw w/ teeth	1	0	72	5	1.93	-1	-0.25	4	3800.96	A	UID	Jaw w/ teeth
PW110804096	Oreodont	Jaw w/ teeth	2	2	37	4	1.93	-1	-0.25	4	3800.96	A	Oreodont	Jaw w/ teeth
PW110802034(A)	Subhyracodon	Jaw w/ teeth	2	1	73	5	1.93	-1	-0.25	4	3800.96	A	Subhyracodon	Jaw w/ teeth
PW110802034(E)	Subhyracodon	Jaw w/ teeth	2	1	54	5	1.93	-1	-0.25	4	3800.96	A	Subhyracodon	Jaw w/ teeth
PW110804036(A)	UID	Jaw w/ teeth	2	1	85	5	1.93	-1	-0.25	4	3800.96	A	UID	Jaw w/ teeth
PW110804036(C)	UID	Jaw w/ teeth	2	1	15	5	1.93	-1	-0.25	4	3800.96	A	UID	Jaw w/ teeth
PW110804023	Paleolagus	Jaw w/ teeth			13	2	1.93	-1	-0.25	4	3800.96	A	Paleolagus	jaw w/ teeth L max?
PW110804021	UID	Jaw w/ teeth			13	2.5	1.93	-1	-0.25	4	3800.96	A	UID	jaw w/ 3 roots
PW110801026	Eumys	Maxilla w/ Teeth	0	0	7	1	1.93	-1	-0.25	5	3800.96	A	Eumys	Maxilla w/ teeth
PW110802046	Ischyromys	Maxilla w/ Teeth	0	0	14.5	2	1.93	-1	-0.25	5	3800.96	A	Ischromys	Maxilla w/ teeth
PW110804101	Ischyromys	Maxilla w/ Teeth	0	1	10	2	1.93	-1	-0.25	5	3800.96	A	Ischromys	Maxilla w/ Teeth
PW110802038	Ischyromys	Maxilla w/ Teeth	0	0	12	1	1.93	-1	-0.25	5	3800.96	A	Ischyromys	Maxilla w/ teeth
PW110802040	Leptomeryx	Maxilla w/ Teeth	0	0	12	3	1.93	-1	-0.25	5	3800.96	A	Leptomeryx	Maxilla w/ teeth
PW110804082	Oreodont	Maxilla w/ Teeth	0	0	18	4	1.93	-1	-0.25	5	3800.96	A	Oreodont	Maxilla w/ Teeth
PW110804113	Oreodont	Maxilla w/ Teeth	0	0	17.5	4	1.93	-1	-0.25	5	3800.96	A	Oreodont	Maxilla w/ Teeth
PW110804058	Paleolagus	Maxilla w/ Teeth	0	0	7	2	1.93	-1	-0.25	4	3800.96	A	Paleolagus	L max w/ 2 teeth
PW110804027	Paleolagus	Maxilla w/ Teeth	0	1	13	2	1.93	-1	-0.25	5	3800.96	A	Paleolagus	Maxilla w/ Teeth
PW110804066	Paleolagus	Maxilla w/ Teeth	0	0	10	2	1.93	-1	-0.25	5	3800.96	A	Paleolagus	Maxilla w/ Teeth
PW110802009	UID	Maxilla w/ Teeth	0	0	9.5	2	1.93	-1	-0.25	5	3800.96	A	UID	Maxilla w/ teeth
PW110802006(A)	Oreodont	Maxilla w/ Teeth	1	0	36	4	1.93	-1	-0.25	5	3800.96	A	Oreodont	Maxilla w/ teeth
PW110802006(B)	Oreodont	Maxilla w/ Teeth	1	0	7.5	4	1.93	-1	-0.25	5	3800.96	A	Oreodont	Maxilla w/ teeth
PW110802006(C)	Oreodont	Maxilla w/ Teeth	1	0	24	4	1.93	-1	-0.25	5	3800.96	A	Oreodont	Maxilla w/ teeth
PW110802006(D)	Oreodont	Maxilla w/ Teeth	1	0	14	4	1.93	-1	-0.25	5	3800.96	A	Oreodont	Maxilla w/ teeth
PW110802006(E)	Oreodont	Maxilla w/ Teeth	1	0	27	4	1.93	-1	-0.25	5	3800.96	A	Oreodont	Maxilla w/ teeth
PW110802057	Leptomeryx	Metapodial	0	0	9	3	1.5	-1	-0.25	3	79.7558	A	Leptomeryx	Metatarsals
PW110802016	UID	Metapodial	0	0	21	4	1.5	-1	-0.25	3	79.7558	A	UID	Metapodial
PW110802045	UID	Metapodial	0	0	7	2	1.5	-1	-0.25	3	79.7558	A	UID	Metapodial
PW110804007	UID	Metapodial	0	0	14	5	1.5	-1	-0.25	3	79.7558	A	UID	Metapodial
PW110804010	UID	Metapodial	0	0	19	4	1.5	-1	-0.25	3	79.7558	A	UID	Metapodial
PW110804022	UID	Metapodial	0	0	14	2	1.5	-1	-0.25	3	79.7558	A	UID	Metapodial
PW110804042	UID	Metapodial	0	0	10	3	1.5	-1	-0.25	3	79.7558	A	UID	Metapodial
PW110804060	UID	Metapodial	0	0	19	5	1.5	-1	-0.25	3	79.7558	A	UID	Metapodial
PW110804087	UID	Metapodial	0	0	14	4	1.5	-1	-0.25	3	79.7558	A	UID	Metapodial
PW110804114	UID	Metapodial	0	1	16	3	1.5	-1	-0.25	3	79.7558	A	UID	Metapodial
PW110801002	UID	Metapodial	1	0	17	4	1.5	-1	-0.25	3	79.7558	A	UID	Metapodial
PW110804053	UID	Metapodial	1	0	13	4	1.5	-1	-0.25	3	79.7558	A	UID	Metapodial
PW110804088	UID	Metapodial	1	0	17	5	1.5	-1	-0.25	3	79.7558	A	UID	Metapodial
PW110802067	UID	Metapodial	2	0	20	3	1.5	-1	-0.25	3	79.7558	A	UID	proximal metapoidial
PW110804011	UID	Phalanx	0	0	21	4	1.23	-0.83	-0.5	2	14.4216	A	UID	Phalanx
PW110804020	UID	Phalanx	0	0	9	3	1.23	-0.83	-0.5	2	14.4216	A	UID	Phalanx
PW110804059	UID	Phalanx	0	0	5	3	1.23	-0.83	-0.5	2	14.4216	A	UID	Phalanx
PW110804072	UID	Phalanx	0	0	8	3	1.23	-0.83	-0.5	2	14.4216	A	UID	Phalanx
PW110804097	UID	Phalanx	0	1	13	3	1.23	-0.83	-0.5	2	14.4216	A	UID	Phalanx
PW110804112	UID	Phalanx	0	0	22	3	1.23	-0.83	-0.5	2	14.4216	A	UID	Phalanx
PW110804084	UID	Phalanx	1	0	9	3	1.23	-0.83	-0.5	2	14.4216	A	UID	Phalanx
PW110804074	UID	Podial	0	0	22	5	1.3	-1	-1	1	8.16932	A	UID	Podial
PW110804067	UID	Podial	1	0	11.5	3	1.3	-1	-1	1	8.16932	A	UID	Podial
PW110804044	Oreodont	Radius	0	1	33	4	1.5	-1	-0.25	3	98.7263	A	Oreodont	Radius
PW110804050	UID	Radius	0	0	10	3	1.5	-1	-0.25	3	98.7263	A	UID	Radius
PW110804086	UID	Rib	0	0	10.5	3	1.38	-1	-0.1	4	3.44835	A	UID	Rib
PW110802002	UID	Scapula	1	0	24	3	1.69	-0.1	-0.1	5	246.816	A	UID	Scapula
PW110802036	UID	Scapula	1	0	27	4	1.69	-0.1	-0.1	5	246.816	A	UID	Scapula
PW110804049	UID	Scapula	1	2	27	4	1.69	-0.1	-0.1	5	246.816	A	UID	Scapula
PW110804083	UID	Scapula	1	2	20	3	1.69	-0.1	-0.1	5	246.816	A	UID	Scapula
PW110804116	UID	Scapula	1	1	32	5	1.69	-0.1	-0.1	5	246.816	A	UID	Scapula
PW110801011	Hesperocyon	Tibia	0	0	12	3	1.5	-1	-0.25	3	542.994	A	Canid ?Hesperocyon	Tibia
PW110802060	Leptomeryx	Tibia	0	0	11	3	1.5	-1	-0.25	3	542.994	A	Leptomeryx	Tibia
PW110802017	UID	Tibia	0	1	26.5	5	1.5	-1	-0.25	3	542.994	A	UID	Tibia
PW110804008	UID	Tibia	0	0	12	4	1.5	-1	-0.25	3	542.994	A	UID	Tibia
PW110804015	UID	Tibia	0	0	13.5	3	1.5	-1	-0.25	3	542.994	A	UID	Tibia
PW110802020	UID	Tibia	1	0	19	4	1.5	-1	-0.25	3	542.994	A	UID	Tibia
PW110802052	UID	Tibia	1	0	52	4	1.5	-1	-0.25	3	542.994	A	UID	Tibia
PW110802062	UID	Tibia	1	1	21	4	1.5	-1	-0.25	3	542.994	A	UID	Tibia
PW110804038	UID	Tibia	1	0	17	3	1.5	-1	-0.25	3	542.994	A	UID	Tibia
PW110804120	UID	Tibia	1	1	44	5	1.5	-1	-0.25	3	542.994	A	UID	Tibia
PW110804092	UID	Tibia	2	0	36	4	1.5	-1	-0.25	3	542.994	A	UID	Tibia
PW110801014	UID	UID	0	0	13							A	UID	UID
PW110801018	UID	UID	0	0	8							A	UID	UID
PW110804041	UID	UID	1	0	6	1						A	UID	Jaw
PW110804091	UID	UID	1	1	30							A	UID	UID
PW110804024	UID	UID	2	0	44	5						A	UID	UID
PW110802027	UID	Ulna	0	1	13	3	1.5	-1	-0.25	3	49.3631	A	UID	Ulna
PW110801003	UID	Vertebra	0	1	13	4	1.23	-1	-1	2	62.7118	A	UID	Vertebra
PW110801004	UID	Vertebra	0	0	7	2	1.23	-1	-1	2	62.7118	A	UID	Vertebra
PW110801024	UID	Vertebra	0	1	39	5	1.23	-1	-1	2	62.7118	A	UID	Vertebra
PW110802035	UID	Vertebra	0	0	15		1.23	-1	-1	2	62.7118	A	UID	Vertebra
PW110802037	UID	Vertebra	0	0	4	2	1.23	-1	-1	2	62.7118	A	UID	Vertebra
PW110802048	UID	Vertebra	0	0	21	4	1.23	-1	-1	2	62.7118	A	UID	Vertebra
PW110802051	UID	Vertebra	0	0	27	5	1.23	-1	-1	2	62.7118	A	UID	Vertebra
PW110804005	UID	Vertebra	0	0	8	3	1.23	-1	-1	2	62.7118	A	UID	Vertebra
PW110804031	UID	Vertebra	0	0	25	4	1.23	-1	-1	2	62.7118	A	UID	Vertebra
PW110804033	UID	Vertebra	0	0	13	2.5	1.23	-1	-1	2	62.7118	A	UID	Vertebra
PW110804062	UID	Vertebra	0	0	24	4	1.23	-1	-1	2	62.7118	A	UID	Vertebra
PW110804085	UID	Vertebra	0	0	7.5	3	1.23	-1	-1	2	62.7118	A	UID	Vertebra
PW110804119	UID	Vertebra	0	0	32	5	1.23	-1	-1	2	62.7118	A	UID	Vertebra
PW110801015	UID	Vertebra	1	0	11	3	1.23	-1	-1	2	62.7118	A	UID	Vertebra
PW110801028	UID	Vertebra	1	1	17	5	1.23	-1	-1	2	62.7118	A	UID	Vertebra
PW110802007	UID	Vertebra	1	0	14	3	1.23	-1	-1	2	62.7118	A	UID	Vertebra
PW110802010	UID	Vertebra	1	0	27	4	1.23	-1	-1	2	62.7118	A	UID	Vertebra
PW110802018	UID	Vertebra	1	0	28	4	1.23	-1	-1	2	62.7118	A	UID	Vertebra
PW110802050	UID	Vertebra	1	0	11	3	1.23	-1	-1	2	62.7118	A	UID	Vertebra
PW110804039	UID	Vertebra	1	0	7	3	1.23	-1	-1	2	62.7118	A	UID	Vertebra
PW110804040	UID	Vertebra	1	0	6	2	1.23	-1	-1	2	62.7118	A	UID	Vertebra
PW110804047(A)	UID	Vertebra	1	1	55	5	1.23	-1	-1	2	62.7118	A	UID	Vertebra
PW110804047(B)	UID	Vertebra	1	1	50	5	1.23	-1	-1	2	62.7118	A	UID	Vertebra
PW110804054	UID	Vertebra	1	0	17	3	1.23	-1	-1	2	62.7118	A	UID	Vertebra
PW110804065	UID	Vertebra	1	2	13	3	1.23	-1	-1	2	62.7118	A	UID	Vertebra
PW110804069	UID	Vertebra	1	1	7.5	3	1.23	-1	-1	2	62.7118	A	UID	Vertebra
PW110804102	UID	Vertebra	1	0	24	4	1.23	-1	-1	2	62.7118	A	UID	Vertebra
PW110802066	UID	Vertebra	2	1	18	4	1.23	-1	-1	2	62.7118	A	UID	Vertebra
PW110805061	Leptomeryx	Astragalus	0	0	15	3	1.51	-1	-0.83	1	263.761	B	Leptomeryx	Astragalus
PW110805004	Mesohippus	Astragalus	0	1	26	4	1.51	-1	-0.83	1	263.761	B	Mesohippus	Astragalus
PW110805012	Protoceras	Astragalus	1	1	30	4	1.51	-1	-0.83	1	263.761	B	Protoceras	Astragalus
PW110805008	UID	Astragalus	1	1	13		1.51	-1	-0.83	1	263.761	B	UID	Astragalus
PW110805047	Oreodont	Cranium	0	0	62	3	1.58	-1	-0.4	5	791.284	B	Oreodont	Skull
PW110805074II	Oreodont	Cranium	1	0	15	4	1.58	-1	-0.4	5	791.284	B	Oreodont	cranial (7 molars, 7 parts w/ root, 6 partial teeth), 6 vert, 2 distal tibia, 3 metapodial, 4 frags of femoral heads, 1 mastoid process?, associated fragments
PW110805066(JJ)	Peobrotherium	Cranium	1	0	20	4	1.58	-1	-0.4	5	791.284	B	Poebrotherium	Skull
PW110805067	UID	Cranium	1	0	30	2	1.58	-1	-0.4	5	791.284	B	UID	Skull
PW110805068	UID	Cranium	1	0	28	2	1.58	-1	-0.4	5	791.284	B	UID	Skull
PW110805106	UID	Cranium	1	0	56	5	1.58	-1	-0.4	5	791.284	B	UID	Skull
PW110805033	UID	Femur	0	1	25		1.5	-1	-0.25	3	989.104	B	UID	femoral condyle distal
PW110805001	UID	Femur	0	0	48	5	1.5	-1	-0.25	3	989.104	B	UID	Femur
PW110805052	UID	Femur	0	0	13	3	1.5	-1	-0.25	3	989.104	B	UID	Femur
PW110805074EE	Oreodont	Femur	1	0	25	4	1.5	-1	-0.25	3	989.104	B	Oreodont	cranial (7 molars, 7 parts w/ root, 6 partial teeth), 6 vert, 2 distal tibia, 3 metapodial, 4 frags of femoral heads, 1 mastoid process?, associated fragments
PW110805074FF	Oreodont	Femur	1	0	20	4	1.5	-1	-0.25	3	989.104	B	Oreodont	cranial (7 molars, 7 parts w/ root, 6 partial teeth), 6 vert, 2 distal tibia, 3 metapodial, 4 frags of femoral heads, 1 mastoid process?, associated fragments
PW110805074GG	Oreodont	Femur	1	0	10	4	1.5	-1	-0.25	3	989.104	B	Oreodont	cranial (7 molars, 7 parts w/ root, 6 partial teeth), 6 vert, 2 distal tibia, 3 metapodial, 4 frags of femoral heads, 1 mastoid process?, associated fragments
PW110805074HH	Oreodont	Femur	1	0	10	4	1.5	-1	-0.25	3	989.104	B	Oreodont	cranial (7 molars, 7 parts w/ root, 6 partial teeth), 6 vert, 2 distal tibia, 3 metapodial, 4 frags of femoral heads, 1 mastoid process?, associated fragments
PW110805066(FF)	Peobrotherium	Femur	1	0	19.5	4	1.5	-1	-0.25	3	989.104	B	Poebrotherium	Femur
PW110805066(GG)	Peobrotherium	Femur	1	0	19.5	4	1.5	-1	-0.25	3	989.104	B	Poebrotherium	Femur
PW110805066(HH)	Peobrotherium	Femur	1	0	19.5	4	1.5	-1	-0.25	3	989.104	B	Poebrotherium	Femur
PW110805066(II)	Peobrotherium	Femur	1	0	19.5	4	1.5	-1	-0.25	3	989.104	B	Poebrotherium	Femur
PW110805037	UID	Femur	1	0	26	3	1.5	-1	-0.25	3	989.104	B	UID	Femur
PW110805098	UID	Femur	1	1	83	5	1.5	-1	-0.25	3	989.104	B	UID	Femur
PW110805100	UID	Femur	1	0	46	5	1.5	-1	-0.25	3	989.104	B	UID	Femur
PW110805088B		Femur	1	0	75	5	1.5	-1	-0.25	3	989.104	B		Femur
PW110805048	UID	Humerus	0	0	14	4	1.5	-1	-0.25	3	263.761	B	UID	Humerus
PW110805053	UID	Humerus	0	0	50	5	1.5	-1	-0.25	3	263.761	B	UID	Humerus
PW110805088A	UID	Humerus	1	0	75	5	1.5	-1	-0.25	3	263.761	B	UID	Humerus
PW110805063	UID	Humerus	2	1	25	4	1.5	-1	-0.25	3	263.761	B	UID	Humerus
PW110805022	UID	Innominate	2	0	30	4	1.18	-0.33	-0.2	4	65.9403	B	UID	Innominate
PW110805029	UID	Jaw w/ out Teeth	0	1	13		1.58	-0.25	-0.25	4	3033.25	B	UID	Jaw
PW110805024(A)	Hyracodon	Jaw w/ teeth	0	0	39	5	1.93	-1	-0.25	4	3033.25	B	Hyracodon	Jaw w/ teeth
PW110805072	Hyracodon	Jaw w/ teeth	0	0	27	5	1.93	-1	-0.25	4	3033.25	B	Hyracodon	Jaw w/ teeth
PW110805036	Ischyromys	Jaw w/ teeth	0	0	9	2	1.93	-1	-0.25	4	3033.25	B	Ischromys	Jaw w/ teeth
PW110805086(A)	Mesohippus	Jaw w/ teeth	0	1	24.5	4	1.93	-1	-0.25	4	3033.25	B	Mesohippus	Jaw w/ teeth
PW110805086(B)	Mesohippus	Jaw w/ teeth	0	1	25	4	1.93	-1	-0.25	4	3033.25	B	Mesohippus	Jaw w/ teeth
PW110805086(C)	Mesohippus	Jaw w/ teeth	0	1	26	4	1.93	-1	-0.25	4	3033.25	B	Mesohippus	Jaw w/ teeth
PW110805099(B)	Mesohippus	Jaw w/ teeth	0	0	26	4	1.93	-1	-0.25	4	3033.25	B	Mesohippus	Jaw w/ teeth
PW110805017	Oreodont	Jaw w/ teeth	0	0	33.5	4	1.93	-1	-0.25	4	3033.25	B	Oreodont	Jaw w/ teeth
PW110805062	Oreodont	Jaw w/ teeth	0	0	19	4	1.93	-1	-0.25	4	3033.25	B	Oreodont	Jaw w/ teeth
PW110805021	Mesohippus	Jaw w/ teeth	1	0	17	4	1.93	-1	-0.25	4	3033.25	B	Mesohippus	Jaw w/ teeth
PW110805099(A)	Mesohippus	Jaw w/ teeth	1	0	30	4	1.93	-1	-0.25	4	3033.25	B	Mesohippus	Jaw w/ teeth
PW110805074G	Oreodont	Jaw w/ teeth	1	0	25	25	1.93	-1	-0.25	4	3033.25	B	Oreodont	cranial (7 molars, 7 parts w/ root, 6 partial teeth), 6 vert, 2 distal tibia, 3 metapodial, 4 frags of femoral heads, 1 mastoid process?, associated fragments
PW110805074H	Oreodont	Jaw w/ teeth	1	0	25	25	1.93	-1	-0.25	4	3033.25	B	Oreodont	cranial (7 molars, 7 parts w/ root, 6 partial teeth), 6 vert, 2 distal tibia, 3 metapodial, 4 frags of femoral heads, 1 mastoid process?, associated fragments
PW110805074I	Oreodont	Jaw w/ teeth	1	0	25	25	1.93	-1	-0.25	4	3033.25	B	Oreodont	cranial (7 molars, 7 parts w/ root, 6 partial teeth), 6 vert, 2 distal tibia, 3 metapodial, 4 frags of femoral heads, 1 mastoid process?, associated fragments
PW110805074J	Oreodont	Jaw w/ teeth	1	0	25	25	1.93	-1	-0.25	4	3033.25	B	Oreodont	cranial (7 molars, 7 parts w/ root, 6 partial teeth), 6 vert, 2 distal tibia, 3 metapodial, 4 frags of femoral heads, 1 mastoid process?, associated fragments
PW110805074K	Oreodont	Jaw w/ teeth	1	0	25	25	1.93	-1	-0.25	4	3033.25	B	Oreodont	cranial (7 molars, 7 parts w/ root, 6 partial teeth), 6 vert, 2 distal tibia, 3 metapodial, 4 frags of femoral heads, 1 mastoid process?, associated fragments
PW110805074L	Oreodont	Jaw w/ teeth	1	0	25	25	1.93	-1	-0.25	4	3033.25	B	Oreodont	cranial (7 molars, 7 parts w/ root, 6 partial teeth), 6 vert, 2 distal tibia, 3 metapodial, 4 frags of femoral heads, 1 mastoid process?, associated fragments
PW110805074M	Oreodont	Jaw w/ teeth	1	0	25	25	1.93	-1	-0.25	4	3033.25	B	Oreodont	cranial (7 molars, 7 parts w/ root, 6 partial teeth), 6 vert, 2 distal tibia, 3 metapodial, 4 frags of femoral heads, 1 mastoid process?, associated fragments
PW110805003	Oreodont	Jaw w/ teeth	1	1	20	4	1.93	-1	-0.25	4	3033.25	B	Oreodont	Jaw w/ teeth
PW110805066(H)	Peobrotherium	Jaw w/ teeth	1	0	17	4	1.93	-1	-0.25	4	3033.25	B	Poebrotherium	Jaw w/ teeth
PW110805066(I)	Peobrotherium	Jaw w/ teeth	1	0	17	4	1.93	-1	-0.25	4	3033.25	B	Poebrotherium	Jaw w/ teeth
PW110805066(J)	Peobrotherium	Jaw w/ teeth	1	0	17	4	1.93	-1	-0.25	4	3033.25	B	Poebrotherium	Jaw w/ teeth
PW110805066(K)	Peobrotherium	Jaw w/ teeth	1	0	17	4	1.93	-1	-0.25	4	3033.25	B	Poebrotherium	Jaw w/ teeth
PW110805066(L)	Peobrotherium	Jaw w/ teeth	1	0	17	4	1.93	-1	-0.25	4	3033.25	B	Poebrotherium	Jaw w/ teeth
PW110805066(M)	Peobrotherium	Jaw w/ teeth	1	0	17	4	1.93	-1	-0.25	4	3033.25	B	Poebrotherium	Jaw w/ teeth
PW110805066(N)	Peobrotherium	Jaw w/ teeth	1	0	17	4	1.93	-1	-0.25	4	3033.25	B	Poebrotherium	Jaw w/ teeth
PW110805002	UID	Jaw w/ teeth	1	0	21	4	1.93	-1	-0.25	4	3033.25	B	UID	Jaw w/ teeth
PW110805011	UID	Jaw w/ teeth	1	0	13	3	1.93	-1	-0.25	4	3033.25	B	UID	Jaw w/ teeth
PW110805014(A)	UID	Jaw w/ teeth	1	1	14	3	1.93	-1	-0.25	4	3033.25	B	UID	Jaw w/ teeth
PW110805014(B)	UID	Jaw w/ teeth	1	1	17	3	1.93	-1	-0.25	4	3033.25	B	UID	Jaw w/ teeth
PW110805090	UID	Jaw w/ teeth	1	0	20	3	1.93	-1	-0.25	4	3033.25	B	UID	Jaw w/ teeth
PW110805095	UID	Jaw w/ teeth	1	0	27	4	1.93	-1	-0.25	4	3033.25	B	UID	Jaw w/ teeth
PW110805078	UID	Jaw w/ teeth	1	0	25	3	1.93	-1	-0.25	4	3033.25	B	UID	roots w/ jaw
PW110805094	Oreodont	Jaw w/ teeth	2	0	28	4	1.93	-1	-0.25	4	3033.25	B	Oreodont	Jaw w/ teeth
PW110805023	UID	Jaw w/ teeth	2	1	43.5	4	1.93	-1	-0.25	4	3033.25	B	UID	Jaw w/ teeth
PW110805040	UID	Jaw w/ teeth	2	0	38.5	4	1.93	-1	-0.25	4	3033.25	B	UID	Jaw w/ teeth
PW110805104	UID	Jaw w/ teeth	2	0	78	5	1.93	-1	-0.25	4	3033.25	B	UID	Jaw w/ teeth
PW110805097	Merycoidodon	Maxilla w/ Teeth	0	0	52	4	1.93	-1	-0.25	5	3033.25	B	Merycoidodon	Maxilla w/ Teeth
PW110805102	Merycoidodon	Maxilla w/ Teeth	0	0	22	4	1.93	-1	-0.25	5	3033.25	B	Merycoidodon	Maxilla w/ Teeth
PW110805045	Subhyracodon	Maxilla w/ Teeth	0	0	35	5	1.93	-1	-0.25	5	3033.25	B	Subhyracodon	Maxilla w/ Teeth
PW110805010	Archaeotherium	Maxilla w/ Teeth	1	0	52	5	1.93	-1	-0.25	5	3033.25	B	Archaeotherium	Maxilla w/ Teeth
PW110805091	Rhino	Maxilla w/ Teeth	1	1	43	4	1.93	-1	-0.25	5	3033.25	B	Rhino	Maxilla w/ Teeth
PW110805103	UID	Maxilla w/ Teeth	1	1	26	4	1.93	-1	-0.25	5	3033.25	B	UID	Maxilla w/ Teeth
PW110805105	UID	Maxilla w/ Teeth	1	1	14	4	1.93	-1	-0.25	5	3033.25	B	UID	Maxilla w/ Teeth
PW110805038	UID (Mesohippus)	Maxilla w/ Teeth	2	1	36	4	1.93	-1	-0.25	5	3033.25	B	UID (Mesohippus)	Maxilla w/ Teeth
PW110805049	UID	Metapodial	0	0	23	4	1.5	-1	-0.25	3	106.539	B	UID	Metapodial
PW110805057	UID	Metapodial	0	0	24	5	1.5	-1	-0.25	3	106.539	B	UID	Metapodial
PW110805076	UID	Metapodial	0	0	13	4	1.5	-1	-0.25	3	106.539	B	UID	Metapodial
PW110805082	UID	Metapodial	0	0	17	3	1.5	-1	-0.25	3	106.539	B	UID	Metapodial
PW110805074BB	Oreodont	Metapodial	1	0	30	4	1.5	-1	-0.25	3	106.539	B	Oreodont	cranial (7 molars, 7 parts w/ root, 6 partial teeth), 6 vert, 2 distal tibia, 3 metapodial, 4 frags of femoral heads, 1 mastoid process?, associated fragments
PW110805074CC	Oreodont	Metapodial	1	0	20	4	1.5	-1	-0.25	3	106.539	B	Oreodont	cranial (7 molars, 7 parts w/ root, 6 partial teeth), 6 vert, 2 distal tibia, 3 metapodial, 4 frags of femoral heads, 1 mastoid process?, associated fragments
PW110805074DD	Oreodont	Metapodial	1	0	20	4	1.5	-1	-0.25	3	106.539	B	Oreodont	cranial (7 molars, 7 parts w/ root, 6 partial teeth), 6 vert, 2 distal tibia, 3 metapodial, 4 frags of femoral heads, 1 mastoid process?, associated fragments
PW110805066(CC)	Peobrotherium	Metapodial	1	0	19	4	1.5	-1	-0.25	3	106.539	B	Poebrotherium	Metapodial
PW110805066(DD)	Peobrotherium	Metapodial	1	0	19	4	1.5	-1	-0.25	3	106.539	B	Poebrotherium	Metapodial
PW110805066(EE)	Peobrotherium	Metapodial	1	0	19	4	1.5	-1	-0.25	3	106.539	B	Poebrotherium	Metapodial
PW110805028	UID	Metapodial	1	0	12	5	1.5	-1	-0.25	3	106.539	B	UID	Metapodial
PW110805059	UID	Metapodial	1	0	16	5	1.5	-1	-0.25	3	106.539	B	UID	Metapodial
PW110805064	UID	Metapodial	1	0	20		1.5	-1	-0.25	3	106.539	B	UID	Metapodial
PW110805089	UID	Metapodial	1	0	42	4	1.5	-1	-0.25	3	106.539	B	UID	Metapodial
PW110805054	UID	Phalanx	0	0	13	4	1.23	-0.83	-0.5	2	16.5126	B	UID	Phalanx
PW110805081	UID	Phalanx	0	0	13	2	1.23	-0.83	-0.5	2	16.5126	B	UID	Phalanx
PW110805027	UID	Phalanx	1	0	15	4	1.23	-0.83	-0.5	2	16.5126	B	UID	Phalanx
PW110805077	UID	Phalanx	1	0	13	3	1.23	-0.83	-0.5	2	16.5126	B	UID	Phalanx
PW110805080	UID	Phalanx	1	1	8	2	1.23	-0.83	-0.5	2	16.5126	B	UID	Phalanx
PW110805026	UID	Phalanx	2	0	17	4	1.23	-0.83	-0.5	2	16.5126	B	UID	Phalanx
PW110805020	UID	Podial	0	0	18.5	4	1.3	-1	-1	1	10.9128	B	UID	Podial
PW110805050	UID	Podial	1	0	16.5	4	1.3	-1	-1	1	10.9128	B	UID	Podial
PW110805083	Oreodont	Radius	0	0	25	4	1.5	-1	-0.25	3	131.881	B	Oreodont	Radius
PW110805007	Merycoidodon	Radius	1	0	30	4	1.5	-1	-0.25	3	131.881	B	Merycoidodon	Radius
PW110805060	UID	Scapula	1	1	38	5	1.69	-0.1	-0.1	5	65.9403	B	UID	Scapula
PW110805074Z	Oreodont	Tibia	1	0	20	4	1.5	-1	-0.25	3	527.522	B	Oreodont	cranial (7 molars, 7 parts w/ root, 6 partial teeth), 6 vert, 2 distal tibia, 3 metapodial, 4 frags of femoral heads, 1 mastoid process?, associated fragments
PW110805074AA	Oreodont	Tibia	1	0	20	4	1.5	-1	-0.25	3	527.522	B	Oreodont	cranial (7 molars, 7 parts w/ root, 6 partial teeth), 6 vert, 2 distal tibia, 3 metapodial, 4 frags of femoral heads, 1 mastoid process?, associated fragments
PW110805066(AA)	Peobrotherium	Tibia	1	0	18.5	4	1.5	-1	-0.25	3	527.522	B	Poebrotherium	Tibia
PW110805066(BB)	Peobrotherium	Tibia	1	0	18.5	4	1.5	-1	-0.25	3	527.522	B	Poebrotherium	Tibia
PW110805039	UID	Tibia	1	0	43	4	1.5	-1	-0.25	3	527.522	B	UID	Tibia
PW110805046	UID	Tibia	1	0	53	5	1.5	-1	-0.25	3	527.522	B	UID	Tibia
PW110805073	UID	Tibia	1	0	33	5	1.5	-1	-0.25	3	527.522	B	UID	Tibia
PW110805019	Oreodont	Tibia	2	0	32	4	1.5	-1	-0.25	3	527.522	B	Oreodont	Tibia
PW110805044	UID	UID	0	0	15							B	UID	UID
PW110805042	UID	UID	1	1	25							B	UID	UID
PW110805087	UID	UID	1	1	18	3						B	UID	UID
PW110805093	UID	UID	1	0	76	4						B	UID	UID
PW110805092	UID	Ulna	1	0	23	4	1.5	-1	-0.25	3	71.8043	B	UID	Ulna
PW110805066(B)	UID	Vertebra	0	0	30	4	1.23	-1	-1	2	71.8043	B	UID	Vertebra
PW110805070	UID	Vertebra	0	0	22	4	1.23	-1	-1	2	71.8043	B	UID	Vertebra
PW110805074N	Oreodont	Vertebra	1	0	20	4	1.23	-1	-1	2	71.8043	B	Oreodont	cranial (7 molars, 7 parts w/ root, 6 partial teeth), 6 vert, 2 distal tibia, 3 metapodial, 4 frags of femoral heads, 1 mastoid process?, associated fragments
PW110805074O	Oreodont	Vertebra	1	0	20	4	1.23	-1	-1	2	71.8043	B	Oreodont	cranial (7 molars, 7 parts w/ root, 6 partial teeth), 6 vert, 2 distal tibia, 3 metapodial, 4 frags of femoral heads, 1 mastoid process?, associated fragments
PW110805074P	Oreodont	Vertebra	1	0	20	4	1.23	-1	-1	2	71.8043	B	Oreodont	cranial (7 molars, 7 parts w/ root, 6 partial teeth), 6 vert, 2 distal tibia, 3 metapodial, 4 frags of femoral heads, 1 mastoid process?, associated fragments
PW110805074Q	Oreodont	Vertebra	1	0	20	4	1.23	-1	-1	2	71.8043	B	Oreodont	cranial (7 molars, 7 parts w/ root, 6 partial teeth), 6 vert, 2 distal tibia, 3 metapodial, 4 frags of femoral heads, 1 mastoid process?, associated fragments
PW110805074R	Oreodont	Vertebra	1	0	20	4	1.23	-1	-1	2	71.8043	B	Oreodont	cranial (7 molars, 7 parts w/ root, 6 partial teeth), 6 vert, 2 distal tibia, 3 metapodial, 4 frags of femoral heads, 1 mastoid process?, associated fragments
PW110805074S	Oreodont	Vertebra	1	0	20	4	1.23	-1	-1	2	71.8043	B	Oreodont	cranial (7 molars, 7 parts w/ root, 6 partial teeth), 6 vert, 2 distal tibia, 3 metapodial, 4 frags of femoral heads, 1 mastoid process?, associated fragments
PW110805066(U)	Peobrotherium	Vertebra	1	0	18	4	1.23	-1	-1	2	71.8043	B	Poebrotherium	Vertebra
PW110805066(V)	Peobrotherium	Vertebra	1	0	17.5	4	1.23	-1	-1	2	71.8043	B	Poebrotherium	Vertebra
PW110805066(W)	Peobrotherium	Vertebra	1	0	19	4	1.23	-1	-1	2	71.8043	B	Poebrotherium	Vertebra
PW110805066(X)	Peobrotherium	Vertebra	1	0	19.5	4	1.23	-1	-1	2	71.8043	B	Poebrotherium	Vertebra
PW110805066(Y)	Peobrotherium	Vertebra	1	0	20	4	1.23	-1	-1	2	71.8043	B	Poebrotherium	Vertebra
PW110805066(Z)	Peobrotherium	Vertebra	1	0	20.5	4	1.23	-1	-1	2	71.8043	B	Poebrotherium	Vertebra
PW110805031	UID	Vertebra	1	2	28	5	1.23	-1	-1	2	71.8043	B	UID	Vertebra
PW110805043	UID	Vertebra	1	0	34	4	1.23	-1	-1	2	71.8043	B	UID	Vertebra
PW110805051	UID	Vertebra	1	1	25	4	1.23	-1	-1	2	71.8043	B	UID	Vertebra
PW110805058	UID	Vertebra	1	0	20	5	1.23	-1	-1	2	71.8043	B	UID	Vertebra
PW110805066(A)	UID	Vertebra	1	0	28	4	1.23	-1	-1	2	71.8043	B	UID	Vertebra
PW110805069	UID	Vertebra	1	0	26	4	1.23	-1	-1	2	71.8043	B	UID	Vertebra
PW110805096	UID	Vertebra	1	0	13	3	1.23	-1	-1	2	71.8043	B	UID	Vertebra
PW110805101	UID	Vertebra	1	0	43	5	1.23	-1	-1	2	71.8043	B	UID	Vertebra
PW110805098C		Vertebra	1	0	75	5		-1	-1	2	71.8043	B		Vertebra
PW110805025	UID	Vertebra	2	0	45	5	1.23	-1	-1	2	71.8043	B	UID	Vertebra
JM110805074	UID	Astragalus	0	0	15		1.51	-1	-0.83	1	52.9102	C	UID	Astragalus
JM110805185	UID	Astragalus	0	0	12		1.51	-1	-0.83	1	52.9102	C	UID	Astragalus
JM110805066	UID	Calcaneum	0	0	23		1.37	-1	-0.67	2	476.192	C	UID	Calcaneum
JM110805174	UID	Calcaneum	0	0	13		1.37	-1	-0.67	2	476.192	C	UID	Calcaneum
JM110805178	UID	Calcaneum	0	1	9		1.37	-1	-0.67	2	476.192	C	UID	Calcaneum
JM110805146	Hyracodon	Calcaneum	1	1	29	5	1.37	-1	-0.67	2	476.192	C	Hyracodon	Calcaneum
JM110805008	UID	Calcaneum	1	1	28		1.37	-1	-0.67	2	476.192	C	UID	Calcaneum
JM110805083	UID	Calcaneum	1	1	22		1.37	-1	-0.67	2	476.192	C	UID	Calcaneum
JM110805202	UID	Calcaneum	1	0	24		1.37	-1	-0.67	2	476.192	C	UID	Calcaneum
JM110805030	UID	Calcaneum	2	1	26		1.37	-1	-0.67	2	476.192	C	UID	Calcaneum
JM110805182	UID	Calcaneum	2	0	34		1.37	-1	-0.67	2	476.192	C	UID	Calcaneum
JM110805016	Oreodont	Cranium	0	0	25	4	1.58	-1	-0.4	5	740.743	C	Oreodont	Skull
JM110805021	UID	Cranium	0	0	28		1.58	-1	-0.4	5	740.743	C	UID	Skull
JM110805077	UID	Cranium	0	1	22		1.58	-1	-0.4	5	740.743	C	UID	Skull
JM110805134	UID	Cranium	0	0	12		1.58	-1	-0.4	5	740.743	C	UID	Skull
JM110805189	UID	Cranium	0	0	13		1.58	-1	-0.4	5	740.743	C	UID	Skull
JM110805048	UID	Cranium	1	0	23		1.58	-1	-0.4	5	740.743	C	UID	Skull
JM110805166	UID	Cranium	1	0	15		1.58	-1	-0.4	5	740.743	C	UID	Skull
JM110805003	UID	Femur	0	1	10		1.5	-1	-0.25	3	52.9102	C	UID	Femur
JM110805018	UID	Femur	0	0	9		1.5	-1	-0.25	3	52.9102	C	UID	Femur
JM110805065	UID	Femur	0	1	13	5	1.5	-1	-0.25	3	52.9102	C	UID	Femur
JM110805156	UID	Femur	0	0	14		1.5	-1	-0.25	3	52.9102	C	UID	Femur
JM110805011	Merycoidodon	Femur	2	1	5	4	1.5	-1	-0.25	3	52.9102	C	Merycoidodon	Femur
JM110805142	UID	Fibula	1	1	12		1.5	-1	-0.25	4	52.9102	C	UID	Fibula
JM110805128	Nimravid	Humerus	0	0	6	3	1.5	-1	-0.25	3	317.461	C	Nimravid	Humerus
JM110805200	UID	Humerus	0	0	26		1.5	-1	-0.25	3	317.461	C	UID	Humerus
JM110805059	UID	Humerus	1	0	116		1.5	-1	-0.25	3	317.461	C	UID	Humerus
JM110805193	UID	Humerus	1	0	23		1.5	-1	-0.25	3	317.461	C	UID	Humerus
JM110805024	Oreodont	Humerus	2	0	70	4	1.5	-1	-0.25	3	317.461	C	Oreodont	Humerus
JM110805168	UID	Humerus	2	2	24		1.5	-1	-0.25	3	317.461	C	UID	Humerus
JM110805187	UID	Innominate	0	1	38		1.18	-0.33	-0.2	4	158.731	C	UID	Innominate
JM110805196	UID	Innominate	1	0	30		1.18	-0.33	-0.2	4	158.731	C	UID	Innominate
JM110805197	UID	Innominate	1	0	32		1.18	-0.33	-0.2	4	158.731	C	UID	Innominate
JM110805043	UID	Jaw w/ out Teeth	0	1	10		1.58	-0.25	-0.25	4	846.563	C	UID	Jaw w/ out Teeth
JM110805007	Eumys	Jaw w/ teeth	0	0	5	1	1.93	-1	-0.25	4	846.563	C	Eumys	Jaw w/ teeth
JM110805176	Eumys	Jaw w/ teeth	0	0	10	1	1.93	-1	-0.25	4	846.563	C	Eumys	Jaw w/ teeth
JM110805089	Hesperocyon	Jaw w/ teeth	0	0	13	3	1.93	-1	-0.25	4	846.563	C	Hesperocyon	Jaw w/ teeth
JM110805175	Leptochoerid	Jaw w/ teeth	0	0	11	4	1.93	-1	-0.25	4	846.563	C	Leptochoerid	Jaw w/ teeth
JM110805184	Leptomeryx	Jaw w/ teeth	0	0	11	3	1.93	-1	-0.25	4	846.563	C	Leptomeryx	Jaw w/ teeth
JM110805154	Paleolagus	Jaw w/ teeth	0	0	13	2	1.93	-1	-0.25	4	846.563	C	Paleolagus	Jaw w/ teeth
JM110805033	Camelid	Jaw w/ teeth	1	0	16	4	1.93	-1	-0.25	4	846.563	C	Camelid	Jaw w/ Teeth
JM110805009	Eumys	Jaw w/ teeth	1	0	15	1	1.93	-1	-0.25	4	846.563	C	Eumys	Jaw w/ teeth
JM110805149	Leptomeryx	Jaw w/ teeth	1	2	14	3	1.93	-1	-0.25	4	846.563	C	Leptomeryx	Jaw w/ teeth
JM110805183	Leptomeryx	Jaw w/ teeth	1	0	11	3	1.93	-1	-0.25	4	846.563	C	Leptomeryx	Jaw w/ teeth
JM110805161	Peobrotherium	Jaw w/ teeth	2	0	120	4	1.93	-1	-0.25	4	846.563	C	Poebrotherium	Jaw w/ teeth
JM110805015	UID	Jaw w/ teeth	3	2	27		1.93	-1	-0.25	4	846.563	C	UID	Jaw w/ teeth
JM110805040	UID	Jaw w/ teeth	3	2	25		1.93	-1	-0.25	4	846.563	C	UID	Jaw w/ teeth
JM110805108	Leptomeryx	Maxilla w/ Teeth	0	0	12	3	1.93	-1	-0.25	5	846.563	C	Leptomeryx	Maxilla w/ Teeth
JM110805020	Paleolagus	Maxilla w/ Teeth	0	0	6	2	1.93	-1	-0.25	5	846.563	C	Paleolagus	Maxilla w/ Teeth
JM110805046	UID	Metapodial	0	0	7		1.5	-1	-0.25	3	128.23	C	UID	Metapodial
JM110805085	UID	Metapodial	0	2	13	5	1.5	-1	-0.25	3	128.23	C	UID	Metapodial
JM110805102	UID	Metapodial	0	0	28		1.5	-1	-0.25	3	128.23	C	UID	Metapodial
JM110805103	UID	Metapodial	0	0	21		1.5	-1	-0.25	3	128.23	C	UID	Metapodial
JM110805110	UID	Metapodial	0	0	15		1.5	-1	-0.25	3	128.23	C	UID	Metapodial
JM110805111	UID	Metapodial	0	0	12		1.5	-1	-0.25	3	128.23	C	UID	Metapodial
JM110805127	UID	Metapodial	0	0	13		1.5	-1	-0.25	3	128.23	C	UID	Metapodial
JM110805135	UID	Metapodial	0	0	12		1.5	-1	-0.25	3	128.23	C	UID	Metapodial
JM110805140	UID	Metapodial	0	0	28		1.5	-1	-0.25	3	128.23	C	UID	Metapodial
JM110805147	UID	Metapodial	0	2	19		1.5	-1	-0.25	3	128.23	C	UID	Metapodial
JM110805180	UID	Metapodial	0	0	11		1.5	-1	-0.25	3	128.23	C	UID	Metapodial
JM110805203	UID	Metapodial	0	0	27		1.5	-1	-0.25	3	128.23	C	UID	Metapodial
JM110805031	Oreodont	Metapodial	1	0	23	4	1.5	-1	-0.25	3	128.23	C	Oreodont	Metapodial
JM110805057	UID	Metapodial	1	0	27		1.5	-1	-0.25	3	128.23	C	UID	Metapodial
JM110805060	UID	Metapodial	1	0	31		1.5	-1	-0.25	3	128.23	C	UID	Metapodial
JM110805071	UID	Metapodial	1	0	12		1.5	-1	-0.25	3	128.23	C	UID	Metapodial
JM110805090	UID	Metapodial	1	0	14		1.5	-1	-0.25	3	128.23	C	UID	Metapodial
JM110805091	UID	Metapodial	1	0	17		1.5	-1	-0.25	3	128.23	C	UID	Metapodial
JM110805148	UID	Metapodial	1	0	13		1.5	-1	-0.25	3	128.23	C	UID	Metapodial
JM110805172	UID	Metapodial	1	0	14		1.5	-1	-0.25	3	128.23	C	UID	Metapodial
JM110805087	UID	Metapodial	2	0	30		1.5	-1	-0.25	3	128.23	C	UID	Metapodial
JM110805014	UID	Phalanx	0	1	10		1.23	-0.83	-0.5	2	72.873	C	UID	Phalanx
JM110805032	UID	Phalanx	0	0	11		1.23	-0.83	-0.5	2	72.873	C	UID	Phalanx
JM110805036	UID	Phalanx	0	0	13	3.5	1.23	-0.83	-0.5	2	72.873	C	UID	Phalanx
JM110805039	UID	Phalanx	0	0	8		1.23	-0.83	-0.5	2	72.873	C	UID	Phalanx
JM110805052	UID	Phalanx	0	0	12		1.23	-0.83	-0.5	2	72.873	C	UID	Phalanx
JM110805072	UID	Phalanx	0	1	10		1.23	-0.83	-0.5	2	72.873	C	UID	Phalanx
JM110805075	UID	Phalanx	0	0	10		1.23	-0.83	-0.5	2	72.873	C	UID	Phalanx
JM110805086	UID	Phalanx	0	1	14		1.23	-0.83	-0.5	2	72.873	C	UID	Phalanx
JM110805092	UID	Phalanx	0	0	11		1.23	-0.83	-0.5	2	72.873	C	UID	Phalanx
JM110805096	UID	Phalanx	0	1	10		1.23	-0.83	-0.5	2	72.873	C	UID	Phalanx
JM110805097	UID	Phalanx	0	1	16		1.23	-0.83	-0.5	2	72.873	C	UID	Phalanx
JM110805117	UID	Phalanx	0	0	10		1.23	-0.83	-0.5	2	72.873	C	UID	Phalanx
JM110805121	UID	Phalanx	0	0	8		1.23	-0.83	-0.5	2	72.873	C	UID	Phalanx
JM110805138	UID	Phalanx	0	0	16		1.23	-0.83	-0.5	2	72.873	C	UID	Phalanx
JM110805139	UID	Phalanx	0	0	11		1.23	-0.83	-0.5	2	72.873	C	UID	Phalanx
JM110805143	UID	Phalanx	0	0	17		1.23	-0.83	-0.5	2	72.873	C	UID	Phalanx
JM110805157	UID	Phalanx	0	2.5	19		1.23	-0.83	-0.5	2	72.873	C	UID	Phalanx
JM110805186	UID	Phalanx	0	0	19		1.23	-0.83	-0.5	2	72.873	C	UID	Phalanx
JM110805198	UID	Phalanx	0	0	19		1.23	-0.83	-0.5	2	72.873	C	UID	Phalanx
JM110805019	UID	Phalanx	1	0	10		1.23	-0.83	-0.5	2	72.873	C	UID	Phalanx
JM110805047	UID	Phalanx	1	0	15		1.23	-0.83	-0.5	2	72.873	C	UID	Phalanx
JM110805093	UID	Phalanx	1	0	17		1.23	-0.83	-0.5	2	72.873	C	UID	Phalanx
JM110805107	UID	Phalanx	1	2	30		1.23	-0.83	-0.5	2	72.873	C	UID	Phalanx
JM110805115	UID	Phalanx	1	1	14		1.23	-0.83	-0.5	2	72.873	C	UID	Phalanx
JM110805118	UID	Phalanx	1	0	16		1.23	-0.83	-0.5	2	72.873	C	UID	Phalanx
JM110805120	UID	Phalanx	1	0	15		1.23	-0.83	-0.5	2	72.873	C	UID	Phalanx
JM110805141	UID	Phalanx	1	2	15		1.23	-0.83	-0.5	2	72.873	C	UID	Phalanx
JM110805150	UID	Phalanx	1	0	9		1.23	-0.83	-0.5	2	72.873	C	UID	Phalanx
JM110805152	UID	Phalanx	1	0	9		1.23	-0.83	-0.5	2	72.873	C	UID	Phalanx
JM110805165	UID	Phalanx	1	0	22		1.23	-0.83	-0.5	2	72.873	C	UID	Phalanx
JM110805094	Hyracodon	Podial	0	0	30	5	1.3	-1	-1	1	56.9162	C	Hyracodon	Podial
JM110805038	Oreodont	Podial	0	0	13	4	1.3	-1	-1	1	56.9162	C	Oreodont	Podial
JM110805050	Oreodont	Podial	0	0	18	4	1.3	-1	-1	1	56.9162	C	Oreodont	Podial
JM110805029	UID	Podial	0	0	8		1.3	-1	-1	1	56.9162	C	UID	Podial
JM110805051	UID	Podial	0	0	13	3.5	1.3	-1	-1	1	56.9162	C	UID	Podial
JM110805073	UID	Podial	0	0	17		1.3	-1	-1	1	56.9162	C	UID	Podial
JM110805101	UID	Podial	0	2	13	5	1.3	-1	-1	1	56.9162	C	UID	Podial
JM110805112	UID	Podial	0	0	16		1.3	-1	-1	1	56.9162	C	UID	Podial
JM110805179	UID	Podial	0	1	20		1.3	-1	-1	1	56.9162	C	UID	Podial
JM110805188	UID	Podial	0	0	11		1.3	-1	-1	1	56.9162	C	UID	Podial
JM110805070	UID	Podial	0	0	19		1.3	-1	-1	2	56.9162	C	UID	Ungual
JM110805105	UID	Podial	0	1	18		1.3	-1	-1	2	56.9162	C	UID	Ungual
JM110805173	UID	Podial	1	0	19		1.3	-1	-1	1	56.9162	C	UID	Podial
JM110805192	UID	Podial	1	1	32		1.3	-1	-1	1	56.9162	C	UID	Podial
JM110805076	UID	Podial	1	0	15		1.3	-1	-1	2	56.9162	C	UID	Ungual
JM110805062	UID	Podial	2	0	9		1.3	-1	-1	1	56.9162	C	UID	Podial
JM110805194	UID	Radius	1	0	29		1.5	-1	-0.25	3	52.9102	C	UID	Radius
JM110805056	UID	Rib	0	0	12		1.38	-1	-0.1	4	11.0884	C	UID	Rib
JM110805158	UID	Rib	0	0	14		1.38	-1	-0.1	4	11.0884	C	UID	Rib
JM110805181	UID	Rib	1	0	22		1.38	-1	-0.1	4	11.0884	C	UID	Rib
JM110805109	UID	Scapula	1	1	15		1.69	-0.1	-0.1	5	105.82	C	UID	Scapula
JM110805199	UID	Scapula	1	0	25		1.69	-0.1	-0.1	5	105.82	C	UID	Scapula
JM110805130	UID	Sesamoid	0	0	19		1.32	-1	-0.83	1	2.88575	C	UID	Sesamoid
JM110805006	UID	Tibia	0	0	6		1.5	-1	-0.25	3	423.281	C	UID	Tibia
JM110805035	UID	Tibia	0	0	21		1.5	-1	-0.25	3	423.281	C	UID	Tibia
JM110805045	UID	Tibia	0	0	20		1.5	-1	-0.25	3	423.281	C	UID	Tibia
JM110805049	UID	Tibia	0	0	15		1.5	-1	-0.25	3	423.281	C	UID	Tibia
JM110805160	UID	Tibia	1	0	160		1.5	-1	-0.25	3	423.281	C	UID	Tibia
JM110805177	UID	Tibia	1	2.5	47		1.5	-1	-0.25	3	423.281	C	UID	Tibia
JM110805195	UID	Tibia	1	0	30		1.5	-1	-0.25	3	423.281	C	UID	Tibia
JM110805023	UID	Tibia	2	3	62		1.5	-1	-0.25	3	423.281	C	UID	Tibia
JM110805106	UID	UID	0	0	28	3						C	UID	UID
JM110805027	UID	UID	1	0	18							C	UID	UID
JM110805061	Carnivore	Ulna	0	0	23		1.5	-1	-0.25	3	93.6251	C	Carnivore	Ulna
JM110805159	Oreodont	Ulna	1	0	140	4	1.5	-1	-0.25	3	93.6251	C	Oreodont	Ulna
JM110805004	UID	Vertebra	0	0	13	5	1.23	-1	-1	2	93.6251	C	UID	Vertebra
JM110805042	UID	Vertebra	0	1	28		1.23	-1	-1	2	93.6251	C	UID	Vertebra
JM110805053	UID	Vertebra	0	0	17		1.23	-1	-1	2	93.6251	C	UID	Vertebra
JM110805054	UID	Vertebra	0	0	28		1.23	-1	-1	2	93.6251	C	UID	Vertebra
JM110805055	UID	Vertebra	0	0	26		1.23	-1	-1	2	93.6251	C	UID	Vertebra
JM110805064	UID	Vertebra	0	0	17		1.23	-1	-1	2	93.6251	C	UID	Vertebra
JM110805084	UID	Vertebra	0	0	10		1.23	-1	-1	2	93.6251	C	UID	Vertebra
JM110805095	UID	Vertebra	0	0	10		1.23	-1	-1	2	93.6251	C	UID	Vertebra
JM110805098	UID	Vertebra	0	0	7		1.23	-1	-1	2	93.6251	C	UID	Vertebra
JM110805099	UID	Vertebra	0	0	23		1.23	-1	-1	2	93.6251	C	UID	Vertebra
JM110805114	UID	Vertebra	0	0	9		1.23	-1	-1	2	93.6251	C	UID	Vertebra
JM110805119	UID	Vertebra	0	0	26		1.23	-1	-1	2	93.6251	C	UID	Vertebra
JM110805123	UID	Vertebra	0	0	8		1.23	-1	-1	2	93.6251	C	UID	Vertebra
JM110805124	UID	Vertebra	0	0	18		1.23	-1	-1	2	93.6251	C	UID	Vertebra
JM110805125	UID	Vertebra	0	0	12		1.23	-1	-1	2	93.6251	C	UID	Vertebra
JM110805126	UID	Vertebra	0	1	13		1.23	-1	-1	2	93.6251	C	UID	Vertebra
JM110805129	UID	Vertebra	0	0	25		1.23	-1	-1	2	93.6251	C	UID	Vertebra
JM110805132	UID	Vertebra	0	1	14		1.23	-1	-1	2	93.6251	C	UID	Vertebra
JM110805133	UID	Vertebra	0	0	21		1.23	-1	-1	2	93.6251	C	UID	Vertebra
JM110805136	UID	Vertebra	0	0	15		1.23	-1	-1	2	93.6251	C	UID	Vertebra
JM110805145	UID	Vertebra	0	0	15		1.23	-1	-1	2	93.6251	C	UID	Vertebra
JM110805151	UID	Vertebra	0	0	26		1.23	-1	-1	2	93.6251	C	UID	Vertebra
JM110805164	UID	Vertebra	0	1	19		1.23	-1	-1	2	93.6251	C	UID	Vertebra
JM110805201	UID	Vertebra	0	0	23		1.23	-1	-1	2	93.6251	C	UID	Vertebra
JM110805063	UID	Vertebra	1	1	23		1.23	-1	-1	2	93.6251	C	UID	Vertebra
JM110805067	UID	Vertebra	1	0	19		1.23	-1	-1	2	93.6251	C	UID	Vertebra
JM110805068	UID	Vertebra	1	0	23		1.23	-1	-1	2	93.6251	C	UID	Vertebra
JM110805079	UID	Vertebra	1	1	62		1.23	-1	-1	2	93.6251	C	UID	Vertebra
JM110805080	UID	Vertebra	1	2	37		1.23	-1	-1	2	93.6251	C	UID	Vertebra
JM110805081	UID	Vertebra	1	0	35		1.23	-1	-1	2	93.6251	C	UID	Vertebra
JM110805082	UID	Vertebra	1	1	15		1.23	-1	-1	2	93.6251	C	UID	Vertebra
JM110805116	UID	Vertebra	1	0	17		1.23	-1	-1	2	93.6251	C	UID	Vertebra
JM110805122	UID	Vertebra	1	2	19		1.23	-1	-1	2	93.6251	C	UID	Vertebra
JM110805131	UID	Vertebra	1	0	26		1.23	-1	-1	2	93.6251	C	UID	Vertebra
JM110805170	UID	Vertebra	1	1	59		1.23	-1	-1	2	93.6251	C	UID	Vertebra
JM110805171	UID	Vertebra	1	0	24		1.23	-1	-1	2	93.6251	C	UID	Vertebra
JM110805104	UID	Vertebra	2	1	23		1.23	-1	-1	2	93.6251	C	UID	Vertebra
JM110805153	UID	Vertebra	2	1	24		1.23	-1	-1	2	93.6251	C	UID	Vertebra
JM110805162	UID	Vertebra	2	1	56		1.23	-1	-1	2	93.6251	C	UID	Vertebra
PW110803074	Leptomeryx	Astragalus	0	0	13	3	1.51	-1	-0.83	1	534.044	D	Leptomeryx	Astragalus
PW110803096	Leptomeryx	Astragalus	0	0	11	3	1.51	-1	-0.83	1	534.044	D	Leptomeryx	Astragalus
PW110803228	Protoceras	Astragalus	0	0	28	4	1.51	-1	-0.83	1	534.044	D	Protoceras	Astragalus
PW110803193	Rhino	Astragalus	0	0	32	4	1.51	-1	-0.83	1	534.044	D	Rhino	Astragalus
PW110803230	UID	Astragalus	0	0	31	5	1.51	-1	-0.83	1	534.044	D	UID	Astragalus
PW110803241	UID	Astragalus	0	1	28	4	1.51	-1	-0.83	1	534.044	D	UID	Astragalus
PW110803113	Camelid	Astragalus	1	0	26	4	1.51	-1	-0.83	1	534.044	D	Camelid	Astragalus
PW110803125	Daphoenus	Astragalus	1	0	31	4	1.51	-1	-0.83	1	534.044	D	Daphoenus	Astragalus
PW110803029	Leptomeryx	Astragalus	1	1	10.5	3	1.51	-1	-0.83	1	534.044	D	Leptomeryx	Astragalus
PW110803039	UID	Astragalus	1	0	25		1.51	-1	-0.83	1	534.044	D	UID	Astragalus
PW110803018	Subhyracodon	Astragalus	2	2	60	5	1.51	-1	-0.83	1	534.044	D	Subhyracodon	Astragalus
PW110803006	UID	Calcaneum	0	0	20		1.37	-1	-0.67	2	194.198	D	UID	Calcaneum
PW110803005	UID	Calcaneum	1	0	16.5	5	1.37	-1	-0.67	2	194.198	D	UID	Calcaneum
PW110803138	UID	Calcaneum	1	0	11	3	1.37	-1	-0.67	2	194.198	D	UID	Calcaneum
PW110803075	UID	Calcaneum	2	0	29.5	4	1.37	-1	-0.67	2	194.198	D	UID	Calcaneum
PW110803136	UID	Cranium	1	2	35		1.58	-1	-0.4		194.198	D	UID	scaphoid
PW110803082	Rhino	Cranium	1	1	68	4	1.58	-1	-0.4	5	194.198	D	Rhino	Skull
PW110803081	UID	Cranium	1	0	25		1.58	-1	-0.4	5	194.198	D	UID	Skull
PW110803225	UID	Femur	0	0	22	3	1.5	-1	-0.25	3	922.44	D	UID	Femur
PW110803229	UID	Femur	0	1	16	4	1.5	-1	-0.25	3	922.44	D	UID	Femur
PW110803007	UID	Femur	1	1	37	5	1.5	-1	-0.25	3	922.44	D	UID	Femur
PW110803020	UID	Femur	1	2	27	4	1.5	-1	-0.25	3	922.44	D	UID	Femur
PW110803067	UID	Femur	1	0	22	5	1.5	-1	-0.25	3	922.44	D	UID	Femur
PW110803100	UID	Femur	1	0	38	5	1.5	-1	-0.25	3	922.44	D	UID	Femur
PW110803102	UID	Femur	1	0	31	4	1.5	-1	-0.25	3	922.44	D	UID	Femur
PW110803110	UID	Femur	1	0	28	3	1.5	-1	-0.25	3	922.44	D	UID	Femur
PW110803135	UID	Femur	1	0	42	5	1.5	-1	-0.25	3	922.44	D	UID	Femur
PW110803139	UID	Femur	1	1	36	5	1.5	-1	-0.25	3	922.44	D	UID	Femur
PW110803162	UID	Femur	1	0	27	4	1.5	-1	-0.25	3	922.44	D	UID	Femur
PW110803181	UID	Femur	1	0	13	3	1.5	-1	-0.25	3	922.44	D	UID	Femur
PW110803186	UID	Femur	1	0	43	5	1.5	-1	-0.25	3	922.44	D	UID	Femur
PW110803211	UID	Femur	1	0	22	5	1.5	-1	-0.25	3	922.44	D	UID	Femur
PW110803220	UID	Femur	1	0	33	5	1.5	-1	-0.25	3	922.44	D	UID	Femur
PW110803242	UID	Femur	1	1	48	5	1.5	-1	-0.25	3	922.44	D	UID	Femur
PW110803114	UID	Femur	2	1	87	4	1.5	-1	-0.25	3	922.44	D	UID	Femur
PW110803119	UID	Femur	2	1	49.5	5	1.5	-1	-0.25	3	922.44	D	UID	Femur
PW110803201	UID	Femur	2	0	25	3	1.5	-1	-0.25	3	922.44	D	UID	femur
PW110803130	UID	Humerus	0	0	19	4	1.5	-1	-0.25	3	582.593	D	UID	Humerus
PW110803215	UID	Humerus	0	0	7	3	1.5	-1	-0.25	3	582.593	D	UID	Humerus
PW110803236	UID	Humerus	0	0	38	5	1.5	-1	-0.25	3	582.593	D	UID	Humerus
PW110803016	UID	Humerus	1	1	17	5	1.5	-1	-0.25	3	582.593	D	UID	Humerus
PW110803028	UID	Humerus	1	0	18	4	1.5	-1	-0.25	3	582.593	D	UID	Humerus
PW110803034	UID	Humerus	1	0	40	5	1.5	-1	-0.25	3	582.593	D	UID	Humerus
PW110803049	UID	Humerus	1	2	22	3	1.5	-1	-0.25	3	582.593	D	UID	Humerus
PW110803141	UID	Humerus	1	0	38	4	1.5	-1	-0.25	3	582.593	D	UID	Humerus
PW110803170	UID	Humerus	1	1	38	5	1.5	-1	-0.25	3	582.593	D	UID	Humerus
PW110803118	UID	Humerus	2	1	46	5	1.5	-1	-0.25	3	582.593	D	UID	Humerus
PW110803168	UID	Humerus	2	1	53	5	1.5	-1	-0.25	3	582.593	D	UID	Humerus
PW110803219	UID	Humerus	2	0	36	5	1.5	-1	-0.25	3	582.593	D	UID	Humerus
PW110803166	UID	Innominate	0	0	28	3	1.18	-0.33	-0.2	4	242.747	D	UID	Innominate
PW110803085	UID	Innominate	1	2	28	5	1.18	-0.33	-0.2	4	242.747	D	UID	Innominate
PW110803108	UID	Innominate	1	0	42	5	1.18	-0.33	-0.2	4	242.747	D	UID	Innominate
PW110803184	UID	Innominate	1	0	24	3	1.18	-0.33	-0.2	4	242.747	D	UID	Innominate
PW110803235	UID	Innominate	1	0	54	4	1.18	-0.33	-0.2	4	242.747	D	UID	Innominate
PW110803248	Entelodont	Jaw w/ teeth	0	1	24	5	1.93	-1	-0.25	4	825.341	D	Entelodont	Jaw w/ teeth
PW110803207	Ischyromys	Jaw w/ teeth	0	0	8	1	1.93	-1	-0.25	4	825.341	D	Ischyromys	Dentary
PW110803147	Leptomeryx	Jaw w/ teeth	0	0	20	3	1.93	-1	-0.25	4	825.341	D	Leptomeryx	jaw w/ 2 molars (M2+M3?)
PW110803245	Mesohippus	Jaw w/ teeth	0	1	62	4	1.93	-1	-0.25	4	825.341	D	Mesohippus	Jaw w/ teeth
PW110803092	UID	Jaw w/ teeth	0	0	20	4	1.93	-1	-0.25	4	825.341	D	UID	Jaw w/ teeth
PW110803177	Hypertragulus	Jaw w/ teeth	1	0	17	3	1.93	-1	-0.25	4	825.341	D	Hypertragulus	Jaw w/ teeth
PW110803032	UID	Jaw w/ teeth	1	1	28	4	1.93	-1	-0.25	4	825.341	D	UID	Jaw w/ teeth
PW110803154	UID	Jaw w/ teeth	1	0	44	5	1.93	-1	-0.25	4	825.341	D	UID	Jaw w/ teeth
PW110803227	UID	Jaw w/ teeth	1	0	113	5	1.93	-1	-0.25	4	825.341	D	UID	Jaw w/ teeth
PW110803012	Merycoidodon	Jaw w/ teeth	2	0	45	4	1.93	-1	-0.25	4	825.341	D	Merycoidodon	Jaw w/ teeth
PW110803011	Oreodont	Jaw w/ teeth	2	0	17	4	1.93	-1	-0.25	4	825.341	D	Oreodont	Jaw w/ teeth
PW110803004	UID	Jaw w/ teeth	2	0	47	4	1.93	-1	-0.25	4	825.341	D	UID	Jaw w/ teeth
PW110803008	UID	Jaw w/ teeth	2	1	64	4	1.93	-1	-0.25	4	825.341	D	UID	Jaw w/ teeth
PW110803009	UID	Jaw w/ teeth	2	1	33	5	1.93	-1	-0.25	4	825.341	D	UID	Jaw w/ teeth
PW110803024	UID	Jaw w/ teeth	2	0	63	4	1.93	-1	-0.25	4	825.341	D	UID	Jaw w/ teeth
PW110803010	UID	Jaw w/ teeth	3	1	65	5	1.93	-1	-0.25	4	825.341	D	UID	Jaw w/ teeth
PW110803070	UID	Maxilla w/ out Teeth	1	0	25	5	1.58	-0.25	-0.25	5	825.341	D	UID	Maxilla
PW110803120	UID	Metapodial	0	0	32	5	1.5	-1	-0.25	3	67.2352	D	UID	Metapodial
PW110803190	UID	Metapodial	0	1	25	4	1.5	-1	-0.25	3	67.2352	D	UID	Metapodial
PW110803192	UID	Metapodial	0	0	24	5	1.5	-1	-0.25	3	67.2352	D	UID	Metapodial
PW110803015	UID	Metapodial	1	0	10	4	1.5	-1	-0.25	3	67.2352	D	UID	Metapodial
PW110803046	UID	Metapodial	1	1	25	5	1.5	-1	-0.25	3	67.2352	D	UID	Metapodial
PW110803090	UID	Metapodial	1	1	31	5	1.5	-1	-0.25	3	67.2352	D	UID	Metapodial
PW110803111	UID	Metapodial	1	0	11	3	1.5	-1	-0.25	3	67.2352	D	UID	Metapodial
PW110803124	UID	Metapodial	1	0	23	4	1.5	-1	-0.25	3	67.2352	D	UID	Metapodial
PW110803165	UID	Metapodial	1	0	22	4	1.5	-1	-0.25	3	67.2352	D	UID	Metapodial
PW110803172	UID	Metapodial	1	1	25	3	1.5	-1	-0.25	3	67.2352	D	UID	Metapodial
PW110803200	UID	Metapodial	1	0	21	5	1.5	-1	-0.25	3	67.2352	D	UID	Metapodial
PW110803246	UID	Metapodial	1	0	35.5	5	1.5	-1	-0.25	3	67.2352	D	UID	Metapodial
PW110803188	Carnivore	Phalanx	0	0	6	3	1.23	-0.83	-0.5	2	54.7093	D	Carnivore	Phalanx
PW110803176	UID	Phalanx	0	0	17	3	1.23	-0.83	-0.5	2	54.7093	D	UID	Phalanx
PW110803187	UID	Phalanx	0	0	14	3	1.23	-0.83	-0.5	2	54.7093	D	UID	Phalanx
PW110803232	UID	Phalanx	0	0	8	3	1.23	-0.83	-0.5	2	54.7093	D	UID	phalanx
PW110803243	UID	Phalanx	0	0	25		1.23	-0.83	-0.5	2	54.7093	D	UID	Phalanx
PW110803244	UID	Phalanx	0	0	23	4	1.23	-0.83	-0.5	2	54.7093	D	UID	Phalanx
PW110803251	UID	Phalanx	0	0	25		1.23	-0.83	-0.5	2	54.7093	D	UID	Phalanx
PW110803045	Rhino	Phalanx	1	0	35	4	1.23	-0.83	-0.5	2	54.7093	D	Rhino?	Phalanx
PW110803013	UID	Phalanx	1	0	8.5	3	1.23	-0.83	-0.5	2	54.7093	D	UID	Phalanx
PW110803038	UID	Phalanx	1	0	21	5	1.23	-0.83	-0.5	2	54.7093	D	UID	Phalanx
PW110803047	UID	Phalanx	1	0	22	4	1.23	-0.83	-0.5	2	54.7093	D	UID	Phalanx
PW110803066	UID	Phalanx	1	0	16.5	5	1.23	-0.83	-0.5	2	54.7093	D	UID	Phalanx
PW110803083	UID	Phalanx	1	0	24	5	1.23	-0.83	-0.5	2	54.7093	D	UID	Phalanx
PW110803091	UID	Phalanx	1	0	12	4	1.23	-0.83	-0.5	2	54.7093	D	UID	Phalanx
PW110803099	UID	Phalanx	1	0	13	3	1.23	-0.83	-0.5	2	54.7093	D	UID	Phalanx
PW110803128	UID	Phalanx	1	0	24	5	1.23	-0.83	-0.5	2	54.7093	D	UID	Phalanx
PW110803129	UID	Phalanx	1	0	27	4	1.23	-0.83	-0.5	2	54.7093	D	UID	Phalanx
PW110803133	UID	Phalanx	1	0	16.5	5	1.23	-0.83	-0.5	2	54.7093	D	UID	Phalanx
PW110803142	UID	Phalanx	1	0	23	4	1.23	-0.83	-0.5	2	54.7093	D	UID	Phalanx
PW110803143	UID	Phalanx	1	0	27	4	1.23	-0.83	-0.5	2	54.7093	D	UID	Phalanx
PW110803145	UID	Phalanx	1	0	17.5	4	1.23	-0.83	-0.5	2	54.7093	D	UID	Phalanx
PW110803164	UID	Phalanx	1	1	20	4	1.23	-0.83	-0.5	2	54.7093	D	UID	Phalanx
PW110803179	UID	Phalanx	1	0	21.5	3	1.23	-0.83	-0.5	2	54.7093	D	UID	Phalanx
PW110803183	UID	Phalanx	1	0	19	4	1.23	-0.83	-0.5	2	54.7093	D	UID	Phalanx
PW110803204	UID	Phalanx	1	0	41	5	1.23	-0.83	-0.5	2	54.7093	D	UID	Phalanx
PW110803027	UID	Phalanx	2	0	17	5	1.23	-0.83	-0.5	2	54.7093	D	UID	Phalanx
PW110803084	UID	Phalanx	2	0	18	5	1.23	-0.83	-0.5	2	54.7093	D	UID	Phalanx
PW110803059	UID	Podial	0	0	12	4	1.3	-1	-1	1	44.1906	D	UID	Podial
PW110803103	UID	Podial	0	0	22	4	1.3	-1	-1	1	44.1906	D	UID	Podial
PW110803017	UID	Podial	1	1	14	4	1.3	-1	-1	1	44.1906	D	UID	Podial
PW110803021	UID	Podial	1	2	21	4	1.3	-1	-1	1	44.1906	D	UID	Podial
PW110803101	UID	Podial	1	1	27	5	1.3	-1	-1	1	44.1906	D	UID	Podial
PW110803104	UID	Podial	1	0	31	4	1.3	-1	-1	1	44.1906	D	UID	Podial
PW110803196	UID	Podial	1	0	36	5	1.3	-1	-1	1	44.1906	D	UID	Podial
PW110803212	UID	Podial	1	0	34	5	1.3	-1	-1	1	44.1906	D	UID	Podial
PW110803224	UID	Podial	1	1	36	5	1.3	-1	-1	1	44.1906	D	UID	Podial
PW110803086	UID	Podial	2	2	17.5	4	1.3	-1	-1	1	44.1906	D	UID	Podial
PW110803051	Hyracodon	Radius	1	2	42	5	1.5	-1	-0.25	3	145.648	D	Hyracodon	Radius
PW110803171	UID	Radius	1	0	31.5	5	1.5	-1	-0.25	3	145.648	D	UID	Radius
PW110803231	UID	Radius	1	1	38	4	1.5	-1	-0.25	3	145.648	D	UID	Radius
PW110803151	UID	Rib	1	0	38.5	4	1.38	-1	-0.1	4	3.39151	D	UID	Rib
PW110803019	UID	Scapula	0	1	32	4	1.69	-0.1	-0.1	5	436.945	D	UID	Scapula
PW110803112	UID	Scapula	1	1	26.5	4	1.69	-0.1	-0.1	5	436.945	D	UID	Scapula
PW110803131	UID	Scapula	1	1	13	3	1.69	-0.1	-0.1	5	436.945	D	UID	Scapula
PW110803173	UID	Scapula	1	1	44	5	1.69	-0.1	-0.1	5	436.945	D	UID	Scapula
PW110803237	UID	Scapula	1	0	60	4	1.69	-0.1	-0.1	5	436.945	D	UID	Scapula
PW110803250	UID	Scapula	1	1	78	4	1.69	-0.1	-0.1	5	436.945	D	UID	Scapula
PW110803115	UID	Scapula	2	1	29	4	1.69	-0.1	-0.1	5	436.945	D	UID	Scapula
PW110803116	UID	Scapula	2	1	34	4	1.69	-0.1	-0.1	5	436.945	D	UID	Scapula
PW110803202	UID	Scapula	2	1	35	5	1.69	-0.1	-0.1	5	436.945	D	UID	Scapula
PW110803044	UID	Sesamoid	0	0	17	4	1.32	-1	-0.83	1	5.29582	D	UID	Sesamoid
PW110803159	UID	Sesamoid	1	0	23.5	5	1.32	-1	-0.83	1	5.29582	D	UID	Sesamoid
PW110803022	UID	Tibia	1	2	32	4	1.5	-1	-0.25	3	825.341	D	UID	Tibia
PW110803033	UID	Tibia	1	1	25		1.5	-1	-0.25	3	825.341	D	UID	Tibia
PW110803052	UID	Tibia	1	1	30	4	1.5	-1	-0.25	3	825.341	D	UID	Tibia
PW110803089	UID	Tibia	1	0	33	4	1.5	-1	-0.25	3	825.341	D	UID	Tibia
PW110803144	UID	Tibia	1	0	23	4	1.5	-1	-0.25	2	825.341	D	UID	Tibia
PW110803053	Rhino	Tibia	2	1	30	4	1.5	-1	-0.25	3	825.341	D	Rhino	Tibia
PW110803150	Rhino	Tibia	2	0	93	4	1.5	-1	-0.25	3	825.341	D	Rhino	Tibia
PW110803079	UID	Tibia	2	1	40	4	1.5	-1	-0.25	3	825.341	D	UID	Tibia
PW110803080	UID	Tibia	2	2	42	4	1.5	-1	-0.25	3	825.341	D	UID	Tibia
PW110803132	UID	Tibia	2	1	36	4	1.5	-1	-0.25	3	825.341	D	UID	Tibia
PW110803137	UID	Tibia	2	0	28	4	1.5	-1	-0.25	3	825.341	D	UID	Tibia
PW110803153	UID	Tibia	2	0	60	5	1.5	-1	-0.25	3	825.341	D	UID	Tibia
PW110803158	UID	Tibia	2	0	68.5	5	1.5	-1	-0.25	3	825.341	D	UID	Tibia
PW110803161	UID	Tibia	2	0	67	5	1.5	-1	-0.25	3	825.341	D	UID	Tibia
PW110803167	UID	Tibia	2	1	59	5	1.5	-1	-0.25	3	825.341	D	UID	Tibia
PW110803174	UID	Tibia	2	1	38	5	1.5	-1	-0.25	3	825.341	D	UID	Tibia
PW110803195	UID	Tibia	2	0	24	4	1.5	-1	-0.25	3	825.341	D	UID	Tibia
PW110803098	UID	UID	0	0	25							D	UID	UID
PW110803134	UID	UID	0	0	50							D	UID	UID
PW110803233	UID	UID	0	1	13	4						D	UID	UID
PW110803093	UID	UID	1	0	25	4						D	UID	UID
PW110803106	UID	UID	1	0	51	5						D	UID	UID
PW110803107	UID	UID	1	0	35	3.5						D	UID	UID
PW110803140	UID	UID	1	0	30							D	UID	UID
PW110803149	UID	UID	1	0	17	4						D	UID	UID
PW110803175	UID	UID	1	1	25	5						D	UID	UID
PW110803209	UID	UID	1	0	25	4						D	UID	UID
PW110803252	UID	UID										D	UID	UID
PW110803160	UID	Ulna	0	0	33	4	1.5	-1	-0.25	3	145.648	D	UID	Ulna
PW110803105	UID	Ulna	1	0	47	5	1.5	-1	-0.25	3	145.648	D	UID	Ulna
PW110803223	UID	Ulna	1	0	25		1.5	-1	-0.25	3	145.648	D	UID	Ulna
PW110803078	UID	Vertebra	0	1	14	3	1.23	-1	-1	2	59.4753	D	UID	Vertebra
PW110803197	UID	Vertebra	0	0	16.5	4	1.23	-1	-1	2	59.4753	D	UID	Vertebra
PW110803205	UID	Vertebra	0	0	35	5	1.23	-1	-1	2	59.4753	D	UID	Vertebra
PW110803221	UID	Vertebra	0	1	24	4	1.23	-1	-1	2	59.4753	D	UID	Vertebra
PW110803001	UID	Vertebra	1	0	31	4	1.23	-1	-1	2	59.4753	D	UID	Vertebra
PW110803014	UID	Vertebra	1	1	17	3	1.23	-1	-1	2	59.4753	D	UID	Vertebra
PW110803026	UID	Vertebra	1	1	21	4	1.23	-1	-1	2	59.4753	D	UID	Vertebra
PW110803030	UID	Vertebra	1	0	23	4	1.23	-1	-1	2	59.4753	D	UID	Vertebra
PW110803050	UID	Vertebra	1	1	30	4	1.23	-1	-1	2	59.4753	D	UID	Vertebra
PW110803062	UID	Vertebra	1	1	21	4	1.23	-1	-1	2	59.4753	D	UID	Vertebra
PW110803063	UID	Vertebra	1	1	30	5	1.23	-1	-1	2	59.4753	D	UID	Vertebra
PW110803087	UID	Vertebra	1	1	59	5	1.23	-1	-1	2	59.4753	D	UID	Vertebra
PW110803097	UID	Vertebra	1	0	38	4	1.23	-1	-1	2	59.4753	D	UID	Vertebra
PW110803123	UID	Vertebra	1	0	41	5	1.23	-1	-1	2	59.4753	D	UID	Vertebra
PW110803148	UID	Vertebra	1	0	22	4	1.23	-1	-1	2	59.4753	D	UID	Vertebra
PW110803152	UID	Vertebra	1	0	48	5	1.23	-1	-1	2	59.4753	D	UID	Vertebra
PW110803155	UID	Vertebra	1	0	53	5	1.23	-1	-1	2	59.4753	D	UID	Vertebra
PW110803157	UID	Vertebra	1	0	56	5	1.23	-1	-1	2	59.4753	D	UID	Vertebra
PW110803169	UID	Vertebra	1	0	24	4	1.23	-1	-1	2	59.4753	D	UID	Vertebra
PW110803185	UID	Vertebra	1	1	23	5	1.23	-1	-1	2	59.4753	D	UID	Vertebra
PW110803189	UID	Vertebra	1	0	25		1.23	-1	-1	2	59.4753	D	UID	Vertebra
PW110803194	UID	Vertebra	1	0	35	4	1.23	-1	-1	2	59.4753	D	UID	Vertebra
PW110803203	UID	Vertebra	1	0	31	4	1.23	-1	-1	2	59.4753	D	UID	Vertebra
PW110803222	UID	Vertebra	1	0	25		1.23	-1	-1	2	59.4753	D	UID	Vertebra
PW110803238	UID	Vertebra	1	0	43	4	1.23	-1	-1	2	59.4753	D	UID	Vertebra
PW110803122	UID	Vertebra	2	1	52	5	1.23	-1	-1	2	59.4753	D	UID	Vertebra
PW110803127	UID	Vertebra	2	0	45	5	1.23	-1	-1	2	59.4753	D	UID	Vertebra

## Sheet: Dental Elements Only
Field #	Taxon	Reference Element	Weathering	Abrasion	Size (mm)	Size Category	Density	Flatness	Columnarity	SA:V	%MAU	Site	Field Taxon	Field Element
JM110805007	Eumys	Tooth Bearing Element	0	0	5	1	1.93	-1	-0.25	4	846.563	C	Eumys	Jaw w/ teeth
JM110805009	Eumys	Tooth Bearing Element	1	0	15	1	1.93	-1	-0.25	4	846.563	C	Eumys	Jaw w/ teeth
JM110805015	UID	Tooth Bearing Element	3	2	27		1.93	-1	-0.25	4	846.563	C	UID	Jaw w/ teeth
JM110805020	Paleolagus	Tooth Bearing Element	0	0	6	2	1.93	-1	-0.25	5	846.563	C	Paleolagus	Maxilla w/ Teeth
JM110805033	Poebrotherium	Tooth Bearing Element	1	0	16	4	1.93	-1	-0.25	4	846.563	C	Camelid	Jaw w/ Teeth
JM110805040	UID	Tooth Bearing Element	3	2	25		1.93	-1	-0.25	4	846.563	C	UID	Jaw w/ teeth
JM110805043	UID	Dentary	0	1	10		1.58	-0.25	-0.25	4	846.563	C	UID	Jaw w/ out Teeth
JM110805089	Hesperocyon	Tooth Bearing Element	0	0	13	3	1.93	-1	-0.25	4	846.563	C	Hesperocyon	Jaw w/ teeth
JM110805108	Leptomeryx	Tooth Bearing Element	0	0	12	3	1.93	-1	-0.25	5	846.563	C	Leptomeryx	Maxilla w/ Teeth
JM110805149	Leptomeryx	Tooth Bearing Element	1	2	14	3	1.93	-1	-0.25	4	846.563	C	Leptomeryx	Jaw w/ teeth
JM110805154	Paleolagus	Tooth Bearing Element	0	0	13	2	1.93	-1	-0.25	4	846.563	C	Paleolagus	Jaw w/ teeth
JM110805161	Poebrotherium	Tooth Bearing Element	2	0	120	4	1.93	-1	-0.25	4	846.563	C	Poebrotherium	Jaw w/ teeth
JM110805175	Leptochoerid	Tooth Bearing Element	0	0	11	4	1.93	-1	-0.25	4	846.563	C	Leptochoerid	Jaw w/ teeth
JM110805176	Eumys	Tooth Bearing Element	0	0	10	1	1.93	-1	-0.25	4	846.563	C	Eumys	Jaw w/ teeth
JM110805183	Leptomeryx	Tooth Bearing Element	1	0	11	3	1.93	-1	-0.25	4	846.563	C	Leptomeryx	Jaw w/ teeth
JM110805184	Leptomeryx	Tooth Bearing Element	0	0	11	3	1.93	-1	-0.25	4	846.563	C	Leptomeryx	Jaw w/ teeth
PW110801019	Ischyromys	Tooth Bearing Element	1	0	27	2	1.93	-1	-0.25	4	3800.96	A	Ischromys	Jaw w/ teeth
PW110801021	Leptomeryx	Tooth Bearing Element	0	0	14	3	1.93	-1	-0.25	4	3800.96	A	Leptomeryx	Jaw w/ teeth
PW110801022	UID	Tooth Bearing Element	0	0	43	5	1.93	-1	-0.25	4	3800.96	A	UID	Jaw w/ teeth
PW110801026	Eumys	Tooth Bearing Element	0	0	7	1	1.93	-1	-0.25	5	3800.96	A	Eumys	Maxilla w/ teeth
PW110802003	Eumys	Tooth Bearing Element	0	0	10	1	1.93	-1	-0.25	4	3800.96	A	Eumys	Jaw w/ teeth
PW110802004	Paleolagus	Tooth Bearing Element	0	0	15	2	1.93	-1	-0.25	4	3800.96	A	Paleolagus	Jaw w/ teeth
PW110802005	Leptomeryx	Tooth Bearing Element	0	0	10	3	1.93	-1	-0.25	4	3800.96	A	Leptomeryx	Jaw w/ teeth
PW110802006(A)	Merycoidodon	Tooth Bearing Element	1	0	36	4	1.93	-1	-0.25	5	3800.96	A	Oreodont	Maxilla w/ teeth
PW110802006(B)	Merycoidodon	Tooth Bearing Element	1	0	7.5	4	1.93	-1	-0.25	5	3800.96	A	Oreodont	Maxilla w/ teeth
PW110802006(C)	Merycoidodon	Tooth Bearing Element	1	0	24	4	1.93	-1	-0.25	5	3800.96	A	Oreodont	Maxilla w/ teeth
PW110802006(D)	Merycoidodon	Tooth Bearing Element	1	0	14	4	1.93	-1	-0.25	5	3800.96	A	Oreodont	Maxilla w/ teeth
PW110802006(E)	Merycoidodon	Tooth Bearing Element	1	0	27	4	1.93	-1	-0.25	5	3800.96	A	Oreodont	Maxilla w/ teeth
PW110802008	Paleolagus	Tooth Bearing Element	0	0	13	2	1.93	-1	-0.25	4	3800.96	A	Paleolagus	Jaw w/ teeth
PW110802009	UID	Tooth Bearing Element	0	0	9.5	2	1.93	-1	-0.25	5	3800.96	A	UID	Maxilla w/ teeth
PW110802011	Stibarus	Tooth Bearing Element	1	0	14.5	4	1.93	-1	-0.25	4	3800.96	A	Stibarus	Jaw w/ teeth
PW110802012	Merycoidodon	Tooth Bearing Element	0	0	21.5	4	1.93	-1	-0.25	4	3800.96	A	Merycoidodon	Jaw w/ teeth
PW110802015	Hypertragulus	Tooth Bearing Element	0	0		3	1.93	-1	-0.25	4	3800.96	A	Hypertragulus	lower jaw P3/4? Broken caps
PW110802022	Merycoidodon	Tooth Bearing Element	1	1	41	4	1.93	-1	-0.25	4	3800.96	A	Oreodont	Jaw w/ teeth
PW110802024(A)	UID	Tooth Bearing Element	0	0	10	3	1.93	-1	-0.25	4	3800.96	A	UID	Jaw w/ teeth
PW110802024(B)	UID	Tooth Bearing Element	0	0	10	3	1.93	-1	-0.25	4	3800.96	A	UID	Jaw w/ teeth
PW110802025	Ischyromys	Tooth Bearing Element	0	0	9.5	2	1.93	-1	-0.25	4	3800.96	A	Ischromys	Jaw w/ teeth
PW110802028	Mesohippus	Tooth Bearing Element	0	1	15	4	1.93	-1	-0.25	4	3800.96	A	Mesohippus	Jaw w/ teeth
PW110802029	Paleolagus	Tooth Bearing Element	0	0	16	2	1.93	-1	-0.25	4	3800.96	A	Paleolagus	Jaw w/ teeth
PW110802030	Subhyracodon	Tooth Bearing Element	1	0	47.5	5	1.93	-1	-0.25	4	3800.96	A	Subhyracodon	Jaw w/ teeth
PW110802034(A)	Subhyracodon	Tooth Bearing Element	2	1	73	5	1.93	-1	-0.25	4	3800.96	A	Subhyracodon	Jaw w/ teeth
PW110802034(E)	Subhyracodon	Tooth Bearing Element	2	1	54	5	1.93	-1	-0.25	4	3800.96	A	Subhyracodon	Jaw w/ teeth
PW110802038	Ischyromys	Tooth Bearing Element	0	0	12	1	1.93	-1	-0.25	5	3800.96	A	Ischyromys	Maxilla w/ teeth
PW110802040	Leptomeryx	Tooth Bearing Element	0	0	12	3	1.93	-1	-0.25	5	3800.96	A	Leptomeryx	Maxilla w/ teeth
PW110802042	Eumys	Tooth Bearing Element	0	0	12	1	1.93	-1	-0.25	4	3800.96	A	Eumys	Jaw w/ teeth
PW110802043	Merycoidodon	Tooth Bearing Element	0	0	25	4	1.93	-1	-0.25	4	3800.96	A	Oreodont	Jaw w/ teeth
PW110802046	Ischyromys	Tooth Bearing Element	0	0	14.5	2	1.93	-1	-0.25	5	3800.96	A	Ischromys	Maxilla w/ teeth
PW110802047	Paleolagus	Tooth Bearing Element	0	0	13.5	2	1.93	-1	-0.25	4	3800.96	A	Paleolagus	Jaw w/ teeth
PW110802054	UID	Tooth Bearing Element	1	0	13.5	2	1.93	-1	-0.25	4	3800.96	A	UID	Jaw w/ teeth
PW110802055	Leptomeryx	Tooth Bearing Element	0	0	12	3	1.93	-1	-0.25	4	3800.96	A	Leptomeryx	Jaw w/ teeth
PW110802056	UID	Tooth Bearing Element	1	0	13	4	1.93	-1	-0.25	4	3800.96	A	UID	Jaw w/ teeth
PW110802058	Merycoidodon	Tooth Bearing Element	1	0	37	4	1.93	-1	-0.25	4	3800.96	A	Merycoidodon	Jaw w/ teeth
PW110802059(A)	Paleolagus	Tooth Bearing Element	1	0	18	2	1.93	-1	-0.25	4	3800.96	A	Paleolagus	Jaw w/ teeth
PW110802059(B)	Paleolagus	Tooth Bearing Element	1	0	13	2	1.93	-1	-0.25	4	3800.96	A	Paleolagus	Jaw w/ teeth
PW110802061(A)	Ischyromys	Tooth Bearing Element	1	0	18	2	1.93	-1	-0.25	4	3800.96	A	Ischromys	Jaw w/ teeth
PW110802061(B)	Ischyromys	Tooth Bearing Element	1	0	12	2	1.93	-1	-0.25	4	3800.96	A	Ischromys	Jaw w/ teeth
PW110802068	UID	Tooth Bearing Element	1	0	24	3	1.93	-1	-0.25	4	3800.96	A	UID	Jaw w/ teeth
PW110803004	UID	Tooth Bearing Element	2	0	47	4	1.93	-1	-0.25	4	825.341	D	UID	Jaw w/ teeth
PW110803008	UID	Tooth Bearing Element	2	1	64	4	1.93	-1	-0.25	4	825.341	D	UID	Jaw w/ teeth
PW110803009	UID	Tooth Bearing Element	2	1	33	5	1.93	-1	-0.25	4	825.341	D	UID	Jaw w/ teeth
PW110803010	UID	Tooth Bearing Element	3	1	65	5	1.93	-1	-0.25	4	825.341	D	UID	Jaw w/ teeth
PW110803011	Merycoidodon	Tooth Bearing Element	2	0	17	4	1.93	-1	-0.25	4	825.341	D	Oreodont	Jaw w/ teeth
PW110803012	Merycoidodon	Tooth Bearing Element	2	0	45	4	1.93	-1	-0.25	4	825.341	D	Merycoidodon	Jaw w/ teeth
PW110803024	UID	Tooth Bearing Element	2	0	63	4	1.93	-1	-0.25	4	825.341	D	UID	Jaw w/ teeth
PW110803032	UID	Tooth Bearing Element	1	1	28	4	1.93	-1	-0.25	4	825.341	D	UID	Jaw w/ teeth
PW110803070	UID	Maxilla	1	0	25	5	1.58	-0.25	-0.25	5	825.341	D	UID	Maxilla
PW110803092	UID	Tooth Bearing Element	0	0	20	4	1.93	-1	-0.25	4	825.341	D	UID	Jaw w/ teeth
PW110803147	Leptomeryx	Tooth Bearing Element	0	0	20	3	1.93	-1	-0.25	4	825.341	D	Leptomeryx	jaw w/ 2 molars (M2+M3?)
PW110803154	UID	Tooth Bearing Element	1	0	44	5	1.93	-1	-0.25	4	825.341	D	UID	Jaw w/ teeth
PW110803177	Hypertragulus	Tooth Bearing Element	1	0	17	3	1.93	-1	-0.25	4	825.341	D	Hypertragulus	Jaw w/ teeth
PW110803207	Ischyromys	Tooth Bearing Element	0	0	8	1	1.93	-1	-0.25	4	825.341	D	Ischyromys	Dentary
PW110803227	UID	Tooth Bearing Element	1	0	113	5	1.93	-1	-0.25	4	825.341	D	UID	Jaw w/ teeth
PW110803245	Mesohippus	Tooth Bearing Element	0	1	62	4	1.93	-1	-0.25	4	825.341	D	Mesohippus	Jaw w/ teeth
PW110803248	Archaeotherium	Tooth Bearing Element	0	1	24	5	1.93	-1	-0.25	4	825.341	D	Entelodont	Jaw w/ teeth
PW110804004(A)	Mesohippus	Tooth Bearing Element	0	0	31.5	4	1.93	-1	-0.25	4	3800.96	A	Mesohippus	Jaw w/ teeth
PW110804009	Protoceras	Tooth Bearing Element	0	0	23	4	1.93	-1	-0.25	4	3800.96	A	Protoceras	Jaw w/ teeth
PW110804014	Hypertragulus	Tooth Bearing Element	0	0	10	3	1.93	-1	-0.25	4	3800.96	A	Hypertragulus	Jaw w/ teeth
PW110804018	UID	Tooth Bearing Element	1	0	21	4	1.93	-1	-0.25	4	3800.96	A	UID	Jaw w/ teeth
PW110804019(A)	Mesohippus	Tooth Bearing Element	0	0	32	4	1.93	-1	-0.25	4	3800.96	A	Large Horse	Jaw w/ teeth
PW110804019(B)	Mesohippus	Tooth Bearing Element	0	0	21	4	1.93	-1	-0.25	4	3800.96	A	Large Horse	Jaw w/ teeth
PW110804019(C)	Mesohippus	Tooth Bearing Element	0	0	16	4	1.93	-1	-0.25	4	3800.96	A	Large Horse	Jaw w/ teeth
PW110804021	UID	Tooth Bearing Element			13	2.5	1.93	-1	-0.25	4	3800.96	A	UID	jaw w/ 3 roots
PW110804023	Paleolagus	Tooth Bearing Element			13	2	1.93	-1	-0.25	4	3800.96	A	Paleolagus	jaw w/ teeth L max?
PW110804025(A)	Hyracodon	Tooth Bearing Element	0	1	41	5	1.93	-1	-0.25	4	3800.96	A	Hyracodon	Jaw w/ teeth
PW110804025(B)	Hyracodon	Tooth Bearing Element	0	1	46	5	1.93	-1	-0.25	4	3800.96	A	Hyracodon	Jaw w/ teeth
PW110804025(C)	Hyracodon	Tooth Bearing Element	0	1	21	5	1.93	-1	-0.25	4	3800.96	A	Hyracodon	Jaw w/ teeth
PW110804027	Paleolagus	Tooth Bearing Element	0	1	13	2	1.93	-1	-0.25	5	3800.96	A	Paleolagus	Maxilla w/ Teeth
PW110804034(A)	UID	Tooth Bearing Element	0	0	25	4	1.93	-1	-0.25	4	3800.96	A	UID	Jaw w/ teeth
PW110804034(B)	UID	Tooth Bearing Element	0	0	18	4	1.93	-1	-0.25	4	3800.96	A	UID	Jaw w/ teeth
PW110804036(A)	UID	Tooth Bearing Element	2	1	85	5	1.93	-1	-0.25	4	3800.96	A	UID	Jaw w/ teeth
PW110804036(C)	UID	Tooth Bearing Element	2	1	15	5	1.93	-1	-0.25	4	3800.96	A	UID	Jaw w/ teeth
PW110804045	UID	Tooth Bearing Element	1	0	25	3	1.93	-1	-0.25	4	3800.96	A	UID	jaw w/ molar
PW110804046	UID	Tooth Bearing Element	0	0	24	4	1.93	-1	-0.25	4	3800.96	A	UID	Jaw w/ teeth
PW110804055	Poebrotherium	Tooth Bearing Element	0	0	18	4	1.93	-1	-0.25	4	3800.96	A	Camelid	Jaw w/ teeth
PW110804056	Paleolagus	Tooth Bearing Element	1	0	10	2	1.93	-1	-0.25	4	3800.96	A	Paleolagus	Jaw w/ teeth
PW110804058	Paleolagus	Tooth Bearing Element	0	0	7	2	1.93	-1	-0.25	4	3800.96	A	Paleolagus	L max w/ 2 teeth
PW110804063	Paleolagus	Tooth Bearing Element	0	0	15	2	1.93	-1	-0.25	4	3800.96	A	Paleolagus	Jaw w/ teeth
PW110804066	Paleolagus	Tooth Bearing Element	0	0	10	2	1.93	-1	-0.25	5	3800.96	A	Paleolagus	Maxilla w/ Teeth
PW110804070	Hyracodon	Tooth Bearing Element	0	0	35	5	1.93	-1	-0.25	4	3800.96	A	Hyracodon	Jaw w/ teeth
PW110804075	Heptacodon	Tooth Bearing Element	0	0	37	5	1.93	-1	-0.25	4	3800.96	A	Heptacodon	Jaw w/ teeth
PW110804078	Paleolagus	Tooth Bearing Element	0	0	8	2	1.93	-1	-0.25	4	3800.96	A	Paleolagus	Jaw w/ teeth
PW110804080	Paleolagus	Tooth Bearing Element	0	0	13	2	1.93	-1	-0.25	4	3800.96	A	Paleolagus	Jaw w/ teeth
PW110804082	Merycoidodon	Tooth Bearing Element	0	0	18	4	1.93	-1	-0.25	5	3800.96	A	Oreodont	Maxilla w/ Teeth
PW110804096	Merycoidodon	Tooth Bearing Element	2	2	37	4	1.93	-1	-0.25	4	3800.96	A	Oreodont	Jaw w/ teeth
PW110804101	Ischyromys	Tooth Bearing Element	0	1	10	2	1.93	-1	-0.25	5	3800.96	A	Ischromys	Maxilla w/ Teeth
PW110804106	UID	Tooth Bearing Element	0	0	13	4	1.93	-1	-0.25	4	3800.96	A	UID	Jaw w/ teeth
PW110804107	Merycoidodon	Tooth Bearing Element	0	0	20	4	1.93	-1	-0.25	4	3800.96	A	Oreodont	Jaw w/ teeth
PW110804113	Merycoidodon	Tooth Bearing Element	0	0	17.5	4	1.93	-1	-0.25	5	3800.96	A	Oreodont	Maxilla w/ Teeth
PW110804121	Merycoidodon	Tooth Bearing Element	0	0	34	4	1.93	-1	-0.25	4	3800.96	A	Oreodont	Jaw w/ teeth
PW110804124	UID	Tooth Bearing Element	1	0	72	5	1.93	-1	-0.25	4	3800.96	A	UID	Jaw w/ teeth
PW110805002	UID	Tooth Bearing Element	1	0	21	4	1.93	-1	-0.25	4	3033.25	B	UID	Jaw w/ teeth
PW110805003	Merycoidodon	Tooth Bearing Element	1	1	20	4	1.93	-1	-0.25	4	3033.25	B	Oreodont	Jaw w/ teeth
PW110805010	Archaeotherium	Tooth Bearing Element	1	0	52	5	1.93	-1	-0.25	5	3033.25	B	Archaeotherium	Maxilla w/ Teeth
PW110805011	UID	Tooth Bearing Element	1	0	13	3	1.93	-1	-0.25	4	3033.25	B	UID	Jaw w/ teeth
PW110805014(A)	UID	Tooth Bearing Element	1	1	14	3	1.93	-1	-0.25	4	3033.25	B	UID	Jaw w/ teeth
PW110805014(B)	UID	Tooth Bearing Element	1	1	17	3	1.93	-1	-0.25	4	3033.25	B	UID	Jaw w/ teeth
PW110805017	Merycoidodon	Tooth Bearing Element	0	0	33.5	4	1.93	-1	-0.25	4	3033.25	B	Oreodont	Jaw w/ teeth
PW110805021	Mesohippus	Tooth Bearing Element	1	0	17	4	1.93	-1	-0.25	4	3033.25	B	Mesohippus	Jaw w/ teeth
PW110805023	UID	Tooth Bearing Element	2	1	43.5	4	1.93	-1	-0.25	4	3033.25	B	UID	Jaw w/ teeth
PW110805024(A)	Hyracodon	Tooth Bearing Element	0	0	39	5	1.93	-1	-0.25	4	3033.25	B	Hyracodon	Jaw w/ teeth
PW110805029	UID	Dentary	0	1	13		1.58	-0.25	-0.25	4	3033.25	B	UID	Jaw
PW110805036	Ischyromys	Tooth Bearing Element	0	0	9	2	1.93	-1	-0.25	4	3033.25	B	Ischromys	Jaw w/ teeth
PW110805038	UID	Tooth Bearing Element	2	1	36	4	1.93	-1	-0.25	5	3033.25	B	UID (Mesohippus)	Maxilla w/ Teeth
PW110805040	UID	Tooth Bearing Element	2	0	38.5	4	1.93	-1	-0.25	4	3033.25	B	UID	Jaw w/ teeth
PW110805045	Subhyracodon	Tooth Bearing Element	0	0	35	5	1.93	-1	-0.25	5	3033.25	B	Subhyracodon	Maxilla w/ Teeth
PW110805062	Merycoidodon	Tooth Bearing Element	0	0	19	4	1.93	-1	-0.25	4	3033.25	B	Oreodont	Jaw w/ teeth
PW110805066(H)	Peobrotherium	Tooth Bearing Element	1	0	17	4	1.93	-1	-0.25	4	3033.25	B	Poebrotherium	Jaw w/ teeth
PW110805066(I)	Peobrotherium	Tooth Bearing Element	1	0	17	4	1.93	-1	-0.25	4	3033.25	B	Poebrotherium	Jaw w/ teeth
PW110805066(J)	Peobrotherium	Tooth Bearing Element	1	0	17	4	1.93	-1	-0.25	4	3033.25	B	Poebrotherium	Jaw w/ teeth
PW110805066(K)	Peobrotherium	Tooth Bearing Element	1	0	17	4	1.93	-1	-0.25	4	3033.25	B	Poebrotherium	Jaw w/ teeth
PW110805066(L)	Peobrotherium	Tooth Bearing Element	1	0	17	4	1.93	-1	-0.25	4	3033.25	B	Poebrotherium	Jaw w/ teeth
PW110805066(M)	Peobrotherium	Tooth Bearing Element	1	0	17	4	1.93	-1	-0.25	4	3033.25	B	Poebrotherium	Jaw w/ teeth
PW110805066(N)	Peobrotherium	Tooth Bearing Element	1	0	17	4	1.93	-1	-0.25	4	3033.25	B	Poebrotherium	Jaw w/ teeth
PW110805072	Hyracodon	Tooth Bearing Element	0	0	27	5	1.93	-1	-0.25	4	3033.25	B	Hyracodon	Jaw w/ teeth
PW110805074G	Merycoidodon	Tooth Bearing Element	1	0	25	25	1.93	-1	-0.25	4	3033.25	B	Oreodont	cranial (7 molars, 7 parts w/ root, 6 partial teeth), 6 vert, 2 distal tibia, 3 metapodial, 4 frags of femoral heads, 1 mastoid process?, associated fragments
PW110805074H	Merycoidodon	Tooth Bearing Element	1	0	25	25	1.93	-1	-0.25	4	3033.25	B	Oreodont	cranial (7 molars, 7 parts w/ root, 6 partial teeth), 6 vert, 2 distal tibia, 3 metapodial, 4 frags of femoral heads, 1 mastoid process?, associated fragments
PW110805074I	Merycoidodon	Tooth Bearing Element	1	0	25	25	1.93	-1	-0.25	4	3033.25	B	Oreodont	cranial (7 molars, 7 parts w/ root, 6 partial teeth), 6 vert, 2 distal tibia, 3 metapodial, 4 frags of femoral heads, 1 mastoid process?, associated fragments
PW110805074J	Merycoidodon	Tooth Bearing Element	1	0	25	25	1.93	-1	-0.25	4	3033.25	B	Oreodont	cranial (7 molars, 7 parts w/ root, 6 partial teeth), 6 vert, 2 distal tibia, 3 metapodial, 4 frags of femoral heads, 1 mastoid process?, associated fragments
PW110805074K	Merycoidodon	Tooth Bearing Element	1	0	25	25	1.93	-1	-0.25	4	3033.25	B	Oreodont	cranial (7 molars, 7 parts w/ root, 6 partial teeth), 6 vert, 2 distal tibia, 3 metapodial, 4 frags of femoral heads, 1 mastoid process?, associated fragments
PW110805074L	Merycoidodon	Tooth Bearing Element	1	0	25	25	1.93	-1	-0.25	4	3033.25	B	Oreodont	cranial (7 molars, 7 parts w/ root, 6 partial teeth), 6 vert, 2 distal tibia, 3 metapodial, 4 frags of femoral heads, 1 mastoid process?, associated fragments
PW110805074M	Merycoidodon	Tooth Bearing Element	1	0	25	25	1.93	-1	-0.25	4	3033.25	B	Oreodont	cranial (7 molars, 7 parts w/ root, 6 partial teeth), 6 vert, 2 distal tibia, 3 metapodial, 4 frags of femoral heads, 1 mastoid process?, associated fragments
PW110805078	UID	Tooth Bearing Element	1	0	25	3	1.93	-1	-0.25	4	3033.25	B	UID	roots w/ jaw
PW110805086(A)	Mesohippus	Tooth Bearing Element	0	1	24.5	4	1.93	-1	-0.25	4	3033.25	B	Mesohippus	Jaw w/ teeth
PW110805086(B)	Mesohippus	Tooth Bearing Element	0	1	25	4	1.93	-1	-0.25	4	3033.25	B	Mesohippus	Jaw w/ teeth
PW110805086(C)	Mesohippus	Tooth Bearing Element	0	1	26	4	1.93	-1	-0.25	4	3033.25	B	Mesohippus	Jaw w/ teeth
PW110805090	UID	Tooth Bearing Element	1	0	20	3	1.93	-1	-0.25	4	3033.25	B	UID	Jaw w/ teeth
PW110805091	Hyracodon	Tooth Bearing Element	1	1	43	4	1.93	-1	-0.25	5	3033.25	B	Rhino	Maxilla w/ Teeth
PW110805094	Merycoidodon	Tooth Bearing Element	2	0	28	4	1.93	-1	-0.25	4	3033.25	B	Oreodont	Jaw w/ teeth
PW110805095	UID	Tooth Bearing Element	1	0	27	4	1.93	-1	-0.25	4	3033.25	B	UID	Jaw w/ teeth
PW110805097	Merycoidodon	Tooth Bearing Element	0	0	52	4	1.93	-1	-0.25	5	3033.25	B	Merycoidodon	Maxilla w/ Teeth
PW110805099(A)	Mesohippus	Tooth Bearing Element	1	0	30	4	1.93	-1	-0.25	4	3033.25	B	Mesohippus	Jaw w/ teeth
PW110805099(B)	Mesohippus	Tooth Bearing Element	0	0	26	4	1.93	-1	-0.25	4	3033.25	B	Mesohippus	Jaw w/ teeth
PW110805102	Merycoidodon	Tooth Bearing Element	0	0	22	4	1.93	-1	-0.25	5	3033.25	B	Merycoidodon	Maxilla w/ Teeth
PW110805103	UID	Tooth Bearing Element	1	1	26	4	1.93	-1	-0.25	5	3033.25	B	UID	Maxilla w/ Teeth
PW110805104	UID	Tooth Bearing Element	2	0	78	5	1.93	-1	-0.25	4	3033.25	B	UID	Jaw w/ teeth
PW110805105	UID	Tooth Bearing Element	1	1	14	4	1.93	-1	-0.25	5	3033.25	B	UID	Maxilla w/ Teeth

## Sheet: FINAL
Field #	Taxon	Reference Element	Weathering	Abrasion	Size (mm)	Size Category	Density	Flatness	Columnarity	SA:V	%MAU	Site	Field Taxon	Field Element
PW110802003	Eumys	Tooth Bearing Element	0	0	10	1	1.93	-1	-0.25	4	3800.96	A	Eumys	Jaw w/ teeth
PW110802042	Eumys	Tooth Bearing Element	0	0	12	1	1.93	-1	-0.25	4	3800.96	A	Eumys	Jaw w/ teeth
PW110801026	Eumys	Tooth Bearing Element	0	0	7	1	1.93	-1	-0.25	5	3800.96	A	Eumys	Maxilla w/ teeth
PW110804075	Heptacodon	Tooth Bearing Element	0	0	37	5	1.93	-1	-0.25	4	3800.96	A	Heptacodon	Jaw w/ teeth
PW110801012	Hesperocyon	Cranium	1	0	10	3	1.58	-1	-0.4	5	296.179	A	Hesperocyon	Skull
PW110801011	Hesperocyon	Tibia	0	0	12	3	1.5	-1	-0.25	3	542.994	A	Canid ?Hesperocyon	Tibia
PW110802015	Hypertragulus	Tooth Bearing Element	0	0		3	1.93	-1	-0.25	4	3800.96	A	Hypertragulus	lower jaw P3/4? Broken caps
PW110804014	Hypertragulus	Tooth Bearing Element	0	0	10	3	1.93	-1	-0.25	4	3800.96	A	Hypertragulus	Jaw w/ teeth
PW110804025(A)	Hyracodon	Tooth Bearing Element	0	1	41	5	1.93	-1	-0.25	4	3800.96	A	Hyracodon	Jaw w/ teeth
PW110804025(B)	Hyracodon	Tooth Bearing Element	0	1	46	5	1.93	-1	-0.25	4	3800.96	A	Hyracodon	Jaw w/ teeth
PW110804025(C)	Hyracodon	Tooth Bearing Element	0	1	21	5	1.93	-1	-0.25	4	3800.96	A	Hyracodon	Jaw w/ teeth
PW110804070	Hyracodon	Tooth Bearing Element	0	0	35	5	1.93	-1	-0.25	4	3800.96	A	Hyracodon	Jaw w/ teeth
PW110802025	Ischyromys	Tooth Bearing Element	0	0	9.5	2	1.93	-1	-0.25	4	3800.96	A	Ischromys	Jaw w/ teeth
PW110801019	Ischyromys	Tooth Bearing Element	1	0	27	2	1.93	-1	-0.25	4	3800.96	A	Ischromys	Jaw w/ teeth
PW110802061(A)	Ischyromys	Tooth Bearing Element	1	0	18	2	1.93	-1	-0.25	4	3800.96	A	Ischromys	Jaw w/ teeth
PW110802061(B)	Ischyromys	Tooth Bearing Element	1	0	12	2	1.93	-1	-0.25	4	3800.96	A	Ischromys	Jaw w/ teeth
PW110802046	Ischyromys	Tooth Bearing Element	0	0	14.5	2	1.93	-1	-0.25	5	3800.96	A	Ischromys	Maxilla w/ teeth
PW110804101	Ischyromys	Tooth Bearing Element	0	1	10	2	1.93	-1	-0.25	5	3800.96	A	Ischromys	Maxilla w/ Teeth
PW110802038	Ischyromys	Tooth Bearing Element	0	0	12	1	1.93	-1	-0.25	5	3800.96	A	Ischyromys	Maxilla w/ teeth
PW110802023	Leptomeryx	Astragalus	0	1	12	3	1.51	-1	-0.83	1	296.179	A	Leptomeryx	Astragalus
PW110804016	Leptomeryx	Astragalus	0	0	8	3	1.51	-1	-0.83	1	296.179	A	Leptomeryx	Astragalus
PW110802057	Leptomeryx	Metapodial	0	0	9	3	1.5	-1	-0.25	3	79.7558	A	Leptomeryx	Metatarsals
PW110802060	Leptomeryx	Tibia	0	0	11	3	1.5	-1	-0.25	3	542.994	A	Leptomeryx	Tibia
PW110801021	Leptomeryx	Tooth Bearing Element	0	0	14	3	1.93	-1	-0.25	4	3800.96	A	Leptomeryx	Jaw w/ teeth
PW110802005	Leptomeryx	Tooth Bearing Element	0	0	10	3	1.93	-1	-0.25	4	3800.96	A	Leptomeryx	Jaw w/ teeth
PW110802055	Leptomeryx	Tooth Bearing Element	0	0	12	3	1.93	-1	-0.25	4	3800.96	A	Leptomeryx	Jaw w/ teeth
PW110802040	Leptomeryx	Tooth Bearing Element	0	0	12	3	1.93	-1	-0.25	5	3800.96	A	Leptomeryx	Maxilla w/ teeth
PW110802001	Merycoidodon	Calcaneum	1	0	27	3	1.37	-1	-0.67	2	296.179	A	Oreodont	Calcaneum
PW110804073	Merycoidodon	Calcaneum	1	0	38	4	1.37	-1	-0.67	2	296.179	A	Oreodont	Calcaneum
PW110801016	Merycoidodon	Cranium	1	0	59	4	1.58	-1	-0.4	5	296.179	A	Oreodont	Skull
PW110801020	Merycoidodon	Cranium	1	0	34.5	4	1.58	-1	-0.4	5	296.179	A	Oreodont	Skull
PW110804044	Merycoidodon	Radius	0	1	33	4	1.5	-1	-0.25	3	98.7263	A	Oreodont	Radius
PW110802012	Merycoidodon	Tooth Bearing Element	0	0	21.5	4	1.93	-1	-0.25	4	3800.96	A	Merycoidodon	Jaw w/ teeth
PW110802058	Merycoidodon	Tooth Bearing Element	1	0	37	4	1.93	-1	-0.25	4	3800.96	A	Merycoidodon	Jaw w/ teeth
PW110802043	Merycoidodon	Tooth Bearing Element	0	0	25	4	1.93	-1	-0.25	4	3800.96	A	Oreodont	Jaw w/ teeth
PW110804107	Merycoidodon	Tooth Bearing Element	0	0	20	4	1.93	-1	-0.25	4	3800.96	A	Oreodont	Jaw w/ teeth
PW110804121	Merycoidodon	Tooth Bearing Element	0	0	34	4	1.93	-1	-0.25	4	3800.96	A	Oreodont	Jaw w/ teeth
PW110802022	Merycoidodon	Tooth Bearing Element	1	1	41	4	1.93	-1	-0.25	4	3800.96	A	Oreodont	Jaw w/ teeth
PW110804096	Merycoidodon	Tooth Bearing Element	2	2	37	4	1.93	-1	-0.25	4	3800.96	A	Oreodont	Jaw w/ teeth
PW110804082	Merycoidodon	Tooth Bearing Element	0	0	18	4	1.93	-1	-0.25	5	3800.96	A	Oreodont	Maxilla w/ Teeth
PW110804113	Merycoidodon	Tooth Bearing Element	0	0	17.5	4	1.93	-1	-0.25	5	3800.96	A	Oreodont	Maxilla w/ Teeth
PW110802006(A)	Merycoidodon	Tooth Bearing Element	1	0	36	4	1.93	-1	-0.25	5	3800.96	A	Oreodont	Maxilla w/ teeth
PW110802006(B)	Merycoidodon	Tooth Bearing Element	1	0	7.5	4	1.93	-1	-0.25	5	3800.96	A	Oreodont	Maxilla w/ teeth
PW110802006(C)	Merycoidodon	Tooth Bearing Element	1	0	24	4	1.93	-1	-0.25	5	3800.96	A	Oreodont	Maxilla w/ teeth
PW110802006(D)	Merycoidodon	Tooth Bearing Element	1	0	14	4	1.93	-1	-0.25	5	3800.96	A	Oreodont	Maxilla w/ teeth
PW110802006(E)	Merycoidodon	Tooth Bearing Element	1	0	27	4	1.93	-1	-0.25	5	3800.96	A	Oreodont	Maxilla w/ teeth
PW110802070	Mesohippus	Astragalus	1	1	27	4	1.51	-1	-0.83	1	296.179	A	Mesohippus	Astragalus
PW110804002	Mesohippus	Astragalus	1	1	27	4	1.51	-1	-0.83	1	296.179	A	Mesohippus	Astragalus
PW110804004(B)	Mesohippus	Humerus	0	0	24	4	1.5	-1	-0.25	3	296.179	A	Mesohippus	Humerus
PW110802028	Mesohippus	Tooth Bearing Element	0	1	15	4	1.93	-1	-0.25	4	3800.96	A	Mesohippus	Jaw w/ teeth
PW110804004(A)	Mesohippus	Tooth Bearing Element	0	0	31.5	4	1.93	-1	-0.25	4	3800.96	A	Mesohippus	Jaw w/ teeth
PW110804019(A)	Mesohippus	Tooth Bearing Element	0	0	32	4	1.93	-1	-0.25	4	3800.96	A	Large Horse	Jaw w/ teeth
PW110804019(B)	Mesohippus	Tooth Bearing Element	0	0	21	4	1.93	-1	-0.25	4	3800.96	A	Large Horse	Jaw w/ teeth
PW110804019(C)	Mesohippus	Tooth Bearing Element	0	0	16	4	1.93	-1	-0.25	4	3800.96	A	Large Horse	Jaw w/ teeth
PW110802004	Paleolagus	Tooth Bearing Element	0	0	15	2	1.93	-1	-0.25	4	3800.96	A	Paleolagus	Jaw w/ teeth
PW110802008	Paleolagus	Tooth Bearing Element	0	0	13	2	1.93	-1	-0.25	4	3800.96	A	Paleolagus	Jaw w/ teeth
PW110802029	Paleolagus	Tooth Bearing Element	0	0	16	2	1.93	-1	-0.25	4	3800.96	A	Paleolagus	Jaw w/ teeth
PW110802047	Paleolagus	Tooth Bearing Element	0	0	13.5	2	1.93	-1	-0.25	4	3800.96	A	Paleolagus	Jaw w/ teeth
PW110804063	Paleolagus	Tooth Bearing Element	0	0	15	2	1.93	-1	-0.25	4	3800.96	A	Paleolagus	Jaw w/ teeth
PW110804078	Paleolagus	Tooth Bearing Element	0	0	8	2	1.93	-1	-0.25	4	3800.96	A	Paleolagus	Jaw w/ teeth
PW110804080	Paleolagus	Tooth Bearing Element	0	0	13	2	1.93	-1	-0.25	4	3800.96	A	Paleolagus	Jaw w/ teeth
PW110802059(A)	Paleolagus	Tooth Bearing Element	1	0	18	2	1.93	-1	-0.25	4	3800.96	A	Paleolagus	Jaw w/ teeth
PW110802059(B)	Paleolagus	Tooth Bearing Element	1	0	13	2	1.93	-1	-0.25	4	3800.96	A	Paleolagus	Jaw w/ teeth
PW110804056	Paleolagus	Tooth Bearing Element	1	0	10	2	1.93	-1	-0.25	4	3800.96	A	Paleolagus	Jaw w/ teeth
PW110804023	Paleolagus	Tooth Bearing Element			13	2	1.93	-1	-0.25	4	3800.96	A	Paleolagus	jaw w/ teeth L max?
PW110804058	Paleolagus	Tooth Bearing Element	0	0	7	2	1.93	-1	-0.25	4	3800.96	A	Paleolagus	L max w/ 2 teeth
PW110804027	Paleolagus	Tooth Bearing Element	0	1	13	2	1.93	-1	-0.25	5	3800.96	A	Paleolagus	Maxilla w/ Teeth
PW110804066	Paleolagus	Tooth Bearing Element	0	0	10	2	1.93	-1	-0.25	5	3800.96	A	Paleolagus	Maxilla w/ Teeth
PW110804055	Poebrotherium	Tooth Bearing Element	0	0	18	4	1.93	-1	-0.25	4	3800.96	A	Camelid	Jaw w/ teeth
PW110804115	Protoceras	Astragalus	1	0	24	5	1.51	-1	-0.83	1	296.179	A	Protoceras	Astragalus
PW110804009	Protoceras	Tooth Bearing Element	0	0	23	4	1.93	-1	-0.25	4	3800.96	A	Protoceras	Jaw w/ teeth
PW110804032	Pseudocynodictis	Calcaneum	0	0	15	3	1.37	-1	-0.67	2	296.179	A	Carnivore (Pseudocynodictis?)	Calcaneum
PW110802011	Stibarus	Tooth Bearing Element	1	0	14.5	4	1.93	-1	-0.25	4	3800.96	A	Stibarus	Jaw w/ teeth
PW110802030	Subhyracodon	Tooth Bearing Element	1	0	47.5	5	1.93	-1	-0.25	4	3800.96	A	Subhyracodon	Jaw w/ teeth
PW110802034(A)	Subhyracodon	Tooth Bearing Element	2	1	73	5	1.93	-1	-0.25	4	3800.96	A	Subhyracodon	Jaw w/ teeth
PW110802034(E)	Subhyracodon	Tooth Bearing Element	2	1	54	5	1.93	-1	-0.25	4	3800.96	A	Subhyracodon	Jaw w/ teeth
PW110804118	UID	Astragalus	0	1	22	3	1.51	-1	-0.83	1	296.179	A	UID	Astragalus
PW110801005	UID	Calcaneum	0	0	10.5	3	1.37	-1	-0.67	2	296.179	A	UID	Calcaneum
PW110802069	UID	Calcaneum	1	1	42.5	5	1.37	-1	-0.67	2	296.179	A	UID	Calcaneum
PW110804003	UID	Calcaneum	1	1	41.5	4	1.37	-1	-0.67	2	296.179	A	UID	Calcaneum
PW110801007	UID	Femur	0	2	19.5	5	1.5	-1	-0.25	3	296.179	A	UID	Femur
PW110801025	UID	Femur	0	1	31	5	1.5	-1	-0.25	3	296.179	A	UID	Femur
PW110804006	UID	Femur	0	0	13	3	1.5	-1	-0.25	3	296.179	A	UID	Femur
PW110804012	UID	Femur	0	0	8	2	1.5	-1	-0.25	3	296.179	A	UID	Femur
PW110804030	UID	Femur	0	1	39	5	1.5	-1	-0.25	3	296.179	A	UID	Femur
PW110804048	UID	Femur	1	2	67	5	1.5	-1	-0.25	3	296.179	A	UID	Femur
PW110802014	UID	Humerus	0	0	6	2	1.5	-1	-0.25	3	296.179	A	UID	distal humerus
PW110801023	UID	Humerus	0	0	26	5	1.5	-1	-0.25	3	296.179	A	UID	Humerus
PW110804052	UID	Humerus	0	1	29	5	1.5	-1	-0.25	3	296.179	A	UID	Humerus
PW110804071	UID	Humerus	0	0	24	5	1.5	-1	-0.25	3	296.179	A	UID	Humerus
PW110804111	UID	Humerus	1	0	58	4	1.5	-1	-0.25	3	296.179	A	UID	Humerus
PW110802031	UID	Innominate	0	0	35	5	1.69	-0.1	-0.1	5	197.453	A	UID	Innominate
PW110802044	UID	Innominate	0	0	35.5	5	1.69	-0.1	-0.1	5	197.453	A	UID	Innominate
PW110804068	UID	Innominate	0	0	18	4	1.18	-0.33	-0.2	4	197.453	A	UID	Innominate
PW110804051	UID	Innominate	1	0	12	3	1.18	-0.33	-0.2	4	197.453	A	UID	Innominate
PW110802016	UID	Metapodial	0	0	21	4	1.5	-1	-0.25	3	79.7558	A	UID	Metapodial
PW110802045	UID	Metapodial	0	0	7	2	1.5	-1	-0.25	3	79.7558	A	UID	Metapodial
PW110804007	UID	Metapodial	0	0	14	5	1.5	-1	-0.25	3	79.7558	A	UID	Metapodial
PW110804010	UID	Metapodial	0	0	19	4	1.5	-1	-0.25	3	79.7558	A	UID	Metapodial
PW110804022	UID	Metapodial	0	0	14	2	1.5	-1	-0.25	3	79.7558	A	UID	Metapodial
PW110804042	UID	Metapodial	0	0	10	3	1.5	-1	-0.25	3	79.7558	A	UID	Metapodial
PW110804060	UID	Metapodial	0	0	19	5	1.5	-1	-0.25	3	79.7558	A	UID	Metapodial
PW110804087	UID	Metapodial	0	0	14	4	1.5	-1	-0.25	3	79.7558	A	UID	Metapodial
PW110804114	UID	Metapodial	0	1	16	3	1.5	-1	-0.25	3	79.7558	A	UID	Metapodial
PW110801002	UID	Metapodial	1	0	17	4	1.5	-1	-0.25	3	79.7558	A	UID	Metapodial
PW110804053	UID	Metapodial	1	0	13	4	1.5	-1	-0.25	3	79.7558	A	UID	Metapodial
PW110804088	UID	Metapodial	1	0	17	5	1.5	-1	-0.25	3	79.7558	A	UID	Metapodial
PW110802067	UID	Metapodial	2	0	20	3	1.5	-1	-0.25	3	79.7558	A	UID	proximal metapoidial
PW110804011	UID	Phalanx	0	0	21	4	1.23	-0.83	-0.5	2	14.4216	A	UID	Phalanx
PW110804020	UID	Phalanx	0	0	9	3	1.23	-0.83	-0.5	2	14.4216	A	UID	Phalanx
PW110804059	UID	Phalanx	0	0	5	3	1.23	-0.83	-0.5	2	14.4216	A	UID	Phalanx
PW110804072	UID	Phalanx	0	0	8	3	1.23	-0.83	-0.5	2	14.4216	A	UID	Phalanx
PW110804097	UID	Phalanx	0	1	13	3	1.23	-0.83	-0.5	2	14.4216	A	UID	Phalanx
PW110804112	UID	Phalanx	0	0	22	3	1.23	-0.83	-0.5	2	14.4216	A	UID	Phalanx
PW110804084	UID	Phalanx	1	0	9	3	1.23	-0.83	-0.5	2	14.4216	A	UID	Phalanx
PW110804074	UID	Podial	0	0	22	5	1.3	-1	-1	1	8.16932	A	UID	Podial
PW110804067	UID	Podial	1	0	11.5	3	1.3	-1	-1	1	8.16932	A	UID	Podial
PW110804050	UID	Radius	0	0	10	3	1.5	-1	-0.25	3	98.7263	A	UID	Radius
PW110804086	UID	Rib	0	0	10.5	3	1.38	-1	-0.1	4	3.44835	A	UID	Rib
PW110802002	UID	Scapula	1	0	24	3	1.69	-0.1	-0.1	5	246.816	A	UID	Scapula
PW110802036	UID	Scapula	1	0	27	4	1.69	-0.1	-0.1	5	246.816	A	UID	Scapula
PW110804049	UID	Scapula	1	2	27	4	1.69	-0.1	-0.1	5	246.816	A	UID	Scapula
PW110804083	UID	Scapula	1	2	20	3	1.69	-0.1	-0.1	5	246.816	A	UID	Scapula
PW110804116	UID	Scapula	1	1	32	5	1.69	-0.1	-0.1	5	246.816	A	UID	Scapula
PW110802017	UID	Tibia	0	1	26.5	5	1.5	-1	-0.25	3	542.994	A	UID	Tibia
PW110804008	UID	Tibia	0	0	12	4	1.5	-1	-0.25	3	542.994	A	UID	Tibia
PW110804015	UID	Tibia	0	0	13.5	3	1.5	-1	-0.25	3	542.994	A	UID	Tibia
PW110802020	UID	Tibia	1	0	19	4	1.5	-1	-0.25	3	542.994	A	UID	Tibia
PW110802052	UID	Tibia	1	0	52	4	1.5	-1	-0.25	3	542.994	A	UID	Tibia
PW110802062	UID	Tibia	1	1	21	4	1.5	-1	-0.25	3	542.994	A	UID	Tibia
PW110804038	UID	Tibia	1	0	17	3	1.5	-1	-0.25	3	542.994	A	UID	Tibia
PW110804120	UID	Tibia	1	1	44	5	1.5	-1	-0.25	3	542.994	A	UID	Tibia
PW110804092	UID	Tibia	2	0	36	4	1.5	-1	-0.25	3	542.994	A	UID	Tibia
PW110801022	UID	Tooth Bearing Element	0	0	43	5	1.93	-1	-0.25	4	3800.96	A	UID	Jaw w/ teeth
PW110802024(A)	UID	Tooth Bearing Element	0	0	10	3	1.93	-1	-0.25	4	3800.96	A	UID	Jaw w/ teeth
PW110802024(B)	UID	Tooth Bearing Element	0	0	10	3	1.93	-1	-0.25	4	3800.96	A	UID	Jaw w/ teeth
PW110804034(A)	UID	Tooth Bearing Element	0	0	25	4	1.93	-1	-0.25	4	3800.96	A	UID	Jaw w/ teeth
PW110804034(B)	UID	Tooth Bearing Element	0	0	18	4	1.93	-1	-0.25	4	3800.96	A	UID	Jaw w/ teeth
PW110804046	UID	Tooth Bearing Element	0	0	24	4	1.93	-1	-0.25	4	3800.96	A	UID	Jaw w/ teeth
PW110804106	UID	Tooth Bearing Element	0	0	13	4	1.93	-1	-0.25	4	3800.96	A	UID	Jaw w/ teeth
PW110804045	UID	Tooth Bearing Element	1	0	25	3	1.93	-1	-0.25	4	3800.96	A	UID	jaw w/ molar
PW110802054	UID	Tooth Bearing Element	1	0	13.5	2	1.93	-1	-0.25	4	3800.96	A	UID	Jaw w/ teeth
PW110802056	UID	Tooth Bearing Element	1	0	13	4	1.93	-1	-0.25	4	3800.96	A	UID	Jaw w/ teeth
PW110802068	UID	Tooth Bearing Element	1	0	24	3	1.93	-1	-0.25	4	3800.96	A	UID	Jaw w/ teeth
PW110804018	UID	Tooth Bearing Element	1	0	21	4	1.93	-1	-0.25	4	3800.96	A	UID	Jaw w/ teeth
PW110804124	UID	Tooth Bearing Element	1	0	72	5	1.93	-1	-0.25	4	3800.96	A	UID	Jaw w/ teeth
PW110804036(A)	UID	Tooth Bearing Element	2	1	85	5	1.93	-1	-0.25	4	3800.96	A	UID	Jaw w/ teeth
PW110804036(C)	UID	Tooth Bearing Element	2	1	15	5	1.93	-1	-0.25	4	3800.96	A	UID	Jaw w/ teeth
PW110804021	UID	Tooth Bearing Element			13	2.5	1.93	-1	-0.25	4	3800.96	A	UID	jaw w/ 3 roots
PW110802009	UID	Tooth Bearing Element	0	0	9.5	2	1.93	-1	-0.25	5	3800.96	A	UID	Maxilla w/ teeth
PW110801014	UID	UID	0	0	13							A	UID	UID
PW110801018	UID	UID	0	0	8							A	UID	UID
PW110804041	UID	UID	1	0	6	1						A	UID	Jaw
PW110804091	UID	UID	1	1	30							A	UID	UID
PW110804024	UID	UID	2	0	44	5						A	UID	UID
PW110802027	UID	Ulna	0	1	13	3	1.5	-1	-0.25	3	49.3631	A	UID	Ulna
PW110801003	UID	Vertebra	0	1	13	4	1.23	-1	-1	2	62.7118	A	UID	Vertebra
PW110801004	UID	Vertebra	0	0	7	2	1.23	-1	-1	2	62.7118	A	UID	Vertebra
PW110801024	UID	Vertebra	0	1	39	5	1.23	-1	-1	2	62.7118	A	UID	Vertebra
PW110802035	UID	Vertebra	0	0	15		1.23	-1	-1	2	62.7118	A	UID	Vertebra
PW110802037	UID	Vertebra	0	0	4	2	1.23	-1	-1	2	62.7118	A	UID	Vertebra
PW110802048	UID	Vertebra	0	0	21	4	1.23	-1	-1	2	62.7118	A	UID	Vertebra
PW110802051	UID	Vertebra	0	0	27	5	1.23	-1	-1	2	62.7118	A	UID	Vertebra
PW110804005	UID	Vertebra	0	0	8	3	1.23	-1	-1	2	62.7118	A	UID	Vertebra
PW110804031	UID	Vertebra	0	0	25	4	1.23	-1	-1	2	62.7118	A	UID	Vertebra
PW110804033	UID	Vertebra	0	0	13	2.5	1.23	-1	-1	2	62.7118	A	UID	Vertebra
PW110804062	UID	Vertebra	0	0	24	4	1.23	-1	-1	2	62.7118	A	UID	Vertebra
PW110804085	UID	Vertebra	0	0	7.5	3	1.23	-1	-1	2	62.7118	A	UID	Vertebra
PW110804119	UID	Vertebra	0	0	32	5	1.23	-1	-1	2	62.7118	A	UID	Vertebra
PW110801015	UID	Vertebra	1	0	11	3	1.23	-1	-1	2	62.7118	A	UID	Vertebra
PW110801028	UID	Vertebra	1	1	17	5	1.23	-1	-1	2	62.7118	A	UID	Vertebra
PW110802007	UID	Vertebra	1	0	14	3	1.23	-1	-1	2	62.7118	A	UID	Vertebra
PW110802010	UID	Vertebra	1	0	27	4	1.23	-1	-1	2	62.7118	A	UID	Vertebra
PW110802018	UID	Vertebra	1	0	28	4	1.23	-1	-1	2	62.7118	A	UID	Vertebra
PW110802050	UID	Vertebra	1	0	11	3	1.23	-1	-1	2	62.7118	A	UID	Vertebra
PW110804039	UID	Vertebra	1	0	7	3	1.23	-1	-1	2	62.7118	A	UID	Vertebra
PW110804040	UID	Vertebra	1	0	6	2	1.23	-1	-1	2	62.7118	A	UID	Vertebra
PW110804047(A)	UID	Vertebra	1	1	55	5	1.23	-1	-1	2	62.7118	A	UID	Vertebra
PW110804047(B)	UID	Vertebra	1	1	50	5	1.23	-1	-1	2	62.7118	A	UID	Vertebra
PW110804054	UID	Vertebra	1	0	17	3	1.23	-1	-1	2	62.7118	A	UID	Vertebra
PW110804065	UID	Vertebra	1	2	13	3	1.23	-1	-1	2	62.7118	A	UID	Vertebra
PW110804069	UID	Vertebra	1	1	7.5	3	1.23	-1	-1	2	62.7118	A	UID	Vertebra
PW110804102	UID	Vertebra	1	0	24	4	1.23	-1	-1	2	62.7118	A	UID	Vertebra
PW110802066	UID	Vertebra	2	1	18	4	1.23	-1	-1	2	62.7118	A	UID	Vertebra
PW110805010	Archaeotherium	Tooth Bearing Element	1	0	52	5	1.93	-1	-0.25	5	3033.25	B	Archaeotherium	Maxilla w/ Teeth
PW110805024(A)	Hyracodon	Tooth Bearing Element	0	0	39	5	1.93	-1	-0.25	4	3033.25	B	Hyracodon	Jaw w/ teeth
PW110805072	Hyracodon	Tooth Bearing Element	0	0	27	5	1.93	-1	-0.25	4	3033.25	B	Hyracodon	Jaw w/ teeth
PW110805091	Hyracodon	Tooth Bearing Element	1	1	43	4	1.93	-1	-0.25	5	3033.25	B	Rhino	Maxilla w/ Teeth
PW110805036	Ischyromys	Tooth Bearing Element	0	0	9	2	1.93	-1	-0.25	4	3033.25	B	Ischromys	Jaw w/ teeth
PW110805061	Leptomeryx	Astragalus	0	0	15	3	1.51	-1	-0.83	1	263.761	B	Leptomeryx	Astragalus
PW110805047	Merycoidodon	Cranium	0	0	62	3	1.58	-1	-0.4	5	791.284	B	Oreodont	Skull
PW110805074II	Merycoidodon	Cranium	1	0	15	4	1.58	-1	-0.4	5	791.284	B	Oreodont	cranial (7 molars, 7 parts w/ root, 6 partial teeth), 6 vert, 2 distal tibia, 3 metapodial, 4 frags of femoral heads, 1 mastoid process?, associated fragments
PW110805074EE	Merycoidodon	Femur	1	0	25	4	1.5	-1	-0.25	3	989.104	B	Oreodont	cranial (7 molars, 7 parts w/ root, 6 partial teeth), 6 vert, 2 distal tibia, 3 metapodial, 4 frags of femoral heads, 1 mastoid process?, associated fragments
PW110805074FF	Merycoidodon	Femur	1	0	20	4	1.5	-1	-0.25	3	989.104	B	Oreodont	cranial (7 molars, 7 parts w/ root, 6 partial teeth), 6 vert, 2 distal tibia, 3 metapodial, 4 frags of femoral heads, 1 mastoid process?, associated fragments
PW110805074GG	Merycoidodon	Femur	1	0	10	4	1.5	-1	-0.25	3	989.104	B	Oreodont	cranial (7 molars, 7 parts w/ root, 6 partial teeth), 6 vert, 2 distal tibia, 3 metapodial, 4 frags of femoral heads, 1 mastoid process?, associated fragments
PW110805074HH	Merycoidodon	Femur	1	0	10	4	1.5	-1	-0.25	3	989.104	B	Oreodont	cranial (7 molars, 7 parts w/ root, 6 partial teeth), 6 vert, 2 distal tibia, 3 metapodial, 4 frags of femoral heads, 1 mastoid process?, associated fragments
PW110805074BB	Merycoidodon	Metapodial	1	0	30	4	1.5	-1	-0.25	3	106.539	B	Oreodont	cranial (7 molars, 7 parts w/ root, 6 partial teeth), 6 vert, 2 distal tibia, 3 metapodial, 4 frags of femoral heads, 1 mastoid process?, associated fragments
PW110805074CC	Merycoidodon	Metapodial	1	0	20	4	1.5	-1	-0.25	3	106.539	B	Oreodont	cranial (7 molars, 7 parts w/ root, 6 partial teeth), 6 vert, 2 distal tibia, 3 metapodial, 4 frags of femoral heads, 1 mastoid process?, associated fragments
PW110805074DD	Merycoidodon	Metapodial	1	0	20	4	1.5	-1	-0.25	3	106.539	B	Oreodont	cranial (7 molars, 7 parts w/ root, 6 partial teeth), 6 vert, 2 distal tibia, 3 metapodial, 4 frags of femoral heads, 1 mastoid process?, associated fragments
PW110805007	Merycoidodon	Radius	1	0	30	4	1.5	-1	-0.25	3	131.881	B	Merycoidodon	Radius
PW110805083	Merycoidodon	Radius	0	0	25	4	1.5	-1	-0.25	3	131.881	B	Oreodont	Radius
PW110805074Z	Merycoidodon	Tibia	1	0	20	4	1.5	-1	-0.25	3	527.522	B	Oreodont	cranial (7 molars, 7 parts w/ root, 6 partial teeth), 6 vert, 2 distal tibia, 3 metapodial, 4 frags of femoral heads, 1 mastoid process?, associated fragments
PW110805074AA	Merycoidodon	Tibia	1	0	20	4	1.5	-1	-0.25	3	527.522	B	Oreodont	cranial (7 molars, 7 parts w/ root, 6 partial teeth), 6 vert, 2 distal tibia, 3 metapodial, 4 frags of femoral heads, 1 mastoid process?, associated fragments
PW110805019	Merycoidodon	Tibia	2	0	32	4	1.5	-1	-0.25	3	527.522	B	Oreodont	Tibia
PW110805097	Merycoidodon	Tooth Bearing Element	0	0	52	4	1.93	-1	-0.25	5	3033.25	B	Merycoidodon	Maxilla w/ Teeth
PW110805102	Merycoidodon	Tooth Bearing Element	0	0	22	4	1.93	-1	-0.25	5	3033.25	B	Merycoidodon	Maxilla w/ Teeth
PW110805017	Merycoidodon	Tooth Bearing Element	0	0	33.5	4	1.93	-1	-0.25	4	3033.25	B	Oreodont	Jaw w/ teeth
PW110805062	Merycoidodon	Tooth Bearing Element	0	0	19	4	1.93	-1	-0.25	4	3033.25	B	Oreodont	Jaw w/ teeth
PW110805074G	Merycoidodon	Tooth Bearing Element	1	0	25	25	1.93	-1	-0.25	4	3033.25	B	Oreodont	cranial (7 molars, 7 parts w/ root, 6 partial teeth), 6 vert, 2 distal tibia, 3 metapodial, 4 frags of femoral heads, 1 mastoid process?, associated fragments
PW110805074H	Merycoidodon	Tooth Bearing Element	1	0	25	25	1.93	-1	-0.25	4	3033.25	B	Oreodont	cranial (7 molars, 7 parts w/ root, 6 partial teeth), 6 vert, 2 distal tibia, 3 metapodial, 4 frags of femoral heads, 1 mastoid process?, associated fragments
PW110805074I	Merycoidodon	Tooth Bearing Element	1	0	25	25	1.93	-1	-0.25	4	3033.25	B	Oreodont	cranial (7 molars, 7 parts w/ root, 6 partial teeth), 6 vert, 2 distal tibia, 3 metapodial, 4 frags of femoral heads, 1 mastoid process?, associated fragments
PW110805074J	Merycoidodon	Tooth Bearing Element	1	0	25	25	1.93	-1	-0.25	4	3033.25	B	Oreodont	cranial (7 molars, 7 parts w/ root, 6 partial teeth), 6 vert, 2 distal tibia, 3 metapodial, 4 frags of femoral heads, 1 mastoid process?, associated fragments
PW110805074K	Merycoidodon	Tooth Bearing Element	1	0	25	25	1.93	-1	-0.25	4	3033.25	B	Oreodont	cranial (7 molars, 7 parts w/ root, 6 partial teeth), 6 vert, 2 distal tibia, 3 metapodial, 4 frags of femoral heads, 1 mastoid process?, associated fragments
PW110805074L	Merycoidodon	Tooth Bearing Element	1	0	25	25	1.93	-1	-0.25	4	3033.25	B	Oreodont	cranial (7 molars, 7 parts w/ root, 6 partial teeth), 6 vert, 2 distal tibia, 3 metapodial, 4 frags of femoral heads, 1 mastoid process?, associated fragments
PW110805074M	Merycoidodon	Tooth Bearing Element	1	0	25	25	1.93	-1	-0.25	4	3033.25	B	Oreodont	cranial (7 molars, 7 parts w/ root, 6 partial teeth), 6 vert, 2 distal tibia, 3 metapodial, 4 frags of femoral heads, 1 mastoid process?, associated fragments
PW110805003	Merycoidodon	Tooth Bearing Element	1	1	20	4	1.93	-1	-0.25	4	3033.25	B	Oreodont	Jaw w/ teeth
PW110805094	Merycoidodon	Tooth Bearing Element	2	0	28	4	1.93	-1	-0.25	4	3033.25	B	Oreodont	Jaw w/ teeth
PW110805074N	Merycoidodon	Vertebra	1	0	20	4	1.23	-1	-1	2	71.8043	B	Oreodont	cranial (7 molars, 7 parts w/ root, 6 partial teeth), 6 vert, 2 distal tibia, 3 metapodial, 4 frags of femoral heads, 1 mastoid process?, associated fragments
PW110805074O	Merycoidodon	Vertebra	1	0	20	4	1.23	-1	-1	2	71.8043	B	Oreodont	cranial (7 molars, 7 parts w/ root, 6 partial teeth), 6 vert, 2 distal tibia, 3 metapodial, 4 frags of femoral heads, 1 mastoid process?, associated fragments
PW110805074P	Merycoidodon	Vertebra	1	0	20	4	1.23	-1	-1	2	71.8043	B	Oreodont	cranial (7 molars, 7 parts w/ root, 6 partial teeth), 6 vert, 2 distal tibia, 3 metapodial, 4 frags of femoral heads, 1 mastoid process?, associated fragments
PW110805074Q	Merycoidodon	Vertebra	1	0	20	4	1.23	-1	-1	2	71.8043	B	Oreodont	cranial (7 molars, 7 parts w/ root, 6 partial teeth), 6 vert, 2 distal tibia, 3 metapodial, 4 frags of femoral heads, 1 mastoid process?, associated fragments
PW110805074R	Merycoidodon	Vertebra	1	0	20	4	1.23	-1	-1	2	71.8043	B	Oreodont	cranial (7 molars, 7 parts w/ root, 6 partial teeth), 6 vert, 2 distal tibia, 3 metapodial, 4 frags of femoral heads, 1 mastoid process?, associated fragments
PW110805074S	Merycoidodon	Vertebra	1	0	20	4	1.23	-1	-1	2	71.8043	B	Oreodont	cranial (7 molars, 7 parts w/ root, 6 partial teeth), 6 vert, 2 distal tibia, 3 metapodial, 4 frags of femoral heads, 1 mastoid process?, associated fragments
PW110805004	Mesohippus	Astragalus	0	1	26	4	1.51	-1	-0.83	1	263.761	B	Mesohippus	Astragalus
PW110805086(A)	Mesohippus	Tooth Bearing Element	0	1	24.5	4	1.93	-1	-0.25	4	3033.25	B	Mesohippus	Jaw w/ teeth
PW110805086(B)	Mesohippus	Tooth Bearing Element	0	1	25	4	1.93	-1	-0.25	4	3033.25	B	Mesohippus	Jaw w/ teeth
PW110805086(C)	Mesohippus	Tooth Bearing Element	0	1	26	4	1.93	-1	-0.25	4	3033.25	B	Mesohippus	Jaw w/ teeth
PW110805099(B)	Mesohippus	Tooth Bearing Element	0	0	26	4	1.93	-1	-0.25	4	3033.25	B	Mesohippus	Jaw w/ teeth
PW110805021	Mesohippus	Tooth Bearing Element	1	0	17	4	1.93	-1	-0.25	4	3033.25	B	Mesohippus	Jaw w/ teeth
PW110805099(A)	Mesohippus	Tooth Bearing Element	1	0	30	4	1.93	-1	-0.25	4	3033.25	B	Mesohippus	Jaw w/ teeth
PW110805066(JJ)	Peobrotherium	Cranium	1	0	20	4	1.58	-1	-0.4	5	791.284	B	Poebrotherium	Skull
PW110805066(FF)	Peobrotherium	Femur	1	0	19.5	4	1.5	-1	-0.25	3	989.104	B	Poebrotherium	Femur
PW110805066(GG)	Peobrotherium	Femur	1	0	19.5	4	1.5	-1	-0.25	3	989.104	B	Poebrotherium	Femur
PW110805066(HH)	Peobrotherium	Femur	1	0	19.5	4	1.5	-1	-0.25	3	989.104	B	Poebrotherium	Femur
PW110805066(II)	Peobrotherium	Femur	1	0	19.5	4	1.5	-1	-0.25	3	989.104	B	Poebrotherium	Femur
PW110805066(CC)	Peobrotherium	Metapodial	1	0	19	4	1.5	-1	-0.25	3	106.539	B	Poebrotherium	Metapodial
PW110805066(DD)	Peobrotherium	Metapodial	1	0	19	4	1.5	-1	-0.25	3	106.539	B	Poebrotherium	Metapodial
PW110805066(EE)	Peobrotherium	Metapodial	1	0	19	4	1.5	-1	-0.25	3	106.539	B	Poebrotherium	Metapodial
PW110805066(AA)	Peobrotherium	Tibia	1	0	18.5	4	1.5	-1	-0.25	3	527.522	B	Poebrotherium	Tibia
PW110805066(BB)	Peobrotherium	Tibia	1	0	18.5	4	1.5	-1	-0.25	3	527.522	B	Poebrotherium	Tibia
PW110805066(H)	Peobrotherium	Tooth Bearing Element	1	0	17	4	1.93	-1	-0.25	4	3033.25	B	Poebrotherium	Jaw w/ teeth
PW110805066(I)	Peobrotherium	Tooth Bearing Element	1	0	17	4	1.93	-1	-0.25	4	3033.25	B	Poebrotherium	Jaw w/ teeth
PW110805066(J)	Peobrotherium	Tooth Bearing Element	1	0	17	4	1.93	-1	-0.25	4	3033.25	B	Poebrotherium	Jaw w/ teeth
PW110805066(K)	Peobrotherium	Tooth Bearing Element	1	0	17	4	1.93	-1	-0.25	4	3033.25	B	Poebrotherium	Jaw w/ teeth
PW110805066(L)	Peobrotherium	Tooth Bearing Element	1	0	17	4	1.93	-1	-0.25	4	3033.25	B	Poebrotherium	Jaw w/ teeth
PW110805066(M)	Peobrotherium	Tooth Bearing Element	1	0	17	4	1.93	-1	-0.25	4	3033.25	B	Poebrotherium	Jaw w/ teeth
PW110805066(N)	Peobrotherium	Tooth Bearing Element	1	0	17	4	1.93	-1	-0.25	4	3033.25	B	Poebrotherium	Jaw w/ teeth
PW110805066(U)	Peobrotherium	Vertebra	1	0	18	4	1.23	-1	-1	2	71.8043	B	Poebrotherium	Vertebra
PW110805066(V)	Peobrotherium	Vertebra	1	0	17.5	4	1.23	-1	-1	2	71.8043	B	Poebrotherium	Vertebra
PW110805066(W)	Peobrotherium	Vertebra	1	0	19	4	1.23	-1	-1	2	71.8043	B	Poebrotherium	Vertebra
PW110805066(X)	Peobrotherium	Vertebra	1	0	19.5	4	1.23	-1	-1	2	71.8043	B	Poebrotherium	Vertebra
PW110805066(Y)	Peobrotherium	Vertebra	1	0	20	4	1.23	-1	-1	2	71.8043	B	Poebrotherium	Vertebra
PW110805066(Z)	Peobrotherium	Vertebra	1	0	20.5	4	1.23	-1	-1	2	71.8043	B	Poebrotherium	Vertebra
PW110805012	Protoceras	Astragalus	1	1	30	4	1.51	-1	-0.83	1	263.761	B	Protoceras	Astragalus
PW110805045	Subhyracodon	Tooth Bearing Element	0	0	35	5	1.93	-1	-0.25	5	3033.25	B	Subhyracodon	Maxilla w/ Teeth
PW110805008	UID	Astragalus	1	1	13		1.51	-1	-0.83	1	263.761	B	UID	Astragalus
PW110805067	UID	Cranium	1	0	30	2	1.58	-1	-0.4	5	791.284	B	UID	Skull
PW110805068	UID	Cranium	1	0	28	2	1.58	-1	-0.4	5	791.284	B	UID	Skull
PW110805106	UID	Cranium	1	0	56	5	1.58	-1	-0.4	5	791.284	B	UID	Skull
PW110805029	UID	Dentary	0	1	13		1.58	-0.25	-0.25	4	3033.25	B	UID	Jaw
PW110805033	UID	Femur	0	1	25		1.5	-1	-0.25	3	989.104	B	UID	femoral condyle distal
PW110805001	UID	Femur	0	0	48	5	1.5	-1	-0.25	3	989.104	B	UID	Femur
PW110805052	UID	Femur	0	0	13	3	1.5	-1	-0.25	3	989.104	B	UID	Femur
PW110805037	UID	Femur	1	0	26	3	1.5	-1	-0.25	3	989.104	B	UID	Femur
PW110805098	UID	Femur	1	1	83	5	1.5	-1	-0.25	3	989.104	B	UID	Femur
PW110805100	UID	Femur	1	0	46	5	1.5	-1	-0.25	3	989.104	B	UID	Femur
PW110805088B	UID	Femur	1	0	75	5	1.5	-1	-0.25	3	989.104	B		Femur
PW110805048	UID	Humerus	0	0	14	4	1.5	-1	-0.25	3	263.761	B	UID	Humerus
PW110805053	UID	Humerus	0	0	50	5	1.5	-1	-0.25	3	263.761	B	UID	Humerus
PW110805088A	UID	Humerus	1	0	75	5	1.5	-1	-0.25	3	263.761	B	UID	Humerus
PW110805063	UID	Humerus	2	1	25	4	1.5	-1	-0.25	3	263.761	B	UID	Humerus
PW110805022	UID	Innominate	2	0	30	4	1.18	-0.33	-0.2	4	65.9403	B	UID	Innominate
PW110805049	UID	Metapodial	0	0	23	4	1.5	-1	-0.25	3	106.539	B	UID	Metapodial
PW110805057	UID	Metapodial	0	0	24	5	1.5	-1	-0.25	3	106.539	B	UID	Metapodial
PW110805076	UID	Metapodial	0	0	13	4	1.5	-1	-0.25	3	106.539	B	UID	Metapodial
PW110805082	UID	Metapodial	0	0	17	3	1.5	-1	-0.25	3	106.539	B	UID	Metapodial
PW110805028	UID	Metapodial	1	0	12	5	1.5	-1	-0.25	3	106.539	B	UID	Metapodial
PW110805059	UID	Metapodial	1	0	16	5	1.5	-1	-0.25	3	106.539	B	UID	Metapodial
PW110805064	UID	Metapodial	1	0	20		1.5	-1	-0.25	3	106.539	B	UID	Metapodial
PW110805089	UID	Metapodial	1	0	42	4	1.5	-1	-0.25	3	106.539	B	UID	Metapodial
PW110805054	UID	Phalanx	0	0	13	4	1.23	-0.83	-0.5	2	16.5126	B	UID	Phalanx
PW110805081	UID	Phalanx	0	0	13	2	1.23	-0.83	-0.5	2	16.5126	B	UID	Phalanx
PW110805027	UID	Phalanx	1	0	15	4	1.23	-0.83	-0.5	2	16.5126	B	UID	Phalanx
PW110805077	UID	Phalanx	1	0	13	3	1.23	-0.83	-0.5	2	16.5126	B	UID	Phalanx
PW110805080	UID	Phalanx	1	1	8	2	1.23	-0.83	-0.5	2	16.5126	B	UID	Phalanx
PW110805026	UID	Phalanx	2	0	17	4	1.23	-0.83	-0.5	2	16.5126	B	UID	Phalanx
PW110805020	UID	Podial	0	0	18.5	4	1.3	-1	-1	1	10.9128	B	UID	Podial
PW110805050	UID	Podial	1	0	16.5	4	1.3	-1	-1	1	10.9128	B	UID	Podial
PW110805060	UID	Scapula	1	1	38	5	1.69	-0.1	-0.1	5	65.9403	B	UID	Scapula
PW110805039	UID	Tibia	1	0	43	4	1.5	-1	-0.25	3	527.522	B	UID	Tibia
PW110805046	UID	Tibia	1	0	53	5	1.5	-1	-0.25	3	527.522	B	UID	Tibia
PW110805073	UID	Tibia	1	0	33	5	1.5	-1	-0.25	3	527.522	B	UID	Tibia
PW110805002	UID	Tooth Bearing Element	1	0	21	4	1.93	-1	-0.25	4	3033.25	B	UID	Jaw w/ teeth
PW110805011	UID	Tooth Bearing Element	1	0	13	3	1.93	-1	-0.25	4	3033.25	B	UID	Jaw w/ teeth
PW110805014(A)	UID	Tooth Bearing Element	1	1	14	3	1.93	-1	-0.25	4	3033.25	B	UID	Jaw w/ teeth
PW110805014(B)	UID	Tooth Bearing Element	1	1	17	3	1.93	-1	-0.25	4	3033.25	B	UID	Jaw w/ teeth
PW110805090	UID	Tooth Bearing Element	1	0	20	3	1.93	-1	-0.25	4	3033.25	B	UID	Jaw w/ teeth
PW110805095	UID	Tooth Bearing Element	1	0	27	4	1.93	-1	-0.25	4	3033.25	B	UID	Jaw w/ teeth
PW110805078	UID	Tooth Bearing Element	1	0	25	3	1.93	-1	-0.25	4	3033.25	B	UID	roots w/ jaw
PW110805023	UID	Tooth Bearing Element	2	1	43.5	4	1.93	-1	-0.25	4	3033.25	B	UID	Jaw w/ teeth
PW110805040	UID	Tooth Bearing Element	2	0	38.5	4	1.93	-1	-0.25	4	3033.25	B	UID	Jaw w/ teeth
PW110805104	UID	Tooth Bearing Element	2	0	78	5	1.93	-1	-0.25	4	3033.25	B	UID	Jaw w/ teeth
PW110805103	UID	Tooth Bearing Element	1	1	26	4	1.93	-1	-0.25	5	3033.25	B	UID	Maxilla w/ Teeth
PW110805105	UID	Tooth Bearing Element	1	1	14	4	1.93	-1	-0.25	5	3033.25	B	UID	Maxilla w/ Teeth
PW110805038	UID	Tooth Bearing Element	2	1	36	4	1.93	-1	-0.25	5	3033.25	B	UID (Mesohippus)	Maxilla w/ Teeth
PW110805044	UID	UID	0	0	15							B	UID	UID
PW110805042	UID	UID	1	1	25							B	UID	UID
PW110805087	UID	UID	1	1	18	3						B	UID	UID
PW110805093	UID	UID	1	0	76	4						B	UID	UID
PW110805092	UID	Ulna	1	0	23	4	1.5	-1	-0.25	3	71.8043	B	UID	Ulna
PW110805066(B)	UID	Vertebra	0	0	30	4	1.23	-1	-1	2	71.8043	B	UID	Vertebra
PW110805070	UID	Vertebra	0	0	22	4	1.23	-1	-1	2	71.8043	B	UID	Vertebra
PW110805031	UID	Vertebra	1	2	28	5	1.23	-1	-1	2	71.8043	B	UID	Vertebra
PW110805043	UID	Vertebra	1	0	34	4	1.23	-1	-1	2	71.8043	B	UID	Vertebra
PW110805051	UID	Vertebra	1	1	25	4	1.23	-1	-1	2	71.8043	B	UID	Vertebra
PW110805058	UID	Vertebra	1	0	20	5	1.23	-1	-1	2	71.8043	B	UID	Vertebra
PW110805066(A)	UID	Vertebra	1	0	28	4	1.23	-1	-1	2	71.8043	B	UID	Vertebra
PW110805069	UID	Vertebra	1	0	26	4	1.23	-1	-1	2	71.8043	B	UID	Vertebra
PW110805096	UID	Vertebra	1	0	13	3	1.23	-1	-1	2	71.8043	B	UID	Vertebra
PW110805101	UID	Vertebra	1	0	43	5	1.23	-1	-1	2	71.8043	B	UID	Vertebra
PW110805025	UID	Vertebra	2	0	45	5	1.23	-1	-1	2	71.8043	B	UID	Vertebra
PW110805098C	UID	Vertebra	1	0	75	5		-1	-1	2	71.8043	B		Vertebra
JM110805007	Eumys	Tooth Bearing Element	0	0	5	1	1.93	-1	-0.25	4	846.563	C	Eumys	Jaw w/ teeth
JM110805176	Eumys	Tooth Bearing Element	0	0	10	1	1.93	-1	-0.25	4	846.563	C	Eumys	Jaw w/ teeth
JM110805009	Eumys	Tooth Bearing Element	1	0	15	1	1.93	-1	-0.25	4	846.563	C	Eumys	Jaw w/ teeth
JM110805089	Hesperocyon	Tooth Bearing Element	0	0	13	3	1.93	-1	-0.25	4	846.563	C	Hesperocyon	Jaw w/ teeth
JM110805146	Hyracodon	Calcaneum	1	1	29	5	1.37	-1	-0.67	2	476.192	C	Hyracodon	Calcaneum
JM110805094	Hyracodon	Podial	0	0	30	5	1.3	-1	-1	1	56.9162	C	Hyracodon	Podial
JM110805175	Leptochoerid	Tooth Bearing Element	0	0	11	4	1.93	-1	-0.25	4	846.563	C	Leptochoerid	Jaw w/ teeth
JM110805184	Leptomeryx	Tooth Bearing Element	0	0	11	3	1.93	-1	-0.25	4	846.563	C	Leptomeryx	Jaw w/ teeth
JM110805149	Leptomeryx	Tooth Bearing Element	1	2	14	3	1.93	-1	-0.25	4	846.563	C	Leptomeryx	Jaw w/ teeth
JM110805183	Leptomeryx	Tooth Bearing Element	1	0	11	3	1.93	-1	-0.25	4	846.563	C	Leptomeryx	Jaw w/ teeth
JM110805108	Leptomeryx	Tooth Bearing Element	0	0	12	3	1.93	-1	-0.25	5	846.563	C	Leptomeryx	Maxilla w/ Teeth
JM110805016	Merycoidodon	Cranium	0	0	25	4	1.58	-1	-0.4	5	740.743	C	Oreodont	Skull
JM110805011	Merycoidodon	Femur	2	1	5	4	1.5	-1	-0.25	3	52.9102	C	Merycoidodon	Femur
JM110805024	Merycoidodon	Humerus	2	0	70	4	1.5	-1	-0.25	3	317.461	C	Oreodont	Humerus
JM110805031	Merycoidodon	Metapodial	1	0	23	4	1.5	-1	-0.25	3	128.23	C	Oreodont	Metapodial
JM110805038	Merycoidodon	Podial	0	0	13	4	1.3	-1	-1	1	56.9162	C	Oreodont	Podial
JM110805050	Merycoidodon	Podial	0	0	18	4	1.3	-1	-1	1	56.9162	C	Oreodont	Podial
JM110805159	Merycoidodon	Ulna	1	0	140	4	1.5	-1	-0.25	3	93.6251	C	Oreodont	Ulna
JM110805128	Nimravid	Humerus	0	0	6	3	1.5	-1	-0.25	3	317.461	C	Nimravid	Humerus
JM110805154	Paleolagus	Tooth Bearing Element	0	0	13	2	1.93	-1	-0.25	4	846.563	C	Paleolagus	Jaw w/ teeth
JM110805020	Paleolagus	Tooth Bearing Element	0	0	6	2	1.93	-1	-0.25	5	846.563	C	Paleolagus	Maxilla w/ Teeth
JM110805161	Poebrotherium	Tooth Bearing Element	2	0	120	4	1.93	-1	-0.25	4	846.563	C	Poebrotherium	Jaw w/ teeth
JM110805033	Poebrotherium	Tooth Bearing Element	1	0	16	4	1.93	-1	-0.25	4	846.563	C	Camelid	Jaw w/ Teeth
JM110805074	UID	Astragalus	0	0	15		1.51	-1	-0.83	1	52.9102	C	UID	Astragalus
JM110805185	UID	Astragalus	0	0	12		1.51	-1	-0.83	1	52.9102	C	UID	Astragalus
JM110805066	UID	Calcaneum	0	0	23		1.37	-1	-0.67	2	476.192	C	UID	Calcaneum
JM110805174	UID	Calcaneum	0	0	13		1.37	-1	-0.67	2	476.192	C	UID	Calcaneum
JM110805178	UID	Calcaneum	0	1	9		1.37	-1	-0.67	2	476.192	C	UID	Calcaneum
JM110805008	UID	Calcaneum	1	1	28		1.37	-1	-0.67	2	476.192	C	UID	Calcaneum
JM110805083	UID	Calcaneum	1	1	22		1.37	-1	-0.67	2	476.192	C	UID	Calcaneum
JM110805202	UID	Calcaneum	1	0	24		1.37	-1	-0.67	2	476.192	C	UID	Calcaneum
JM110805030	UID	Calcaneum	2	1	26		1.37	-1	-0.67	2	476.192	C	UID	Calcaneum
JM110805182	UID	Calcaneum	2	0	34		1.37	-1	-0.67	2	476.192	C	UID	Calcaneum
JM110805021	UID	Cranium	0	0	28		1.58	-1	-0.4	5	740.743	C	UID	Skull
JM110805077	UID	Cranium	0	1	22		1.58	-1	-0.4	5	740.743	C	UID	Skull
JM110805134	UID	Cranium	0	0	12		1.58	-1	-0.4	5	740.743	C	UID	Skull
JM110805189	UID	Cranium	0	0	13		1.58	-1	-0.4	5	740.743	C	UID	Skull
JM110805048	UID	Cranium	1	0	23		1.58	-1	-0.4	5	740.743	C	UID	Skull
JM110805166	UID	Cranium	1	0	15		1.58	-1	-0.4	5	740.743	C	UID	Skull
JM110805043	UID	Dentary	0	1	10		1.58	-0.25	-0.25	4	846.563	C	UID	Jaw w/ out Teeth
JM110805003	UID	Femur	0	1	10		1.5	-1	-0.25	3	52.9102	C	UID	Femur
JM110805018	UID	Femur	0	0	9		1.5	-1	-0.25	3	52.9102	C	UID	Femur
JM110805065	UID	Femur	0	1	13	5	1.5	-1	-0.25	3	52.9102	C	UID	Femur
JM110805156	UID	Femur	0	0	14		1.5	-1	-0.25	3	52.9102	C	UID	Femur
JM110805142	UID	Fibula	1	1	12		1.5	-1	-0.25	4	52.9102	C	UID	Fibula
JM110805200	UID	Humerus	0	0	26		1.5	-1	-0.25	3	317.461	C	UID	Humerus
JM110805059	UID	Humerus	1	0	116		1.5	-1	-0.25	3	317.461	C	UID	Humerus
JM110805193	UID	Humerus	1	0	23		1.5	-1	-0.25	3	317.461	C	UID	Humerus
JM110805168	UID	Humerus	2	2	24		1.5	-1	-0.25	3	317.461	C	UID	Humerus
JM110805187	UID	Innominate	0	1	38		1.18	-0.33	-0.2	4	158.731	C	UID	Innominate
JM110805196	UID	Innominate	1	0	30		1.18	-0.33	-0.2	4	158.731	C	UID	Innominate
JM110805197	UID	Innominate	1	0	32		1.18	-0.33	-0.2	4	158.731	C	UID	Innominate
JM110805046	UID	Metapodial	0	0	7		1.5	-1	-0.25	3	128.23	C	UID	Metapodial
JM110805085	UID	Metapodial	0	2	13	5	1.5	-1	-0.25	3	128.23	C	UID	Metapodial
JM110805102	UID	Metapodial	0	0	28		1.5	-1	-0.25	3	128.23	C	UID	Metapodial
JM110805103	UID	Metapodial	0	0	21		1.5	-1	-0.25	3	128.23	C	UID	Metapodial
JM110805110	UID	Metapodial	0	0	15		1.5	-1	-0.25	3	128.23	C	UID	Metapodial
JM110805111	UID	Metapodial	0	0	12		1.5	-1	-0.25	3	128.23	C	UID	Metapodial
JM110805127	UID	Metapodial	0	0	13		1.5	-1	-0.25	3	128.23	C	UID	Metapodial
JM110805135	UID	Metapodial	0	0	12		1.5	-1	-0.25	3	128.23	C	UID	Metapodial
JM110805140	UID	Metapodial	0	0	28		1.5	-1	-0.25	3	128.23	C	UID	Metapodial
JM110805147	UID	Metapodial	0	2	19		1.5	-1	-0.25	3	128.23	C	UID	Metapodial
JM110805180	UID	Metapodial	0	0	11		1.5	-1	-0.25	3	128.23	C	UID	Metapodial
JM110805203	UID	Metapodial	0	0	27		1.5	-1	-0.25	3	128.23	C	UID	Metapodial
JM110805057	UID	Metapodial	1	0	27		1.5	-1	-0.25	3	128.23	C	UID	Metapodial
JM110805060	UID	Metapodial	1	0	31		1.5	-1	-0.25	3	128.23	C	UID	Metapodial
JM110805071	UID	Metapodial	1	0	12		1.5	-1	-0.25	3	128.23	C	UID	Metapodial
JM110805090	UID	Metapodial	1	0	14		1.5	-1	-0.25	3	128.23	C	UID	Metapodial
JM110805091	UID	Metapodial	1	0	17		1.5	-1	-0.25	3	128.23	C	UID	Metapodial
JM110805148	UID	Metapodial	1	0	13		1.5	-1	-0.25	3	128.23	C	UID	Metapodial
JM110805172	UID	Metapodial	1	0	14		1.5	-1	-0.25	3	128.23	C	UID	Metapodial
JM110805087	UID	Metapodial	2	0	30		1.5	-1	-0.25	3	128.23	C	UID	Metapodial
JM110805014	UID	Phalanx	0	1	10		1.23	-0.83	-0.5	2	72.873	C	UID	Phalanx
JM110805032	UID	Phalanx	0	0	11		1.23	-0.83	-0.5	2	72.873	C	UID	Phalanx
JM110805036	UID	Phalanx	0	0	13	3.5	1.23	-0.83	-0.5	2	72.873	C	UID	Phalanx
JM110805039	UID	Phalanx	0	0	8		1.23	-0.83	-0.5	2	72.873	C	UID	Phalanx
JM110805052	UID	Phalanx	0	0	12		1.23	-0.83	-0.5	2	72.873	C	UID	Phalanx
JM110805072	UID	Phalanx	0	1	10		1.23	-0.83	-0.5	2	72.873	C	UID	Phalanx
JM110805075	UID	Phalanx	0	0	10		1.23	-0.83	-0.5	2	72.873	C	UID	Phalanx
JM110805086	UID	Phalanx	0	1	14		1.23	-0.83	-0.5	2	72.873	C	UID	Phalanx
JM110805092	UID	Phalanx	0	0	11		1.23	-0.83	-0.5	2	72.873	C	UID	Phalanx
JM110805096	UID	Phalanx	0	1	10		1.23	-0.83	-0.5	2	72.873	C	UID	Phalanx
JM110805097	UID	Phalanx	0	1	16		1.23	-0.83	-0.5	2	72.873	C	UID	Phalanx
JM110805117	UID	Phalanx	0	0	10		1.23	-0.83	-0.5	2	72.873	C	UID	Phalanx
JM110805121	UID	Phalanx	0	0	8		1.23	-0.83	-0.5	2	72.873	C	UID	Phalanx
JM110805138	UID	Phalanx	0	0	16		1.23	-0.83	-0.5	2	72.873	C	UID	Phalanx
JM110805139	UID	Phalanx	0	0	11		1.23	-0.83	-0.5	2	72.873	C	UID	Phalanx
JM110805143	UID	Phalanx	0	0	17		1.23	-0.83	-0.5	2	72.873	C	UID	Phalanx
JM110805157	UID	Phalanx	0	2.5	19		1.23	-0.83	-0.5	2	72.873	C	UID	Phalanx
JM110805186	UID	Phalanx	0	0	19		1.23	-0.83	-0.5	2	72.873	C	UID	Phalanx
JM110805198	UID	Phalanx	0	0	19		1.23	-0.83	-0.5	2	72.873	C	UID	Phalanx
JM110805019	UID	Phalanx	1	0	10		1.23	-0.83	-0.5	2	72.873	C	UID	Phalanx
JM110805047	UID	Phalanx	1	0	15		1.23	-0.83	-0.5	2	72.873	C	UID	Phalanx
JM110805093	UID	Phalanx	1	0	17		1.23	-0.83	-0.5	2	72.873	C	UID	Phalanx
JM110805107	UID	Phalanx	1	2	30		1.23	-0.83	-0.5	2	72.873	C	UID	Phalanx
JM110805115	UID	Phalanx	1	1	14		1.23	-0.83	-0.5	2	72.873	C	UID	Phalanx
JM110805118	UID	Phalanx	1	0	16		1.23	-0.83	-0.5	2	72.873	C	UID	Phalanx
JM110805120	UID	Phalanx	1	0	15		1.23	-0.83	-0.5	2	72.873	C	UID	Phalanx
JM110805141	UID	Phalanx	1	2	15		1.23	-0.83	-0.5	2	72.873	C	UID	Phalanx
JM110805150	UID	Phalanx	1	0	9		1.23	-0.83	-0.5	2	72.873	C	UID	Phalanx
JM110805152	UID	Phalanx	1	0	9		1.23	-0.83	-0.5	2	72.873	C	UID	Phalanx
JM110805165	UID	Phalanx	1	0	22		1.23	-0.83	-0.5	2	72.873	C	UID	Phalanx
JM110805029	UID	Podial	0	0	8		1.3	-1	-1	1	56.9162	C	UID	Podial
JM110805051	UID	Podial	0	0	13	3.5	1.3	-1	-1	1	56.9162	C	UID	Podial
JM110805073	UID	Podial	0	0	17		1.3	-1	-1	1	56.9162	C	UID	Podial
JM110805101	UID	Podial	0	2	13	5	1.3	-1	-1	1	56.9162	C	UID	Podial
JM110805112	UID	Podial	0	0	16		1.3	-1	-1	1	56.9162	C	UID	Podial
JM110805179	UID	Podial	0	1	20		1.3	-1	-1	1	56.9162	C	UID	Podial
JM110805188	UID	Podial	0	0	11		1.3	-1	-1	1	56.9162	C	UID	Podial
JM110805070	UID	Podial	0	0	19		1.3	-1	-1	2	56.9162	C	UID	Ungual
JM110805105	UID	Podial	0	1	18		1.3	-1	-1	2	56.9162	C	UID	Ungual
JM110805173	UID	Podial	1	0	19		1.3	-1	-1	1	56.9162	C	UID	Podial
JM110805192	UID	Podial	1	1	32		1.3	-1	-1	1	56.9162	C	UID	Podial
JM110805076	UID	Podial	1	0	15		1.3	-1	-1	2	56.9162	C	UID	Ungual
JM110805062	UID	Podial	2	0	9		1.3	-1	-1	1	56.9162	C	UID	Podial
JM110805194	UID	Radius	1	0	29		1.5	-1	-0.25	3	52.9102	C	UID	Radius
JM110805056	UID	Rib	0	0	12		1.38	-1	-0.1	4	11.0884	C	UID	Rib
JM110805158	UID	Rib	0	0	14		1.38	-1	-0.1	4	11.0884	C	UID	Rib
JM110805181	UID	Rib	1	0	22		1.38	-1	-0.1	4	11.0884	C	UID	Rib
JM110805109	UID	Scapula	1	1	15		1.69	-0.1	-0.1	5	105.82	C	UID	Scapula
JM110805199	UID	Scapula	1	0	25		1.69	-0.1	-0.1	5	105.82	C	UID	Scapula
JM110805130	UID	Sesamoid	0	0	19		1.32	-1	-0.83	1	2.88575	C	UID	Sesamoid
JM110805006	UID	Tibia	0	0	6		1.5	-1	-0.25	3	423.281	C	UID	Tibia
JM110805035	UID	Tibia	0	0	21		1.5	-1	-0.25	3	423.281	C	UID	Tibia
JM110805045	UID	Tibia	0	0	20		1.5	-1	-0.25	3	423.281	C	UID	Tibia
JM110805049	UID	Tibia	0	0	15		1.5	-1	-0.25	3	423.281	C	UID	Tibia
JM110805160	UID	Tibia	1	0	160		1.5	-1	-0.25	3	423.281	C	UID	Tibia
JM110805177	UID	Tibia	1	2.5	47		1.5	-1	-0.25	3	423.281	C	UID	Tibia
JM110805195	UID	Tibia	1	0	30		1.5	-1	-0.25	3	423.281	C	UID	Tibia
JM110805023	UID	Tibia	2	3	62		1.5	-1	-0.25	3	423.281	C	UID	Tibia
JM110805015	UID	Tooth Bearing Element	3	2	27		1.93	-1	-0.25	4	846.563	C	UID	Jaw w/ teeth
JM110805040	UID	Tooth Bearing Element	3	2	25		1.93	-1	-0.25	4	846.563	C	UID	Jaw w/ teeth
JM110805106	UID	UID	0	0	28	3						C	UID	UID
JM110805027	UID	UID	1	0	18							C	UID	UID
JM110805061	UID	Ulna	0	0	23		1.5	-1	-0.25	3	93.6251	C	Carnivore	Ulna
JM110805004	UID	Vertebra	0	0	13	5	1.23	-1	-1	2	93.6251	C	UID	Vertebra
JM110805042	UID	Vertebra	0	1	28		1.23	-1	-1	2	93.6251	C	UID	Vertebra
JM110805053	UID	Vertebra	0	0	17		1.23	-1	-1	2	93.6251	C	UID	Vertebra
JM110805054	UID	Vertebra	0	0	28		1.23	-1	-1	2	93.6251	C	UID	Vertebra
JM110805055	UID	Vertebra	0	0	26		1.23	-1	-1	2	93.6251	C	UID	Vertebra
JM110805064	UID	Vertebra	0	0	17		1.23	-1	-1	2	93.6251	C	UID	Vertebra
JM110805084	UID	Vertebra	0	0	10		1.23	-1	-1	2	93.6251	C	UID	Vertebra
JM110805095	UID	Vertebra	0	0	10		1.23	-1	-1	2	93.6251	C	UID	Vertebra
JM110805098	UID	Vertebra	0	0	7		1.23	-1	-1	2	93.6251	C	UID	Vertebra
JM110805099	UID	Vertebra	0	0	23		1.23	-1	-1	2	93.6251	C	UID	Vertebra
JM110805114	UID	Vertebra	0	0	9		1.23	-1	-1	2	93.6251	C	UID	Vertebra
JM110805119	UID	Vertebra	0	0	26		1.23	-1	-1	2	93.6251	C	UID	Vertebra
JM110805123	UID	Vertebra	0	0	8		1.23	-1	-1	2	93.6251	C	UID	Vertebra
JM110805124	UID	Vertebra	0	0	18		1.23	-1	-1	2	93.6251	C	UID	Vertebra
JM110805125	UID	Vertebra	0	0	12		1.23	-1	-1	2	93.6251	C	UID	Vertebra
JM110805126	UID	Vertebra	0	1	13		1.23	-1	-1	2	93.6251	C	UID	Vertebra
JM110805129	UID	Vertebra	0	0	25		1.23	-1	-1	2	93.6251	C	UID	Vertebra
JM110805132	UID	Vertebra	0	1	14		1.23	-1	-1	2	93.6251	C	UID	Vertebra
JM110805133	UID	Vertebra	0	0	21		1.23	-1	-1	2	93.6251	C	UID	Vertebra
JM110805136	UID	Vertebra	0	0	15		1.23	-1	-1	2	93.6251	C	UID	Vertebra
JM110805145	UID	Vertebra	0	0	15		1.23	-1	-1	2	93.6251	C	UID	Vertebra
JM110805151	UID	Vertebra	0	0	26		1.23	-1	-1	2	93.6251	C	UID	Vertebra
JM110805164	UID	Vertebra	0	1	19		1.23	-1	-1	2	93.6251	C	UID	Vertebra
JM110805201	UID	Vertebra	0	0	23		1.23	-1	-1	2	93.6251	C	UID	Vertebra
JM110805063	UID	Vertebra	1	1	23		1.23	-1	-1	2	93.6251	C	UID	Vertebra
JM110805067	UID	Vertebra	1	0	19		1.23	-1	-1	2	93.6251	C	UID	Vertebra
JM110805068	UID	Vertebra	1	0	23		1.23	-1	-1	2	93.6251	C	UID	Vertebra
JM110805079	UID	Vertebra	1	1	62		1.23	-1	-1	2	93.6251	C	UID	Vertebra
JM110805080	UID	Vertebra	1	2	37		1.23	-1	-1	2	93.6251	C	UID	Vertebra
JM110805081	UID	Vertebra	1	0	35		1.23	-1	-1	2	93.6251	C	UID	Vertebra
JM110805082	UID	Vertebra	1	1	15		1.23	-1	-1	2	93.6251	C	UID	Vertebra
JM110805116	UID	Vertebra	1	0	17		1.23	-1	-1	2	93.6251	C	UID	Vertebra
JM110805122	UID	Vertebra	1	2	19		1.23	-1	-1	2	93.6251	C	UID	Vertebra
JM110805131	UID	Vertebra	1	0	26		1.23	-1	-1	2	93.6251	C	UID	Vertebra
JM110805170	UID	Vertebra	1	1	59		1.23	-1	-1	2	93.6251	C	UID	Vertebra
JM110805171	UID	Vertebra	1	0	24		1.23	-1	-1	2	93.6251	C	UID	Vertebra
JM110805104	UID	Vertebra	2	1	23		1.23	-1	-1	2	93.6251	C	UID	Vertebra
JM110805153	UID	Vertebra	2	1	24		1.23	-1	-1	2	93.6251	C	UID	Vertebra
JM110805162	UID	Vertebra	2	1	56		1.23	-1	-1	2	93.6251	C	UID	Vertebra
PW110803248	Archaeotherium	Tooth Bearing Element	0	1	24	5	1.93	-1	-0.25	4	825.341	D	Entelodont	Jaw w/ teeth
PW110803125	Daphoenus	Astragalus	1	0	31	4	1.51	-1	-0.83	1	534.044	D	Daphoenus	Astragalus
PW110803177	Hypertragulus	Tooth Bearing Element	1	0	17	3	1.93	-1	-0.25	4	825.341	D	Hypertragulus	Jaw w/ teeth
PW110803193	Hyracodon	Astragalus	0	0	32	4	1.51	-1	-0.83	1	534.044	D	Rhino	Astragalus
PW110803082	Hyracodon	Cranium	1	1	68	4	1.58	-1	-0.4	5	194.198	D	Rhino	Skull
PW110803045	Hyracodon	Phalanx	1	0	35	4	1.23	-0.83	-0.5	2	54.7093	D	Rhino?	Phalanx
PW110803051	Hyracodon	Radius	1	2	42	5	1.5	-1	-0.25	3	145.648	D	Hyracodon	Radius
PW110803053	Hyracodon	Tibia	2	1	30	4	1.5	-1	-0.25	3	825.341	D	Rhino	Tibia
PW110803150	Hyracodon	Tibia	2	0	93	4	1.5	-1	-0.25	3	825.341	D	Rhino	Tibia
PW110803207	Ischyromys	Tooth Bearing Element	0	0	8	1	1.93	-1	-0.25	4	825.341	D	Ischyromys	Dentary
PW110803074	Leptomeryx	Astragalus	0	0	13	3	1.51	-1	-0.83	1	534.044	D	Leptomeryx	Astragalus
PW110803096	Leptomeryx	Astragalus	0	0	11	3	1.51	-1	-0.83	1	534.044	D	Leptomeryx	Astragalus
PW110803029	Leptomeryx	Astragalus	1	1	10.5	3	1.51	-1	-0.83	1	534.044	D	Leptomeryx	Astragalus
PW110803147	Leptomeryx	Tooth Bearing Element	0	0	20	3	1.93	-1	-0.25	4	825.341	D	Leptomeryx	jaw w/ 2 molars (M2+M3?)
PW110803012	Merycoidodon	Tooth Bearing Element	2	0	45	4	1.93	-1	-0.25	4	825.341	D	Merycoidodon	Jaw w/ teeth
PW110803011	Merycoidodon	Tooth Bearing Element	2	0	17	4	1.93	-1	-0.25	4	825.341	D	Oreodont	Jaw w/ teeth
PW110803245	Mesohippus	Tooth Bearing Element	0	1	62	4	1.93	-1	-0.25	4	825.341	D	Mesohippus	Jaw w/ teeth
PW110803113	Poebrotherium	Astragalus	1	0	26	4	1.51	-1	-0.83	1	534.044	D	Camelid	Astragalus
PW110803228	Protoceras	Astragalus	0	0	28	4	1.51	-1	-0.83	1	534.044	D	Protoceras	Astragalus
PW110803018	Subhyracodon	Astragalus	2	2	60	5	1.51	-1	-0.83	1	534.044	D	Subhyracodon	Astragalus
PW110803230	UID	Astragalus	0	0	31	5	1.51	-1	-0.83	1	534.044	D	UID	Astragalus
PW110803241	UID	Astragalus	0	1	28	4	1.51	-1	-0.83	1	534.044	D	UID	Astragalus
PW110803039	UID	Astragalus	1	0	25		1.51	-1	-0.83	1	534.044	D	UID	Astragalus
PW110803006	UID	Calcaneum	0	0	20		1.37	-1	-0.67	2	194.198	D	UID	Calcaneum
PW110803005	UID	Calcaneum	1	0	16.5	5	1.37	-1	-0.67	2	194.198	D	UID	Calcaneum
PW110803138	UID	Calcaneum	1	0	11	3	1.37	-1	-0.67	2	194.198	D	UID	Calcaneum
PW110803075	UID	Calcaneum	2	0	29.5	4	1.37	-1	-0.67	2	194.198	D	UID	Calcaneum
PW110803136	UID	Cranium	1	2	35		1.58	-1	-0.4		194.198	D	UID	scaphoid
PW110803081	UID	Cranium	1	0	25		1.58	-1	-0.4	5	194.198	D	UID	Skull
PW110803225	UID	Femur	0	0	22	3	1.5	-1	-0.25	3	922.44	D	UID	Femur
PW110803229	UID	Femur	0	1	16	4	1.5	-1	-0.25	3	922.44	D	UID	Femur
PW110803007	UID	Femur	1	1	37	5	1.5	-1	-0.25	3	922.44	D	UID	Femur
PW110803020	UID	Femur	1	2	27	4	1.5	-1	-0.25	3	922.44	D	UID	Femur
PW110803067	UID	Femur	1	0	22	5	1.5	-1	-0.25	3	922.44	D	UID	Femur
PW110803100	UID	Femur	1	0	38	5	1.5	-1	-0.25	3	922.44	D	UID	Femur
PW110803102	UID	Femur	1	0	31	4	1.5	-1	-0.25	3	922.44	D	UID	Femur
PW110803110	UID	Femur	1	0	28	3	1.5	-1	-0.25	3	922.44	D	UID	Femur
PW110803135	UID	Femur	1	0	42	5	1.5	-1	-0.25	3	922.44	D	UID	Femur
PW110803139	UID	Femur	1	1	36	5	1.5	-1	-0.25	3	922.44	D	UID	Femur
PW110803162	UID	Femur	1	0	27	4	1.5	-1	-0.25	3	922.44	D	UID	Femur
PW110803181	UID	Femur	1	0	13	3	1.5	-1	-0.25	3	922.44	D	UID	Femur
PW110803186	UID	Femur	1	0	43	5	1.5	-1	-0.25	3	922.44	D	UID	Femur
PW110803211	UID	Femur	1	0	22	5	1.5	-1	-0.25	3	922.44	D	UID	Femur
PW110803220	UID	Femur	1	0	33	5	1.5	-1	-0.25	3	922.44	D	UID	Femur
PW110803242	UID	Femur	1	1	48	5	1.5	-1	-0.25	3	922.44	D	UID	Femur
PW110803114	UID	Femur	2	1	87	4	1.5	-1	-0.25	3	922.44	D	UID	Femur
PW110803119	UID	Femur	2	1	49.5	5	1.5	-1	-0.25	3	922.44	D	UID	Femur
PW110803201	UID	Femur	2	0	25	3	1.5	-1	-0.25	3	922.44	D	UID	femur
PW110803130	UID	Humerus	0	0	19	4	1.5	-1	-0.25	3	582.593	D	UID	Humerus
PW110803215	UID	Humerus	0	0	7	3	1.5	-1	-0.25	3	582.593	D	UID	Humerus
PW110803236	UID	Humerus	0	0	38	5	1.5	-1	-0.25	3	582.593	D	UID	Humerus
PW110803016	UID	Humerus	1	1	17	5	1.5	-1	-0.25	3	582.593	D	UID	Humerus
PW110803028	UID	Humerus	1	0	18	4	1.5	-1	-0.25	3	582.593	D	UID	Humerus
PW110803034	UID	Humerus	1	0	40	5	1.5	-1	-0.25	3	582.593	D	UID	Humerus
PW110803049	UID	Humerus	1	2	22	3	1.5	-1	-0.25	3	582.593	D	UID	Humerus
PW110803141	UID	Humerus	1	0	38	4	1.5	-1	-0.25	3	582.593	D	UID	Humerus
PW110803170	UID	Humerus	1	1	38	5	1.5	-1	-0.25	3	582.593	D	UID	Humerus
PW110803118	UID	Humerus	2	1	46	5	1.5	-1	-0.25	3	582.593	D	UID	Humerus
PW110803168	UID	Humerus	2	1	53	5	1.5	-1	-0.25	3	582.593	D	UID	Humerus
PW110803219	UID	Humerus	2	0	36	5	1.5	-1	-0.25	3	582.593	D	UID	Humerus
PW110803166	UID	Innominate	0	0	28	3	1.18	-0.33	-0.2	4	242.747	D	UID	Innominate
PW110803085	UID	Innominate	1	2	28	5	1.18	-0.33	-0.2	4	242.747	D	UID	Innominate
PW110803108	UID	Innominate	1	0	42	5	1.18	-0.33	-0.2	4	242.747	D	UID	Innominate
PW110803184	UID	Innominate	1	0	24	3	1.18	-0.33	-0.2	4	242.747	D	UID	Innominate
PW110803235	UID	Innominate	1	0	54	4	1.18	-0.33	-0.2	4	242.747	D	UID	Innominate
PW110803070	UID	Maxilla	1	0	25	5	1.58	-0.25	-0.25	5	825.341	D	UID	Maxilla
PW110803120	UID	Metapodial	0	0	32	5	1.5	-1	-0.25	3	67.2352	D	UID	Metapodial
PW110803190	UID	Metapodial	0	1	25	4	1.5	-1	-0.25	3	67.2352	D	UID	Metapodial
PW110803192	UID	Metapodial	0	0	24	5	1.5	-1	-0.25	3	67.2352	D	UID	Metapodial
PW110803015	UID	Metapodial	1	0	10	4	1.5	-1	-0.25	3	67.2352	D	UID	Metapodial
PW110803046	UID	Metapodial	1	1	25	5	1.5	-1	-0.25	3	67.2352	D	UID	Metapodial
PW110803090	UID	Metapodial	1	1	31	5	1.5	-1	-0.25	3	67.2352	D	UID	Metapodial
PW110803111	UID	Metapodial	1	0	11	3	1.5	-1	-0.25	3	67.2352	D	UID	Metapodial
PW110803124	UID	Metapodial	1	0	23	4	1.5	-1	-0.25	3	67.2352	D	UID	Metapodial
PW110803165	UID	Metapodial	1	0	22	4	1.5	-1	-0.25	3	67.2352	D	UID	Metapodial
PW110803172	UID	Metapodial	1	1	25	3	1.5	-1	-0.25	3	67.2352	D	UID	Metapodial
PW110803200	UID	Metapodial	1	0	21	5	1.5	-1	-0.25	3	67.2352	D	UID	Metapodial
PW110803246	UID	Metapodial	1	0	35.5	5	1.5	-1	-0.25	3	67.2352	D	UID	Metapodial
PW110803188	UID	Phalanx	0	0	6	3	1.23	-0.83	-0.5	2	54.7093	D	Carnivore	Phalanx
PW110803176	UID	Phalanx	0	0	17	3	1.23	-0.83	-0.5	2	54.7093	D	UID	Phalanx
PW110803187	UID	Phalanx	0	0	14	3	1.23	-0.83	-0.5	2	54.7093	D	UID	Phalanx
PW110803232	UID	Phalanx	0	0	8	3	1.23	-0.83	-0.5	2	54.7093	D	UID	phalanx
PW110803243	UID	Phalanx	0	0	25		1.23	-0.83	-0.5	2	54.7093	D	UID	Phalanx
PW110803244	UID	Phalanx	0	0	23	4	1.23	-0.83	-0.5	2	54.7093	D	UID	Phalanx
PW110803251	UID	Phalanx	0	0	25		1.23	-0.83	-0.5	2	54.7093	D	UID	Phalanx
PW110803013	UID	Phalanx	1	0	8.5	3	1.23	-0.83	-0.5	2	54.7093	D	UID	Phalanx
PW110803038	UID	Phalanx	1	0	21	5	1.23	-0.83	-0.5	2	54.7093	D	UID	Phalanx
PW110803047	UID	Phalanx	1	0	22	4	1.23	-0.83	-0.5	2	54.7093	D	UID	Phalanx
PW110803066	UID	Phalanx	1	0	16.5	5	1.23	-0.83	-0.5	2	54.7093	D	UID	Phalanx
PW110803083	UID	Phalanx	1	0	24	5	1.23	-0.83	-0.5	2	54.7093	D	UID	Phalanx
PW110803091	UID	Phalanx	1	0	12	4	1.23	-0.83	-0.5	2	54.7093	D	UID	Phalanx
PW110803099	UID	Phalanx	1	0	13	3	1.23	-0.83	-0.5	2	54.7093	D	UID	Phalanx
PW110803128	UID	Phalanx	1	0	24	5	1.23	-0.83	-0.5	2	54.7093	D	UID	Phalanx
PW110803129	UID	Phalanx	1	0	27	4	1.23	-0.83	-0.5	2	54.7093	D	UID	Phalanx
PW110803133	UID	Phalanx	1	0	16.5	5	1.23	-0.83	-0.5	2	54.7093	D	UID	Phalanx
PW110803142	UID	Phalanx	1	0	23	4	1.23	-0.83	-0.5	2	54.7093	D	UID	Phalanx
PW110803143	UID	Phalanx	1	0	27	4	1.23	-0.83	-0.5	2	54.7093	D	UID	Phalanx
PW110803145	UID	Phalanx	1	0	17.5	4	1.23	-0.83	-0.5	2	54.7093	D	UID	Phalanx
PW110803164	UID	Phalanx	1	1	20	4	1.23	-0.83	-0.5	2	54.7093	D	UID	Phalanx
PW110803179	UID	Phalanx	1	0	21.5	3	1.23	-0.83	-0.5	2	54.7093	D	UID	Phalanx
PW110803183	UID	Phalanx	1	0	19	4	1.23	-0.83	-0.5	2	54.7093	D	UID	Phalanx
PW110803204	UID	Phalanx	1	0	41	5	1.23	-0.83	-0.5	2	54.7093	D	UID	Phalanx
PW110803027	UID	Phalanx	2	0	17	5	1.23	-0.83	-0.5	2	54.7093	D	UID	Phalanx
PW110803084	UID	Phalanx	2	0	18	5	1.23	-0.83	-0.5	2	54.7093	D	UID	Phalanx
PW110803059	UID	Podial	0	0	12	4	1.3	-1	-1	1	44.1906	D	UID	Podial
PW110803103	UID	Podial	0	0	22	4	1.3	-1	-1	1	44.1906	D	UID	Podial
PW110803017	UID	Podial	1	1	14	4	1.3	-1	-1	1	44.1906	D	UID	Podial
PW110803021	UID	Podial	1	2	21	4	1.3	-1	-1	1	44.1906	D	UID	Podial
PW110803101	UID	Podial	1	1	27	5	1.3	-1	-1	1	44.1906	D	UID	Podial
PW110803104	UID	Podial	1	0	31	4	1.3	-1	-1	1	44.1906	D	UID	Podial
PW110803196	UID	Podial	1	0	36	5	1.3	-1	-1	1	44.1906	D	UID	Podial
PW110803212	UID	Podial	1	0	34	5	1.3	-1	-1	1	44.1906	D	UID	Podial
PW110803224	UID	Podial	1	1	36	5	1.3	-1	-1	1	44.1906	D	UID	Podial
PW110803086	UID	Podial	2	2	17.5	4	1.3	-1	-1	1	44.1906	D	UID	Podial
PW110803171	UID	Radius	1	0	31.5	5	1.5	-1	-0.25	3	145.648	D	UID	Radius
PW110803231	UID	Radius	1	1	38	4	1.5	-1	-0.25	3	145.648	D	UID	Radius
PW110803151	UID	Rib	1	0	38.5	4	1.38	-1	-0.1	4	3.39151	D	UID	Rib
PW110803019	UID	Scapula	0	1	32	4	1.69	-0.1	-0.1	5	436.945	D	UID	Scapula
PW110803112	UID	Scapula	1	1	26.5	4	1.69	-0.1	-0.1	5	436.945	D	UID	Scapula
PW110803131	UID	Scapula	1	1	13	3	1.69	-0.1	-0.1	5	436.945	D	UID	Scapula
PW110803173	UID	Scapula	1	1	44	5	1.69	-0.1	-0.1	5	436.945	D	UID	Scapula
PW110803237	UID	Scapula	1	0	60	4	1.69	-0.1	-0.1	5	436.945	D	UID	Scapula
PW110803250	UID	Scapula	1	1	78	4	1.69	-0.1	-0.1	5	436.945	D	UID	Scapula
PW110803115	UID	Scapula	2	1	29	4	1.69	-0.1	-0.1	5	436.945	D	UID	Scapula
PW110803116	UID	Scapula	2	1	34	4	1.69	-0.1	-0.1	5	436.945	D	UID	Scapula
PW110803202	UID	Scapula	2	1	35	5	1.69	-0.1	-0.1	5	436.945	D	UID	Scapula
PW110803044	UID	Sesamoid	0	0	17	4	1.32	-1	-0.83	1	5.29582	D	UID	Sesamoid
PW110803159	UID	Sesamoid	1	0	23.5	5	1.32	-1	-0.83	1	5.29582	D	UID	Sesamoid
PW110803022	UID	Tibia	1	2	32	4	1.5	-1	-0.25	3	825.341	D	UID	Tibia
PW110803033	UID	Tibia	1	1	25		1.5	-1	-0.25	3	825.341	D	UID	Tibia
PW110803052	UID	Tibia	1	1	30	4	1.5	-1	-0.25	3	825.341	D	UID	Tibia
PW110803089	UID	Tibia	1	0	33	4	1.5	-1	-0.25	3	825.341	D	UID	Tibia
PW110803144	UID	Tibia	1	0	23	4	1.5	-1	-0.25	2	825.341	D	UID	Tibia
PW110803079	UID	Tibia	2	1	40	4	1.5	-1	-0.25	3	825.341	D	UID	Tibia
PW110803080	UID	Tibia	2	2	42	4	1.5	-1	-0.25	3	825.341	D	UID	Tibia
PW110803132	UID	Tibia	2	1	36	4	1.5	-1	-0.25	3	825.341	D	UID	Tibia
PW110803137	UID	Tibia	2	0	28	4	1.5	-1	-0.25	3	825.341	D	UID	Tibia
PW110803153	UID	Tibia	2	0	60	5	1.5	-1	-0.25	3	825.341	D	UID	Tibia
PW110803158	UID	Tibia	2	0	68.5	5	1.5	-1	-0.25	3	825.341	D	UID	Tibia
PW110803161	UID	Tibia	2	0	67	5	1.5	-1	-0.25	3	825.341	D	UID	Tibia
PW110803167	UID	Tibia	2	1	59	5	1.5	-1	-0.25	3	825.341	D	UID	Tibia
PW110803174	UID	Tibia	2	1	38	5	1.5	-1	-0.25	3	825.341	D	UID	Tibia
PW110803195	UID	Tibia	2	0	24	4	1.5	-1	-0.25	3	825.341	D	UID	Tibia
PW110803092	UID	Tooth Bearing Element	0	0	20	4	1.93	-1	-0.25	4	825.341	D	UID	Jaw w/ teeth
PW110803032	UID	Tooth Bearing Element	1	1	28	4	1.93	-1	-0.25	4	825.341	D	UID	Jaw w/ teeth
PW110803154	UID	Tooth Bearing Element	1	0	44	5	1.93	-1	-0.25	4	825.341	D	UID	Jaw w/ teeth
PW110803227	UID	Tooth Bearing Element	1	0	113	5	1.93	-1	-0.25	4	825.341	D	UID	Jaw w/ teeth
PW110803004	UID	Tooth Bearing Element	2	0	47	4	1.93	-1	-0.25	4	825.341	D	UID	Jaw w/ teeth
PW110803008	UID	Tooth Bearing Element	2	1	64	4	1.93	-1	-0.25	4	825.341	D	UID	Jaw w/ teeth
PW110803009	UID	Tooth Bearing Element	2	1	33	5	1.93	-1	-0.25	4	825.341	D	UID	Jaw w/ teeth
PW110803024	UID	Tooth Bearing Element	2	0	63	4	1.93	-1	-0.25	4	825.341	D	UID	Jaw w/ teeth
PW110803010	UID	Tooth Bearing Element	3	1	65	5	1.93	-1	-0.25	4	825.341	D	UID	Jaw w/ teeth
PW110803098	UID	UID	0	0	25							D	UID	UID
PW110803134	UID	UID	0	0	50							D	UID	UID
PW110803233	UID	UID	0	1	13	4						D	UID	UID
PW110803093	UID	UID	1	0	25	4						D	UID	UID
PW110803106	UID	UID	1	0	51	5						D	UID	UID
PW110803107	UID	UID	1	0	35	3.5						D	UID	UID
PW110803140	UID	UID	1	0	30							D	UID	UID
PW110803149	UID	UID	1	0	17	4						D	UID	UID
PW110803175	UID	UID	1	1	25	5						D	UID	UID
PW110803209	UID	UID	1	0	25	4						D	UID	UID
PW110803252	UID	UID										D	UID	UID
PW110803160	UID	Ulna	0	0	33	4	1.5	-1	-0.25	3	145.648	D	UID	Ulna
PW110803105	UID	Ulna	1	0	47	5	1.5	-1	-0.25	3	145.648	D	UID	Ulna
PW110803223	UID	Ulna	1	0	25		1.5	-1	-0.25	3	145.648	D	UID	Ulna
PW110803078	UID	Vertebra	0	1	14	3	1.23	-1	-1	2	59.4753	D	UID	Vertebra
PW110803197	UID	Vertebra	0	0	16.5	4	1.23	-1	-1	2	59.4753	D	UID	Vertebra
PW110803205	UID	Vertebra	0	0	35	5	1.23	-1	-1	2	59.4753	D	UID	Vertebra
PW110803221	UID	Vertebra	0	1	24	4	1.23	-1	-1	2	59.4753	D	UID	Vertebra
PW110803001	UID	Vertebra	1	0	31	4	1.23	-1	-1	2	59.4753	D	UID	Vertebra
PW110803014	UID	Vertebra	1	1	17	3	1.23	-1	-1	2	59.4753	D	UID	Vertebra
PW110803026	UID	Vertebra	1	1	21	4	1.23	-1	-1	2	59.4753	D	UID	Vertebra
PW110803030	UID	Vertebra	1	0	23	4	1.23	-1	-1	2	59.4753	D	UID	Vertebra
PW110803050	UID	Vertebra	1	1	30	4	1.23	-1	-1	2	59.4753	D	UID	Vertebra
PW110803062	UID	Vertebra	1	1	21	4	1.23	-1	-1	2	59.4753	D	UID	Vertebra
PW110803063	UID	Vertebra	1	1	30	5	1.23	-1	-1	2	59.4753	D	UID	Vertebra
PW110803087	UID	Vertebra	1	1	59	5	1.23	-1	-1	2	59.4753	D	UID	Vertebra
PW110803097	UID	Vertebra	1	0	38	4	1.23	-1	-1	2	59.4753	D	UID	Vertebra
PW110803123	UID	Vertebra	1	0	41	5	1.23	-1	-1	2	59.4753	D	UID	Vertebra
PW110803148	UID	Vertebra	1	0	22	4	1.23	-1	-1	2	59.4753	D	UID	Vertebra
PW110803152	UID	Vertebra	1	0	48	5	1.23	-1	-1	2	59.4753	D	UID	Vertebra
PW110803155	UID	Vertebra	1	0	53	5	1.23	-1	-1	2	59.4753	D	UID	Vertebra
PW110803157	UID	Vertebra	1	0	56	5	1.23	-1	-1	2	59.4753	D	UID	Vertebra
PW110803169	UID	Vertebra	1	0	24	4	1.23	-1	-1	2	59.4753	D	UID	Vertebra
PW110803185	UID	Vertebra	1	1	23	5	1.23	-1	-1	2	59.4753	D	UID	Vertebra
PW110803189	UID	Vertebra	1	0	25		1.23	-1	-1	2	59.4753	D	UID	Vertebra
PW110803194	UID	Vertebra	1	0	35	4	1.23	-1	-1	2	59.4753	D	UID	Vertebra
PW110803203	UID	Vertebra	1	0	31	4	1.23	-1	-1	2	59.4753	D	UID	Vertebra
PW110803222	UID	Vertebra	1	0	25		1.23	-1	-1	2	59.4753	D	UID	Vertebra
PW110803238	UID	Vertebra	1	0	43	4	1.23	-1	-1	2	59.4753	D	UID	Vertebra
PW110803122	UID	Vertebra	2	1	52	5	1.23	-1	-1	2	59.4753	D	UID	Vertebra
PW110803127	UID	Vertebra	2	0	45	5	1.23	-1	-1	2	59.4753	D	UID	Vertebra

## Sheet: All Field #s
Field #
JM110805001
JM110805002
JM110805003
JM110805004
JM110805005
JM110805006
JM110805007
JM110805008
JM110805009
JM110805010
JM110805011
JM110805012
JM110805013
JM110805014
JM110805015
JM110805016
JM110805017
JM110805018
JM110805019
JM110805020
JM110805021
JM110805022
JM110805023
JM110805024
JM110805025
JM110805026
JM110805027
JM110805028
JM110805029
JM110805030
JM110805031
JM110805032
JM110805033
JM110805034
JM110805035
JM110805036
JM110805037
JM110805038
JM110805039
JM110805040
JM110805041
JM110805042
JM110805043
JM110805044
JM110805045
JM110805046
JM110805047
JM110805048
JM110805049
JM110805050
JM110805051
JM110805052
JM110805053
JM110805054
JM110805055
JM110805056
JM110805057
JM110805058
JM110805059
JM110805060
JM110805061
JM110805062
JM110805063
JM110805064
JM110805065
JM110805066
JM110805067
JM110805068
JM110805069
JM110805070
JM110805071
JM110805072
JM110805073
JM110805074
JM110805075
JM110805076
JM110805077
JM110805078
JM110805079
JM110805080
JM110805081
JM110805082
JM110805083
JM110805084
JM110805085
JM110805086
JM110805087
JM110805088
JM110805089
JM110805090
JM110805091
JM110805092
JM110805093
JM110805094
JM110805095
JM110805096
JM110805097
JM110805098
JM110805099
JM110805100
JM110805101
JM110805102
JM110805103
JM110805104
JM110805105
JM110805106
JM110805107
JM110805108
JM110805109
JM110805110
JM110805111
JM110805112
JM110805113
JM110805114
JM110805115
JM110805116
JM110805117
JM110805118
JM110805119
JM110805120
JM110805121
JM110805122
JM110805123
JM110805124
JM110805125
JM110805126
JM110805127
JM110805128
JM110805129
JM110805130
JM110805131
JM110805132
JM110805133
JM110805134
JM110805135
JM110805136
JM110805137
JM110805138
JM110805139
JM110805140
JM110805141
JM110805142
JM110805143
JM110805144
JM110805145
JM110805146
JM110805147
JM110805148
JM110805149
JM110805150
JM110805151
JM110805152
JM110805153
JM110805154
JM110805155
JM110805156
JM110805157
JM110805158
JM110805159
JM110805160
JM110805161
JM110805162
JM110805163
JM110805164
JM110805165
JM110805166
JM110805167
JM110805168
JM110805169
JM110805170
JM110805171
JM110805172
JM110805173
JM110805174
JM110805175
JM110805176
JM110805177
JM110805178
JM110805179
JM110805180
JM110805181
JM110805182
JM110805183
JM110805184
JM110805185
JM110805186
JM110805187
JM110805188
JM110805189
JM110805190
JM110805191
JM110805192
JM110805193
JM110805194
JM110805195
JM110805196
JM110805197
JM110805198
JM110805199
JM110805200
JM110805201
JM110805202
JM110805203
PW110801001
PW110801002
PW110801003
PW110801004
PW110801005
PW110801006
PW110801007
PW110801008
PW110801009
PW110801010
PW110801011
PW110801012
PW110801013
PW110801014
PW110801015
PW110801016
PW110801017
PW110801018
PW110801019
PW110801020
PW110801021
PW110801022
PW110801023
PW110801024
PW110801025
PW110801026
PW110801027
PW110801028
PW110802001
PW110802002
PW110802003
PW110802004
PW110802005
PW110802006(A)
PW110802006(B)
PW110802006(C)
PW110802006(D)
PW110802006(E)
PW110802007
PW110802008
PW110802009
PW110802010
PW110802011
PW110802012
PW110802013
PW110802014
PW110802015
PW110802016
PW110802017
PW110802018
PW110802019
PW110802020
PW110802021
PW110802022
PW110802023
PW110802024(A)
PW110802024(B)
PW110802025
PW110802026
PW110802027
PW110802028
PW110802029
PW110802030
PW110802031
PW110802032
PW110802033
PW110802034(A)
PW110802034(E)
PW110802035
PW110802036
PW110802037
PW110802038
PW110802039
PW110802040
PW110802041
PW110802042
PW110802043
PW110802044
PW110802045
PW110802046
PW110802047
PW110802048
PW110802049
PW110802050
PW110802051
PW110802052
PW110802053
PW110802054
PW110802055
PW110802056
PW110802057
PW110802058
PW110802059(A)
PW110802059(B)
PW110802060
PW110802061(A)
PW110802061(B)
PW110802062
PW110802063
PW110802064
PW110802065
PW110802066
PW110802067
PW110802068
PW110802069
PW110802070
PW110803001
PW110803002
PW110803003
PW110803004
PW110803005
PW110803006
PW110803007
PW110803008
PW110803009
PW110803010
PW110803011
PW110803012
PW110803013
PW110803014
PW110803015
PW110803016
PW110803017
PW110803018
PW110803019
PW110803020
PW110803021
PW110803022
PW110803023
PW110803024
PW110803025
PW110803026
PW110803027
PW110803028
PW110803029
PW110803030
PW110803031
PW110803032
PW110803033
PW110803034
PW110803035
PW110803036
PW110803037
PW110803038
PW110803039
PW110803040
PW110803041
PW110803042
PW110803043
PW110803044
PW110803045
PW110803046
PW110803047
PW110803048
PW110803049
PW110803050
PW110803051
PW110803052
PW110803053
PW110803054
PW110803055
PW110803056
PW110803057
PW110803058
PW110803059
PW110803060
PW110803061
PW110803062
PW110803063
PW110803064
PW110803065
PW110803066
PW110803067
PW110803068
PW110803069
PW110803070
PW110803071
PW110803072
PW110803073
PW110803074
PW110803075
PW110803076
PW110803077
PW110803078
PW110803079
PW110803080
PW110803081
PW110803082
PW110803083
PW110803084
PW110803085
PW110803086
PW110803087
PW110803088
PW110803089
PW110803090
PW110803091
PW110803092
PW110803093
PW110803094
PW110803095
PW110803096
PW110803097
PW110803098
PW110803099
PW110803100
PW110803101
PW110803102
PW110803103
PW110803104
PW110803105
PW110803106
PW110803107
PW110803108
PW110803109
PW110803110
PW110803111
PW110803112
PW110803113
PW110803114
PW110803115
PW110803116
PW110803117
PW110803118
PW110803119
PW110803120
PW110803121
PW110803122
PW110803123
PW110803124
PW110803125
PW110803126
PW110803127
PW110803128
PW110803129
PW110803130
PW110803131
PW110803132
PW110803133
PW110803134
PW110803135
PW110803136
PW110803137
PW110803138
PW110803139
PW110803140
PW110803141
PW110803142
PW110803143
PW110803144
PW110803145
PW110803146
PW110803147
PW110803148
PW110803149
PW110803150
PW110803151
PW110803152
PW110803153
PW110803154
PW110803155
PW110803156
PW110803157
PW110803158
PW110803159
PW110803160
PW110803161
PW110803162
PW110803163
PW110803163A
PW110803164
PW110803165
PW110803166
PW110803167
PW110803168
PW110803169
PW110803170
PW110803171
PW110803172
PW110803173
PW110803174
PW110803175
PW110803176
PW110803177
PW110803178
PW110803179
PW110803180
PW110803181
PW110803182
PW110803183
PW110803184
PW110803185
PW110803186
PW110803187
PW110803188
PW110803189
PW110803190
PW110803191
PW110803192
PW110803193
PW110803194
PW110803195
PW110803196
PW110803197
PW110803198
PW110803199
PW110803200
PW110803201
PW110803202
PW110803203
PW110803204
PW110803205
PW110803206
PW110803207
PW110803208
PW110803209
PW110803210
PW110803211
PW110803212
PW110803213
PW110803214
PW110803215
PW110803216
PW110803217
PW110803218
PW110803219
PW110803220
PW110803221
PW110803222
PW110803223
PW110803224
PW110803225
PW110803226
PW110803227
PW110803228
PW110803229
PW110803230
PW110803231
PW110803232
PW110803233
PW110803234
PW110803235
PW110803236
PW110803237
PW110803238
PW110803239
PW110803240
PW110803241
PW110803242
PW110803243
PW110803244
PW110803245
PW110803246
PW110803247
PW110803248
PW110803249
PW110803250
PW110803251
PW110803252
PW110804001
PW110804002
PW110804003
PW110804004(A)
PW110804004(B)
PW110804005
PW110804006
PW110804007
PW110804008
PW110804009
PW110804010
PW110804011
PW110804012
PW110804013
PW110804014
PW110804015
PW110804016
PW110804017
PW110804018
PW110804019(A)
PW110804019(B)
PW110804019(C)
PW110804020
PW110804021
PW110804022
PW110804023
PW110804024
PW110804025(A)
PW110804025(B)
PW110804025(C)
PW110804026
PW110804027
PW110804028
PW110804029
PW110804030
PW110804031
PW110804032
PW110804033
PW110804034(A)
PW110804034(B)
PW110804035
PW110804036(A)
PW110804036(C)
PW110804037
PW110804038
PW110804039
PW110804040
PW110804041
PW110804042
PW110804043
PW110804044
PW110804045
PW110804046
PW110804047(A)
PW110804047(B)
PW110804048
PW110804049
PW110804050
PW110804051
PW110804052
PW110804053
PW110804054
PW110804055
PW110804056
PW110804057
PW110804058
PW110804059
PW110804060
PW110804061
PW110804062
PW110804063
PW110804064
PW110804065
PW110804066
PW110804067
PW110804068
PW110804069
PW110804070
PW110804071
PW110804072
PW110804073
PW110804074
PW110804075
PW110804076
PW110804077
PW110804078
PW110804079
PW110804080
PW110804081
PW110804082
PW110804083
PW110804084
PW110804085
PW110804086
PW110804087
PW110804088
PW110804089
PW110804090
PW110804091
PW110804092
PW110804093
PW110804094
PW110804095
PW110804096
PW110804097
PW110804098
PW110804099
PW110804100
PW110804101
PW110804102
PW110804103
PW110804104
PW110804105
PW110804106
PW110804107
PW110804108
PW110804109
PW110804110
PW110804111
PW110804112
PW110804113
PW110804114
PW110804115
PW110804116
PW110804117
PW110804118
PW110804119
PW110804120
PW110804121
PW110804122
PW110804123
PW110804124
PW110805001
PW110805002
PW110805003
PW110805004
PW110805005
PW110805006
PW110805007
PW110805008
PW110805009
PW110805010
PW110805011
PW110805012
PW110805013
PW110805014(A)
PW110805014(B)
PW110805015
PW110805016
PW110805017
PW110805018
PW110805019
PW110805020
PW110805021
PW110805022
PW110805023
PW110805024(A)
PW110805025
PW110805026
PW110805027
PW110805028
PW110805029
PW110805030
PW110805031
PW110805032
PW110805033
PW110805034
PW110805035
PW110805036
PW110805037
PW110805038
PW110805039
PW110805040
PW110805041
PW110805042
PW110805043
PW110805044
PW110805045
PW110805046
PW110805047
PW110805048
PW110805049
PW110805050
PW110805051
PW110805052
PW110805053
PW110805054
PW110805055
PW110805056
PW110805057
PW110805058
PW110805059
PW110805060
PW110805061
PW110805062
PW110805063
PW110805064
PW110805065
PW110805066(A)
PW110805066(AA)
PW110805066(B)
PW110805066(BB)
PW110805066(CC)
PW110805066(DD)
PW110805066(EE)
PW110805066(FF)
PW110805066(GG)
PW110805066(H)
PW110805066(HH)
PW110805066(I)
PW110805066(II)
PW110805066(J)
PW110805066(JJ)
PW110805066(K)
PW110805066(L)
PW110805066(M)
PW110805066(N)
PW110805066(U)
PW110805066(V)
PW110805066(W)
PW110805066(X)
PW110805066(Y)
PW110805066(Z)
PW110805067
PW110805068
PW110805069
PW110805070
PW110805071
PW110805072
PW110805073
PW110805074
PW110805074A
PW110805074AA
PW110805074B
PW110805074BB
PW110805074C
PW110805074CC
PW110805074D
PW110805074DD
PW110805074E
PW110805074EE
PW110805074F
PW110805074FF
PW110805074G
PW110805074GG
PW110805074H
PW110805074HH
PW110805074I
PW110805074II
PW110805074J
PW110805074K
PW110805074L
PW110805074M
PW110805074N
PW110805074O
PW110805074P
PW110805074Q
PW110805074R
PW110805074S
PW110805074T
PW110805074U
PW110805074V
PW110805074W
PW110805074X
PW110805074Y
PW110805074Z
PW110805075
PW110805076
PW110805077
PW110805078
PW110805079
PW110805080
PW110805081
PW110805082
PW110805083
PW110805084
PW110805085
PW110805086(A)
PW110805086(B)
PW110805086(C)
PW110805087
PW110805088
PW110805088A
PW110805088B
PW110805089
PW110805090
PW110805091
PW110805092
PW110805093
PW110805094
PW110805095
PW110805096
PW110805097
PW110805098
PW110805098C
PW110805099(A)
PW110805099(B)
PW110805100
PW110805101
PW110805102
PW110805103
PW110805104
PW110805105
PW110805106
